# Supplementary material for: Composition of the alfalfa pathobiome in commercial fields
Source: Front Microbiol. 2023 Aug 24;14:1225781. doi: 10.3389/fmicb.2023.1225781 (PMC10491455; doi:10.3389/fmicb.2023.1225781)
Supplement: Supplementary File 1 — The number of sequencing reads in examined alfalfa (Medicago sativa L.) samples that mapped to different plant viruses. [file Table_1.xlsx]

## Sheet: All_samples
Supplementary File 1. The number of sequencing reads in examined alfalfa (Medicago sativa L.) samples that mapped to different plant viruses.
Sample	ContigName	SeqLength	ProtHitLength	ReadsMap	Coverage	P ID	Score	E-Value	Description	PlantVirus	Sequence
A1-1	A1-1_(paired)_contig_5	8292	1908	5402202	99567.5	98.585	3840	0	RNA-dependent RNA polymerase [Pea streak virus]		CATCACGCCTTCATATCTTGAAAATGCTCCCAATCTCACAACTCTTCTCCGCAAAAATTTCATCTTCTTAGCATTTTCATCTCAACACACAAAACCCTTCTTCTCTGATCCATCTTCAATTTCCTTTCACACCCTTTTCCTCTTCCTCACAAATCCTAGGTTTTGCTTTTCACTCCAATTTTGATTTTTGAAATTCTTTTTTTTTTTTTTTTTTTTTACAAGCATTAAAAATATATTAAAACACACTTGATTTTATAGGTTCTAGCTTATACATTATTTAGGTTTTACTAGCAACCGCACACACTTAGCACGCATTATTACGCCAATTTTCCTTGGCTCCACAACCGAACATACCACCGGTAACAGACGCATCATTACTCGCGTATCGGCTATTTCTGT…
A1-1	A1-1_(paired)_contig_28	8003	1908	575406	10479.2	97.275	3798	0	RNA-dependent RNA polymerase [Pea streak virus]		CACCGAGATCTACACTCTTTCCCTACACGACGCTCTTCCGATCTAGCAACCGCACACACTTAGCATGCATTATTACGCCAATTCTCCTTGGCTCCACAACCGAACATTCCACCGGTAACAGACGCATCATTACTTGCGTAGCGGCTATTTCTATCAGCTCTAGCCAAAGCATTCTTCTTATGAGTGTTGAAGGCAATGTACTCATCCGACGTAGGTCGGCGAATCAGACCATCTGCAGGTTGAATGGATGCAGGACACTCCACAAAGTCAAAGAAGTCGAATGCAGCAAACTTGACATCATTGTTGAAACCCTTTTCCGCCCAATTTGTTGGGGGCATATTATTTACATGCATATAGTTCCAAATGATAGGAGCAAAGCTCCTGCAAACTTGCCTCAGA…
A1-1	A1-1_(paired)_contig_2901	5164	802	4138	111.197	99.377	1603	0	ORF2 [Medicago sativa amalgavirus 1]		CCGCATAATCGCGGTGCCACGGACAATTTCATTAAATATTAAGTTCATGATTACAGGGAGTTAGGGAAAGAAAATTACAGGAGGAAACATGAAAGAAAATAAAAGCTATTCCCTACTTGATCTAATTCCATCGAGCCACCTCACGAAGTCCTCCACACATGCGAAACCTCCTAACTCGAGCCTCCCCCGCAGTGCACGTAACGCGCGGCCAGCCTTCTCCAAATCCTTGGGTGCATCCGGGTCTGCCCCATCTTTCAATCTGAATGTCTTCGTTTCACGCAGATATTTCGAAATGGGGTGGTGATGTAGCCAATTAAGCCAACTCCTCAGGTCATTCCCAAATTGCCCCTCACCCACAAAAGCGTCACCTCTAATGATGTCCATGAACTGCCAGGCATC…
A1-1	A1-1_(paired)_contig_10591	2674	863	212	11.0311	95.017	1573	0	polyprotein [Snake River alfalfa virus]		ACCTACGGGACTCTACTTTTTAAGCCGTTTCGAAGTGCGAACAGTGCAATACATTGAGAGAGGAGACTGAGGGAGGAGAACCTGACGAGACGGATGGCAACTGTTCACAAGAAGAAAGGAAAGATGCAAAAGGGAAAAGCAAAGTAGGAGAAATCGAAAAGACTGAGAAAGCAAGCCTATTGAAATGGGTGATGTCGTGGGTGAGAAACAACAGCGATGAAGACAGCAAGCATCGCAGCGCGAGCTTGAATCAAACTTCTGCCTTAACTGATGCCTGTAGAGCCGTGCAAGCAGACGAAGCACTCAGGAAGAAACGGAACGTATGGACAAAAACCATGGTCGTGGAAGCACTGCTTGATTTTGATAGTGAAGAAGCGGTGCCAAGATTGTGCAGCTTAT…
A1-1	A1-1_(paired)_contig_20	4029	782	2969239	104230	99.361	1476	0	RNA-dependent RNA polymerase [Alfalfa mosaic virus]		GTATCATCAAAATGTTTCCATCTTAATCTTCCAATGTCTTCATGGCTTGTAGACAATGCCCCTGATAGAAATGGAAGACTGTAGCATTGTGAAATTCATACTAATGGTTAGTGATGAGAATTAGAAGAAGAGGATGGCCTTTCGGAACCAACTCCATGGCTCTCATCCTCACCTTGAATTCTAGCAGGAATACAGAAACCTGTCAAAGCATCAGACAGAAACCTGCTACCAAAGATAGAAGCTTGGGGAATTTGTTGTTGAGACTTGTGATTATGATGATCCACCGAGGCATCGGCAATTGGAATATCATTCCAAGGACGGAGTGATGGTGAAAAACTGGACTGAAGGGTCCCCCTATGGGCGGAAAAAGCCGAACCTTGGCCTAGAAACGTAGGCGAA…
A1-1	A1-1_(paired)_contig_23	2353	707	4928473	307192	99.434	1381	0	P1 protein [Alfalfa mosaic virus]<>replicase P1 [Alfalfa mosaic virus]<>P1 protein [Alfalfa mosaic virus]		TTGTATGCCGTTTTCTGCTTGAAAAAAATAGTTTTTTAATGATACGGCGACCACCGAGATCTACACTCTTTCCCTACACGACGCTCTTCCGATCTAGAATGGCATCTGAATGAGGGTTGATACGCAAAATTTCGCCAGTTTCTGCGTTCTTCTCGAATTCAGGTAACGGTTTTGGTGTTGGAATTGCAAGCTCGGGGATTTTCGCGATGAACTGAGAACTCAACCCCAGTCCTTCGATTTTTCTTCCATCTGGATGAGCTTCCAAATAGGCATGAACTTGCAAAATTGCTCTATTTAATCTTTGAGCATCTTCAACTTCCTTCGCTTTAGCTTTTAAGCTCTCTTCTTTCTGCTTCCTGATATTGTCTAACAGGGTACGTGCGTAACTTGACGCATCGA…
A1-1	A1-1_(paired)_contig_36706	2175	724	173	11.4727	96.271	1351	0	polyprotein [Snake River alfalfa virus]<>polyprotein [Snake River alfalfa virus]<>polyprotein [Snake River alfalfa virus]		TGTCGTTCAACAACCTCATCAAATTGGCGAGTACTTTTGCAGATTTCGCCGTTGCTCTACAGCTTCTCACCTCTGCCATGCCTTCAGCGTTCCATGTCATCAAATTCTTTGCTATTTTCCCTACGTCTTTAAGAAACATCAAAACTGTACTAGACAGTCTGAAATTGACCACCAGCGCACAAGCGGCTAAAGAGGATGTCACACCGTATGCCGCGTCAGCTGTCGCCTTGTACTTCAAAAGAGGCAACATAGCGAAATTCTTCAACACTACCAAGCCGTAAGTCACTCTGTTCCTCATCTTTGCTGTGTTACTTGAACCCTCATCAGGTTTCAACCATTTGTCGACGCTGTTTATCTTGCTGATCAACCACTTCACCGCCTCCCACGAGCAGTCAACAG…
A1-1	A1-1_(paired)_contig_491	1870	586	47332	3567.34	99.659	1222	0	RNA-dependent RNA polymerase [Medicago sativa alphapartitivirus 2]<>RNA-dependent RNA polymerase [Medicago sativa alphapartitivirus 2]<>RNA-dependent RNA polymerase [Medicago sativa alphapartitivirus 2]		AAACTTAAGACTTTCCGGGGATTCCGATAAAGTGATCCTTAGGCCAGTGCTTATCGGTTAAGATAATGCGCTGTGGATCTTGGAGATGTTGGACAGTTTCAAAGTACGTCGGAAAGTGACTAATGTCAACTTGCACGTAACTTGGAATGTAGTTCTGTCTGTATCTAATACTACCTGGTAAACCATAAGGGTCGGGGGTGAACCCGCCTTTAGCCAGGAAGTTATGGATATCCTCGCAAATTTGGTATACACGGGTATGATTACCACAATTAGCGTAGGCGACTCCTATGGCTCGTGCCATTAGGGACGGTAGTGAAGACGTCCTCTCAGGATGTCTTAACATAGCTAATAGTTGTAGTTCGTCTCGCTTGGGCATAGTGCCGAAGTTGCGGTACTTTA…
A1-1	A1-1_(paired)_contig_61	1918	586	406716	29847.4	100	1194	0	RNA-dependent RNA polymerase [Medicago sativa alphapartitivirus 1]<>hypothetical protein [Echinochloa crusgalli partitivirus]<>RNA-dependent RNA polymerase [Medicago sativa alphapartitivirus 1]<>RNA-dependent RNA polymerase [Medicago sativa alphapartitivirus 1]<>RNA-dependent RNA polymerase [Medicago sativa alphapartitivirus 1]<>RNA-dependent RNA polymerase [Medicago sativa alphapartitivirus 1]		TCTTTCCCTACACGACGCTCTTCCCGATCTAAACTTAAGACTTTCCGGGGATACCGATAAAGTGTTTTAATGGCCAATGCTTTTCGGAAACTAAGTCACGAGTTGGCTCTTGGAGAAGGCGGACAGTTTCAAAATAACTAGGGAAGTGACTAATGTCAACTTCAGAATATCCTGGAACGTAATTTTGCCTATAGCGTAGACTACCTGGTAAACCATGCGGGTCAGGGCTATAGCCTCCGGCTTTCAGAAAGTTATAGATATCCTCGCAAATTTGGTAGACACGAGAGTGGAATCCACAGTTAGCATAAGCAATGCCGATGGATCGAGCCATCAGCGATGGTAACGAGACAGTCCTTTCAGGGTGTCTCAACATAGCTAATAGTTGTAGTTCTTCACGAT…
A1-1	A1-1_(paired)_contig_19695	1761	586	159	12.5031	93.515	1073	0	polyprotein [Snake River alfalfa virus]		CACACGCATAGTTCTGGAGTTTGTCCATCGCATCTAGGTCCTCATCGCCAGATAAATAGACCCAAGCTTCATCCTGCACGTCTCTTATATCATCCTCAGGGATGGACATTATCCCCAATGAACCGAAAGAGGGGCTGAACAACGACATCAGTCTGTATAGCGGTAACTGTATCTCTCCGAATATATGGATGTCTACTCCGCTCATATGTGACTCGCCACTGCACACTGGCACCAACCTTATTATGGTTGTACATACGTAGCTGTCTACGGTGTAGTGAAGCTTGAATGACTTCTCTGATGTAGGTTTCAGCCTTATTCTTCCGTAGCCAGCCCCTTTGTGGTAATAACCAACAGTCGTTATCGTCTCCTTTTGGGTCATAAAATCTTCACCCCTAGACA…
A1-1	A1-1_(paired)_contig_12	1592	474	4769093	423583	100	969	0	replicase [Alfalfa mosaic virus]		CCGATCTCTCTTAGGGGCATTCATGCAATTTAGCATGAGCATTTATATACATGCATAAGCATGTATATAAGCAATATAGAATCTTTCCTATCAGGAGCGAATAGGGTTCTATACCTCAACCTTAATCCACCCAGTGGAGGTTGGCATTGAATTACCAATGACTAATTCAGAAATTAGTATTATAGCTCCTCGCTAAAATACTATCGTCGGTATTACCGGCATCTCTACAAGCATTGTAGATCACATCATCGCTATCATGGGCGATGGTAAAATATTTAAAAGTCTTCTTGTGTCTCGACAAGGCAACTAATCCATGGCATGGGCCATTTATTGGATCTCTACCAGTAGTAAGACTCGTTGAGGTACGAGTTAAACGACAGAAATAAACATTGTCGAAAG…
A1-1	A1-1_(paired)_contig_269	1854	499	74891	5685.05	100	964	0	coat protein [Medicago sativa alphapartitivirus 1]<>coat protein [Medicago sativa alphapartitivirus 1]<>coat protein [Medicago sativa alphapartitivirus 1]<>coat protein [Medicago sativa alphapartitivirus 1]<>coat protein [Medicago sativa alphapartitivirus 1]		TGGGTTTTTAGTTTTTTTTAAGTCGAAACAGAAAAGAAATTGAAAAAACGACTGACAAAAGGAAAAACGCAGGACGAGAAATAAAAAAACAGCAAGTGATTTTAAAATTTTTTTTGGTTTTTGTTCTAAATCCTAACAAAATAAAGAAGCGAAATAAAACCGGAACTAGAAACATCTAGACGACGGAAACGCAGAATCTAATTCTTAGACTTCATCATCTTAGTTACCGAGTCATCAAGTGACAGGTAAGTGGAAGAATCAGTTAAAGAAGATTCAAGGGGGCGAATATCCCAAAATTCACCTTCGATAGTCTCAATTCCAAAGTCACCAAAATAAGGATGTGTGCGATACATCATCACATTAGTTTGGGCCATAGCGGCCATTGATTCGGAAAGAGTG…
A1-1	A1-1_(paired)_contig_4817	1780	491	3970	314.143	100	955	0	coat protein [Medicago sativa alphapartitivirus 1]<>coat protein [Medicago sativa alphapartitivirus 2]<>coat protein [Medicago sativa alphapartitivirus 1]<>coat protein [Medicago sativa alphapartitivirus 1]<>coat protein [Medicago sativa alphapartitivirus 1]		TCTAAGAATCAGAAATTGTGAGGATAAATAAAAGTACTAAGAACGAAAAACGAGGTAATCGAAAAGGGAAGAGAATTACTTCAAAACCTTAATTAAACAAAGGAAATATTTTTTTTTTGTTTTCAATTAATGGTTCAACAAAAAAGGAAAAACGGAAAATCAGAACTTCAAACAAGAAGACATGAAAACCGGCAAGTTTAATTAGCCTTTGGGCTTCATTAAACCGCGCACAACCTCTCGGAGTGAGAGATAGCTCGAGTGATCGGTGATGGAGGATTCAACGGGAGCAAGGTTCCAGAACGGTCCACGACGCGACTCAGCACCAATGTGGTTGTAGTAGGGATGGGTCGGGTAGATATTCACGTTGGTCTGCGCAAGTGCAGCCATCGCTTCAGCTAA…
A1-1	A1-1_(paired)_contig_11792	1383	421	336	28.8207	100	840	0	MAG: putative nucleocapsid protein [Alfalfa cytorhabdovirus 1]		TCAATATGAAGAAATTTTTTTTTTTTTTTTTTTTTTTTTTTATTAATAAAGCTGACTATTACTTATCACTCAAGAGGGGGGCGGCTTCCACCCTTTGTTACACCTATGCGAACTGCAGGTGTAGCCTTGGCAGAGAATGCAGCTGCCATATAAGGTGAAACCATATCACCTGTCTTACCTTGATTTGCCTGATAGAACCTCTCAACAGCATCCTTTAAAGCAGCCTTGGTAGCATCAGGGATTGATCCCATGCCGATGATATTGGCAGGGTTCTGGAGAGGATTAGTGTTGATCTTATACTTTCCTAGGAGCTCTGCGAGAACATAAACTAGTGCAGGGCAATTCTTGGTCTGCAGATTGATAAAGAATTGAGAGCTTAGGATTCTGCAGTACTTGAAA…
A1-1	A1-1_(paired)_contig_603	4245	441	21084	695.095	99.773	806	0	coat protein/movement protein/aphid transmission fusion protein [Bean leafroll virus]		GAGAACTGTTACCACCTTCTAAATGTTCATCAAGTGCAACAGTAACAGAACCAAACTCTAGCATCCTATCAGTCCAAGCTCCATAAGATACGGCATAATTGTACCGGGCAGTCTTTTGAACTGGAGGCGCAACTAAGAAGAAGGAAGCATTGGGCCCAGTTGTTTCAACATGGAACGAAATGTACGCATCGCGTTCCAGGACTTGCCTATTGTTGAACTTGCAGTTGTTAATCTCCAAGTCTGGGTGACCATACTTCCACGTGTTGTCGGCCTTGTTGTTGCTAAGGGTTATGTTCTTTTGCACTCCTACATTCCAAACATCCGTCTTATCGTCATCACTGTAAGCGATCAATCCGTCGCATTTCCCATTATTAGGGTCTGTTGTGCTTGACGTTGGTT…
A1-1	A1-1_(paired)_contig_29	1013	337	193079	26871.9	99.407	692	0	MAG: P1 protein [Alfalfa mosaic virus]<>MAG: P1 protein [Alfalfa mosaic virus]<>MAG: P1 protein [Alfalfa mosaic virus]		TTCAAGAATGGCATCTGAATGAGGGTTGATACGCAAAATTTCGCCAGTTTCTGCGTTCTTCTCGAATTCAGGTAACGGTTTTGGTGTTGGAATTGCAAGCTCGGGGATTTTCGCGATGAACTGAGAACTCAACCCCAGTCCTTCGATTTTCCTTCCATCTGGATGAGCTTCCAAATAGGCATGAACTCGCAAAATTGCTCTATTTAATTTTTGAGCATCTTCAACTTCCTTCGCTTTAGCTTTTAAGCTCTCTTCTTTCTGCCTCCTGATATCGTCTAACAGGGTACGTGCGTAATTTGACGCATCAATGGCATTTCCTTGGTGCCATTCAGCATAGTACACATCTTCAAGTGATTGGAAGTATACTGGATCAGAAATCAGAGGTGAAGGACCATCAAC…
A1-1	A1-1_(paired)_contig_3556	988	329	36	5.3107	98.176	668	0	polyprotein [Snake River alfalfa virus]		TGGTCGTTTTCACGTTCTGGCCCAACCTCTTCATTGCCAGGGAAACTTCTTCTTTCACATCGTCTTCGTCTAGCCAATTAGGTACGACAGCGTCAAATTTTGTGTCATCTCCTTGCACTTTTAGAGATCCTTTTATGATTTCTATTCCCGCAGTTGATGCCAGCTCTTCTCCGGCGCACCTTGCATACATGAAAGCTTTCAAGCTATTGTCTGATGATGTGGTTGCGTGACCAGACATCTGCTGCCCAGTTACAGCAAACATATCTCCGAACGCAGTCAGCATCGTTCTGAACTTCAACCTTTTGTAGCATCTTTTTAGATAACTTTTCATCTTTGACGCATTTTTGCTGTCGCATAGTCCGCTTATCATTTTTTCTCTCATTATATTCACCGTTTCTA…
A1-1	A1-1_(paired)_contig_13	2117	300	3513347	235794	99.667	577	0	movement protein [Alfalfa mosaic virus]<>movement protein [Alfalfa mosaic virus]		TTTTTTTTTTTTTTAATGATACGGCGACCACCGAGATCTACACTCTTTCCCTACACGACGCTCTTCCGATCCCTTAGGGGCATTCATGCAGTTTTGCATGAGCATTTATATATGTGCGTTAGCACGTATATAAGCAATATGAAGTCGATCCTATCAGGAGCGAATAGGACTTCATACCTTGACCTTAATCCACCCAGTGGAGGTCAGCATTAAATGACTTTAGCATCCCAAATTAATGGGGTACATCAATGACGATCAAGATCGTCAGCTTCGTCGAGCAGCCCCACAGTAATCAAACTGCGGAGGGGCCCTGCTCGCGGGAACGCCTTTCTCTCGACCCAAACTTCGTTGAATCGGTATGAGGGATTTTTAGATCCCTCAGGCTGCGCGTCGAAGTCC…
A1-1	A1-1_(paired)_contig_2238	751	250	666	119.008	98.8	502	7.75e-176	ORF5 [Bean leafroll virus]		TTAGAAGGTGGTAACAGTTCTCGTTATATTAGGAGGTCACCAAGGCCAGGACACCTTGAGTCGACAAGGACATATGATTTGCACTTATTGCCTCATATGGACGATCTCATAGCCGCCAACACTACAGCTGTTGTAGATGGCTATGGGAGTAGTATTAGTATAGATAGACAAGTCTTAGTTGCCGTTGACAATCATATAGTAGATTCCGGTGACGAGACGGATGATCTTCCAGGTTATTCAAGCTCATCTTCTGAAGCACCCAAACTTCCTGCTGTTAATCAAACGAAGTTGCCACCAAAAGGTTTTCTTTCCAGGTTGAGAGAATCCGAGATCGAAGAGATAGCGGATAAACCAACCGAGATAACAACACCTGAGGTTAGACAACTAGCTGATGCTACG…
A1-1	A1-1_(paired)_contig_2237	735	245	2362	447.056	97.959	488	2.39e-170	ORF5 [Bean leafroll virus]		TTAGAAGGTGGTAACAGTTCTCATTATATTAGGAGGTCACCAAGGCCAGGACACCTTGAGTCGACAAGGACATATGATTTGCACTTATTGCCTCATATGGACGATCTCATAGCCGCCAACACTACAGCTGTTGTAGATGGCTATGGGAGTAGTATTAGTATAGATAGCCAAGTCTTAGTTGCCGTTGACAATCATATAGTAGATTCCGGTGACGAGACGGATGATCTTCCAGGTTATTCAAGCTCATCTTCTGAAGCACCCAAACTTCCTGCCGTTAATCAAACGAAATTGCCACCAAAAGGTTTCCTTTCTAGGTTGAGAGAATCCGAGATCGAAGAGATAGCGGATAAACCAACCGAGATAACAACACCTGAGGTTAAACAATTAGCTGATGCTACG…
A1-1	A1-1_(paired)_contig_1538	887	295	57	8.8455	93.559	526	1.78e-167	polyprotein [Snake River alfalfa virus]		CAACTACGTTTACATTCACACCGTCCAACGACGAGCACCTACCTTTCTGAAGCATCTTCGCATCATACCCTTTATGTATGATCAGTTTTCGCTTGCCTGCCAGTGTAACGCTCTCTTGATGGCCCTTAGCTGTGCATATCGGCTTCATGATTTCGAAACTGCTCCCTAAGTCATTCCAGTGTTCGGCTATACAGGCGGACACGTCTCTCGATTTGCTTTCCTCTGATATCATCGTCTCCAACTCCTGTTGCAATGATCTCACCTGTTTTAATGGGACGCCTCTCAATTTGTTGGCTAGCTCCTCTTTACTGCTCCTTTTCTCGTTCAAGAATCTGTTACCAGCAAAAGAAACTGCCTTAACAGCCAATCGCATCACCTCCTGTTTTGCTCCAGAAATGC…
A1-1	A1-1_(paired)_contig_32289	726	241	67	12.3416	96.68	476	6.64e-166	MAG: putative nucleocapsid protein [Alfalfa nucleorhabdovirus 1]		GGAAATACAGAAATCTCAGCAGATTGAATGCGCTGGGATCCCCCTGCTTCCATCTTGTCTCAGCCGAGGCAACATGCAAGACCAGAGTGTTTTTGACTCTAACGAAAGCATCGAATGCACTTCGCAGACTCAATATCCATGCCGAATCCGGAGCAAACTTACTGAATATTTTTGATGATTTCTGATAGAATTTCATGTAAGTACCTGGTAATTTGCTATACTGGAGCGACAGAGCTACAGAGGGTGATTTCACAACATACCGGGTTAACCATGATAAAAGGAAACAAATAGCGTTTGCCTGATCTTTCATTGATTCCTCCATTCTCTCTGTTGATGGGACTATTGTTGTGACGACAGCCGGAGACCCACTTTGAGTCATAGACACCTTGCTTGTCTCGG…
A1-1	A1-1_(paired)_contig_24057	872	276	94	13.7362	70.29	392	7.71e-129	putative reverse transcriptase [Soybean chlorotic mottle virus]<>RecName: Full=Enzymatic polyprotein... Includes: RecName: Full=Aspartic protease... Includes: RecName: Full=Endonuclease... Includes: RecName: Full=Reverse transcriptase [Soybean chlorotic mottle virus]<>putative reverse transcriptase [Soybean chlorotic mottle virus]		CCACCGAGATCTACACTCTTTCCCTACACGACGCTCTTCCGATCTGCCTTTTTCTTTGATTCTGTTTAAAACAGTTTCAACATCTTTCAAATGTTTTTCTTTATTTCCCTTAGTAAAAATTAAAATGTCATCACTATATGCAAGACATATGTGTTCGAGTCCTCTAAGAGAATTATCCATAAATCTTTGATATATTGAAGGTGCTTGCTTTAAACCAATTGGAAGAACATTCCATTCATAATGACCTTGAGGGCATGAAAAAGCTGTTAATGGTTTTGTTTCTTCAGCTAGTCTGAGCTGGTAATAACCAGACTTTGCATCCAAGGAAGAAAACCAATTACATCCTTTTATTTTTTCTAAAATAAAATCTTTTCTTGGTAACTTATAAGAATCTCCAAC…
A1-1	A1-1_(paired)_contig_19617	877	230	65	10.8483	83.913	380	1.85e-127	MAG: putative nucleocapsid protein [Alfalfa nucleorhabdovirus 1]		CTTAAATTTATATAATATAGATTTCCACACATGTTCCAACAATATTGAAGGACTTGAACACCCTACTCTTAAATTTATGTTATGAGATGTCAGTCAGAATGGCGGGGGCTTTGGCATGTTGAGCACTGGAGGGGGTTTCTTCTTCCTGCTTTCTTCTTTCTCTGGCGGTTCTTCCGCTCTGCGCTTTCCTGACATGGTGTTGCTTGCTGTAGGGAGACCCTTNNNNNNNNNNNNNNNNNNNNNNNNNNNNNNNNNNNNNNNNNNNNNNNNNNNNNNNNNNNNNNNNNNNNNNNNNNNNNNNNNNNNNNNNNNNNNNNNNNNNNNNNNTATGAAAGCTTCTGCTTTGGCTCTACCTATCTCTTTTATGTGATTGTTGTTGGCTATTGCGAAAATGTTGAG…
A1-1	A1-1_(paired)_contig_24	676	251	88813	18445.3	76.892	382	1.7e-121	P1 protein [Alfalfa mosaic virus]		TACTTTTCAAGGCAATAGGTGGCATCTGCTGGGGATCTCCAGGTAATTAGTTTCCTCTCGACTTTCCCAGTTAGCTTATGATGACGAAAAACAAATGACGGATTCCTTGAGACAAAAGGAATTTGTTCCGTGTCACCAAAACCAATAACTTCGCTGCAACCAGCTAAAGTAGCAGCGGCATAGACTAAACCTGCATGTTGCAAAAAACATTCATCGAAAATTAACCTCTGTGCTTTCACCGCCGAGGCAGACATTAAGTAAGAATCACAGGTACNNNNNNNNNNNNNNNNNNNNNNNNNNNNNNNNNNNNNNNNNNNNNNNNNNNNNNNNNNNNNNNNNNNNNNNNNNNNNNNNNNNNNNNNNGAAAAGTGTGCTTCAAGACCCAGGGCTTTCTCCAGG…
A1-1	A1-1_(paired)_contig_40471	682	155	63	12.7434	90.968	295	5.43e-88	polyprotein [Snake River alfalfa virus]		ATCCAGAACTTCTCCGTCCCATCTCAGTGTTACGTACCAATCTTTAATCCATTTTATTTACTATCTGTTAGTATTTATACTCTCTATTCGTTTTGTTATTAATTTATTATTTGTTTTCTTTACAGTCGATCAAATGTTATTTCGACTTCTTCTCTTCTCTTCAATATCTATTTTCTGCCTCATTGCTTCTATCAGCTTCTGCTTGTCTCTGTTTTACTTCAGTATAACTAATTTTTGATATGGGCTCTCATCTTCGATCATCATATTTCTTCTCAACCAAAGGCAGTCCATGAATATTTTGCTTATTCTATCTTCCAGCAAATCTTGCCTGTCGCAAGCTCTAGGCAACCGTCTCGCAGCTCTTTCGGACACATATTCAATTCCGGATTCGGTCCTGTT…
A1-1	A1-1_(paired)_contig_62863	490	144	30	6.4265	88.194	265	3.33e-81	RNA-dependent RNA polymerase [Soybean leaf-associated mitovirus 2]		GACAAATTCCAGAGTACTAAGATCTATCGAAGTTGTGGGAGTTTCAAATTTTCTTGTTGATAGAATATGATTTCATCCATCAGCAACTTCTTTAGATATTGCTATCTCAAGAAGACGCCTTTGTAGTGAAATCGGAAATCTATCAGTAGCTGATGACAGGTCTATAGATCAAAACATATTTCCATCATCCTTCCATTTATTTGTTGGATCTTGTGTGAAAGTCCTATCACACGGAAGATTATTCAATTTCTTGAATATCTTTTCATGTATAGGTTTTAAGAATAATTGAGTATAGTAATCTACTATAGCAACTATTCTTAACTTACACTCAGGATCGTAAATAAATGAAAGTTTACCTAGCTTTTGAGAAGGGAAACCTTTCTCTCATGCATAGTTATA…
A1-1	A1-1_(paired)_contig_948	409	136	10622	3661.55	97.794	254	2.92e-77	RNA-dependent RNA polymerase [Alfalfa mosaic virus]		GGCACTGTGGAGGAATTACCAAGAGATCGAGAGTTTCTTTTCACGACTCTTTTTAATCTTGAAGCAAAATTTCCTCATAACCAACCTTTCATATGCAGTAAGTTTTTGATTACTATGCCCACCAAAAGTGGAGGCAAGGTTGTCCTGCCGGTACCGAATCCATTGAAACTCCTCATACGCTTGGGTTCGAAGAAAGTCAATGCCGATATATTCGATGAATGGTATCAATCCTGGATTGATATAATTGGTGTTTTTAACGACCATCATGTCATCCGATGCGTTGCCGCGATGACAGCACATAGGTATCTTAAAAGACCGAGTTTATACCTGGAAGCTTCTTTAGAATCCCTAGGTAAGATCTTCGCTAGTAGGACCTTGTGTAAGGAATGCCTCTTTAAT…
A1-1	A1-1_(paired)_contig_62153	378	125	20	5.5291	92	233	7.1e-70	RNA-dependent RNA polymerase [Soybean leaf-associated mitovirus 2]		ATTACATTGTACTAGGTACATATGTGGATCTCCATTGTTATTTAATAAACTTAAAATAGGTTTAGATACTGAGGGGTGACCAAAACAATTAAGTTTTCTTAAACCTTTAGCCAAAGGTTCTCTTGAAGAAAAGAAGTTTTTAATGACTATCTTAACTTTAAGTAGAACACTTGAAGCCAAAGGAAAGGAAAAACTTAAAATCAAACCTGATTACGATTCCATAACTAAACCTAGTAAAGTATTAAAAATAATACCTACAGGTTTTATTAAGGAATTCGTAAAAAGTTATAACTTACATATGGAAAAACCGAAATTTGATATGAAAAATATTTATCTATCAAATAAGGCTGGTCCAAATGGTAAGGCAACAAAAACTGC
A1-1	A1-1_(paired)_contig_75	319	106	20915	9287.46	100	206	2.71e-65	P1 protein... partial [Alfalfa mosaic virus]		AGCATTTCTGAAACGTGTCCATGCAGTAATCTGCTTCACCCACAATTTCCGGGTGTTTTCGGACATACGACTTTAGAGACAATATTCTCTCCGTGAGCCTAGCTCCGTCTCTAGCATCCAATATGGGACAGCAGCAATGTACATTATGCCGCTTCACCTTCATATGGGAAACGAAATTTCCTCCAAGGTCTATAATACTGTCGACCGTATTACCGAAGCATCGGTAAACAAAATCGGTTTCTAGTAGACGATGGGCAGCCGCAAAACAGTGAGATGAACTCGAACTGTTTGAAAATACAATACGTCGACCAGGAAAGTT
A1-1	A1-1_(paired)_contig_53485	311	103	16	6.0128	100	215	3.48e-62	polyprotein [Snake River alfalfa virus]		TGTAAACGTAGTTGATCTGGCTGAATGTTCTGTAGTGGTTATACCTCAAACGGCAGAATTGAGGTTGCCGGCTGTTTGGAAGAAAGAGGAATTAAAAGAATACTTATCAGCGCGTGAGAGGAAATGGAAAGTGTCTAAAACAGATTTCTCGGAGATATCCACTCCTATTTCAAGCACTGGCGCTCTTAGGGGTAAACTGAGCGTCTTGACTGAGCAGGGAGAAGGTAGCCAAATAATGGTGACTGCTGCTCATGCTTGGAGATACGGCATCGACAGTTTCACAGGAAATCTGAGAGATTACCCAACGGTTA
A1-1	A1-1_(paired)_contig_33239	349	115	11	4.0143	90.435	211	5.32e-62	RNA-dependent RNA polymerase [Soybean leaf-associated mitovirus 2]		ATGGATGAAATCATATTCTATCAACAAGAAAATTTGAAACACCAGAAGGTAATCTTATTTCTTACGAAGTAGGACAACCTATGGGTTCGTATTCTTCCTGAGCTGCCTTTACACTTACCCACCATTTGGTATTGCACTGATGCGCAAAACTTAATGGTTATGATAATTTCTCAGATTATATAATCTTAGGTGATGATATCGTAATAAAAAACGATAAAGTCGCCAAGACTTATATGAAATGAATGAATTATCTAGGTGTTGAACTTTCTGATAGTAAAACACATGTATCAAAAGATACTTATGAATTTGCTAAAAGATGATTCAGTAAAGGGAAAGAAATTACTGGATT
A1-1	A1-1_(paired)_contig_78945	285	94	9	4.4316	98.936	201	3.22e-57	polyprotein [Snake River alfalfa virus]		CAAATACCGGCTTAGAGTCATTTCTCTCTGCGATCGCAAGCAGCACGGCCATTCTGCTGTCTCCCGCTGGACCATATCCTTCTCGGTGTTCATCGTCAATGACTCCATCCCATAGACCATCTCCTAAGAATAGCACCGATGCCTGCTGACTTGAATAATCATCTTTGTTCCCATCTTCCGGTTTAACTAACAGTTTCCTGGTTCTCCCCAAGTACCTGCATTGGTTTTTGGTTATCCTCTCAAAGGTTCTAATCGGTTCTTCCCCCCTATTGCTTGATCTCTCCG
A1-1	A1-1_(paired)_contig_32779	335	111	11	4.6985	97.297	181	5.29e-50	polyprotein [Snake River alfalfa virus]		CCCTATTCCTGCATTATTCCTTCCCATCAACCAATCCACGAGCGCTGACGAAATTAGAGTCAACTTAGAGTCGGACCAAGCTGCTCTTGGCATTATAGATGCTAAACTGTGTGTCACCCCCACCGCGCTTTTCTCAGTGGTCATCATATCAATCGCCAATAGAGCTAGAGTAGCAGCACCGACCTTGTTGGCGGTTCTACTTGATCCCAACAGCATTAAACTCAGCCCGGAGGACAAGGAAATCAATCTGTTTGCACGCACATATGAGGTTCTATCATTCATATAAACTTCTATCACATCTGCCGCATGTTTCTTATCTGCCAGCACCCCTATGG
A1-1	A1-1_(paired)_contig_2209	297	85	1376	574.67	98.824	174	6.64e-50	ORF5 [Bean leafroll virus]		CAGATGTCTATCTACGAAAACTACTAAAAGATGATCTTCTAATGTCATTGCGAGGAGAAGAAGGATTGGCTTCTTCCTTGGCTTGTGACTTGAGTCTGCCAAACAATGACTTCTTAGGTTTCGGAGGCTCATAATCTGGTCTACTCCACTCAAACGGCGCTAACTCCCTAGCCTCAATTGGTCCAAGAGGATACCCCGGTGGTGGAGATTCAACTGCAACAGCGTCATCTTTACTGGCCCAGACATTACGTCTTTCTATCTCTGCTAAAGTTTGCTGACTTTCACCATAGTGATCGT
A1-1	A1-1_(paired)_contig_7456	272	90	13	6.7536	91.111	176	9.78e-49	polyprotein [Snake River alfalfa virus]		CCTCGAAATGCGTTCTGTCCACGTCCCATCGCTCTATGTTGAACATCTCTCTTGCATCATTATTCGACTTTCCGTTCATTTCGTTACAGATCACAGCTGCCTCAGTCGAATCTATCGAGAAATCCGTCAACACAGCATTCATCAGTTTTTCCGTGTTTTGCTCTTTGAGTGCTCGTGATGTGCACGCATCCAGGTCCCAAAACTGGTCTTTGTCTTCGCTGCTTCCTGAAGTCAACACTAACGCATTCAACCCTATTCCTGCATTATTCCTT
A1-1	A1-1_(paired)_contig_1510	272	90	36	11.5147	91.111	167	1.38e-45	RNA-dependent RNA polymerase [Pea streak virus]		GTCTGATTGAGCTTTTTGGGCCCATCAACAAGTCTGACCGGAAGAGTAGTCCCTTTTCTGATTTCTATTGTGCTGAATGGTTCGTTGTGAATAGTGGAACTTGACGTAGGGGTATTATAGACATGGTGAAACGCAGCTACTCTTATAATGCACTCATGGAGTTGAATGCCTACAGTTTTTATACCCTGTTGGTGGGGAGGGCTGAGGGTAATTTGGTGGCTAGATATGTGCTGAGCGGTTTGCAAGCTGAGGATATTGATGCCTACATTATG
A1-1	A1-1_(paired)_contig_68589	353	101	9	3.6034	80.198	166	3.88e-45	RNA-dependent RNA polymerase [Soybean leaf-associated mitovirus 2]		GTTCTTTGTATGTTCCTGCTTCCAATTCTCTTAACCTTTGTAGATACATAGTTGAACTATTTACGATATTAGAAACTAAGTAATTACTTAGATCAAAGTTGTAGGAATAATCTGATTCACCTATTGATGAACCATACATTATTTCTTCAGTTTGATTTATTTTTCTAAATCCTAAGTTAAATATTTTTCCAGTGTTTAGTAAAGAAAGCGTTTTATTCCTTTCCTTACCTAACACATGGTCAACATTTAACATTAATAATTCTTTAGATTTATCTCGGTAATTAAGAGAGTTAATCTCTCATTTTCCGACATTATCTATATAATTATTAATATAGTTAACTATACCTGTAAAG
A1-1	A1-1_(paired)_contig_6502	216	71	645	397.259	98.592	151	6.61e-45	RNA-dependent RNA polymerase P1-P2 fusion protein... partial [Bean leafroll virus]<>RNA-dependent RNA polymerase P1-P2 fusion protein... partial [Bean leafroll virus]		CTTCCCCATGTTCATTTTTCTTAGGGGGTATCATTTCGCCAGTAGGTACCTGGACGACTTCACAGCATGCGACGAAGTCAGGAATCACGTTGACTTCCTTCATCATGCTTGTTACGTGCTTTGCTCTCTTTGCGTTAACAGCACGTTTCTTCAGCGCACGCTTGATGTAATGCATGCGGGACGGGAGAGTGTTGAACCACCTTCCAAAGGGGCTCT
A1-1	A1-1_(paired)_contig_6503	216	71	99	62.713	98.592	151	6.61e-45	RNA-dependent RNA polymerase P1-P2 fusion protein... partial [Bean leafroll virus]<>RNA-dependent RNA polymerase P1-P2 fusion protein... partial [Bean leafroll virus]		CTTCCCCATGTTCATTTTTCTTTGGGGGTATCATTTCGCCAGTAGGTACCTGGACGACTTCACAGCATGCGACGAAGTCAGGAATCACGTTGACTTCCTTCATCATGCTTGTTACGTGCTTTGCTCTCTTTGCGTTAACAGCACGTTTCTTCAACGCACGCTTGATGTAATGCATGCGGGACGGGAGAGTGTTAAACCACCTTCCAAAGGGGCTCT
A1-1	A1-1_(paired)_contig_45083	285	94	13	6.6421	97.872	165	9.23e-45	polyprotein [Snake River alfalfa virus]		CCGAACCGTACAAGATAGCAAAACTTACAGCTTTAGCAGCTAATAATGCTACTTCTTTCTTCCTCTTCTCACTTAACCCGCTCACATTTTGTTTCAGGGTAGTCCCGCTCATTGCTAGTATGTCGTCTTTGTTTCTAGTTGGCACCCAATGAGGCTCTATCCAGGACTCCGCAGCTGCCCTAATTCTGTAAAGCTTCACTTCACACCAATGCGATAGAAAATCGCATCCTCTGTCCCAATTGGTTATTTTGATCTTGGCCGTTTTCACGTTCTGGCCTAATCTCT
A1-1	A1-1_(paired)_contig_45721	364	121	7	2.8627	67.769	163	4.9e-44	putative reverse transcriptase [Soybean chlorotic mottle virus]<>RecName: Full=Enzymatic polyprotein... Includes: RecName: Full=Aspartic protease... Includes: RecName: Full=Endonuclease... Includes: RecName: Full=Reverse transcriptase [Soybean chlorotic mottle virus]<>putative reverse transcriptase [Soybean chlorotic mottle virus]		TGCATCTAAAGATGAAAACCAATTACATCCTTTAATTTTTTCGAAAATATAATCTTTTCGAGGTAATTTATAAGAATCACCAACAAGTGCTTCGTTGAGTTTCTTATAATTTATAACCATTCTAGCTTTTCCTCTTTTTATCTCATTATGCTTTCTGACATAAAAAGCAGGTGCTGAATGTGGACTAATAAACGCTCTTATCAAACCTTTGTCTAAGAGTTTTGATATTTCTTTTTTGAATTCTTCCTTATCTTGAGGAGAATACGGAATTTTATATAAAACCTTAACCTCTTTGCCTGGATTTTTTAGTTTTATAGTTATCAAATCCTGTATTTTATTCTTTATAAAATCTAAAGGATTTTCA
A1-1	A1-1_(paired)_contig_50369	280	94	6	3.0892	73.404	149	1.35e-39	polymerase polyprotein [Soybean chlorotic mottle virus]		CTTTAGTAAAAATTAGAATGTCACCGATATATACAAAACAAATATGGTCAAGACCATTAAAAGTATTATCCATAAATCTTTGATATATTGATGGTGCCAGTTTTAAACCAAATGGTAAAACATTCCATTCAAAATGCCCTTCTGGACAACTAAAAGTTGTTAAGGGTTTTGATTCTTCAGATATCCTTAACTGCCAATATTCAGATTTTGCATCTAAAGATGAAAACCAAATACATCCTTTTATTTTTTCAAAAATGTAATCTTTTCTTGGTAACTTATA
A1-1	A1-1_(paired)_contig_67126	241	72	15	8.4523	97.222	143	3.52e-37	polyprotein [Snake River alfalfa virus]		CCAGCTAAAAGACTAGCCAAATTCTGAATTTATATATGAGATCTCTTCTTCAGCTTCGTTTATGACTCTCCTTCTCAACTCTGCGTAAGGCCTGAAAGCCACAGTTTCAGGTACCACAGAAACTCTACTCGCACAAGCTTCTGTCATTAGCCTGGTTACTTTTGAGATACTGGCTTCGTATACGCCTGTTCTTCTACCGTTCTCTTCAATTCTGAAGGCTTCGTTGAATCTCGACCATTCC
A1-1	A1-1_(paired)_contig_48851	317	103	20	7.6561	63.107	138	2.4e-35	polymerase polyprotein [Soybean chlorotic mottle virus]		TTTTTTTTTTACTATTTGGTAAAGCTCTCATACATCCACCCCAAGTGGTTTTATCAGCATCAATCTCAACAACTAGAAATTCTTTTTCTGTTAGATTGTATAGGCTGGGTAAAACTTTTGGTTTTTCTTTTATAGTTTTAACAGCTTCAGTATTTGCCTCAGTCCATTTTCAAGGGACCTTTTCAGATATCTTTTTCTGTAAAATCTTTCTTTCTTTTGCTAAATCTTTGAAAAATCCTTCATTAGCAATGTAATTCAAACATCATAAGAATCTTTGAATTTGTTTTCTGTCCACTAATTGATCAGGAAAAACTTGG
A1-1	A1-1_(paired)_contig_45902	390	109	7	2.659	58.716	132	1.64e-32	polymerase polyprotein [Soybean chlorotic mottle virus]		CAAGCTTTTGGATAAAAGGATTATATAACTTTAAAAAGTTATTTTCTATTATTAGATCTATTCCAGAATCATGTTCATAAATTGATCTTACATAAAAATATCTATGTTCGATTTTTATGAAGGTATTTTTTAAAACAAACCATATCTTATGTTTTGTTTTATCAGCAATTATTATTTCTTTTGGTTTTTTTAATCTAATCCATTCTTTGGATATAGATTTTCTTCCAAAACATAGAGTTGCATCAGTATCAATGTAACCCATGATTTTCTTTTTATTTAAGATAACTTGAATAAATGTTGAATTAGGATTTTCATTTTTTAAAATTTTCCAACTCATTCTTCAAATTCTTCTTCAGTAGTATATTCAAAGATACTACTTTCATCAGAAGA
A1-1	A1-1_(paired)_contig_44603	289	96	25	10.872	65.625	130	1.75e-32	polymerase polyprotein [Soybean chlorotic mottle virus]		ACTTTAAAAAGTTATTTCCTATGATTAAATTTAGTCCTGAATCATGGAGATAAATTGTTGGAATAAAAAACTTATACCCTTCAATTTCTATAGAAACATCTCTAAGGTTAAACCATATTTGATGTTTTGACTTGTTTGCAACTATAATTTCCTTCGGTTTTGCTAATCTTTCCCAATTTCTAGAGATAATTTTTTTACCAAAGCAAAGAGTTGCACCTGTATCTATATAGGCCAGGATTTTTTTATTTCCTAACACTATTTTTATGAATGTGGCACTCGGATTTCCTTT
A1-1	A1-1_(paired)_contig_68787	218	72	3	1.8486	98.611	127	5.72e-32	polyprotein [Snake River alfalfa virus]		CAGGTAAATACTTGAAACCTACCTTAGTTATCCCGTCTTTGCCTAGCAACTCATTAGCTATCCAGAGCACCTGCGCCGCGTATCCGTGTGCATGCCTCTCGACTATAGCTCCTGTCTCACTAAATCTGGGCCCTTTTGGCGTGTCATTAATCAGGTCATCATCCTCGGCTAATGCTGCTAACAGCGCGAATTGCACCACGTATTTCTTCATCTCCTCC
A1-1	A1-1_(paired)_contig_9301	338	70	625	170.683	90	127	5.22e-31	RNA-dependent RNA polymerase [Pea streak virus]		CCGTTTGTAAAACTTTGGAGAATTATCTGCTTTACAAAGTATTACCAAATTATATAGATAACCGATTTTACTTCGTGGGAAATAAGTAGAGTAAAAGCAACTTCTTGAGAAGTAGGGAAACGAAATTAAACCTTTGTGAGGTGGTGAACAGGTACTTTACAAGTGCCGACAAAGCCATGTATGGCTCAGAATTCACGATCAGAAGAACTTTGGAGAGTGAAAAAGAGATCAAATCCAAATATGAGATCGGAAGAGCGTCGTGTAGGGAAAGAGTGTAGATCTCGGTGGTCGCCGTATCATTAAAAAACTATTTTTTTCAAGCAGAAAACGGCATACAA
A1-1	A1-1_(paired)_contig_7133	183	60	132	74.7431	100	120	6.65e-30	P2 protein... partial [Alfalfa mosaic virus]		ATCGGAAATTACGGACAGACTCGACGCTTTAAGATTTTTCCCTGTTTTTAAAACAGAAGCGCTACCAGTGGCGGATGTCCAAGAGGTCAAATTCATTTCTGAGAACATACCAGTTATTGATGACCTTTATTATTACTCTGACGAGAACATTCCGTCTGAATTGCCCTCACCATTACTGGATGA
A1-1	A1-1_(paired)_contig_11267	205	68	11	4.561	94.118	115	2.8e-29	coat protein [Pea streak virus]<>coat protein [Pea streak virus]<>coat protein [Pea streak virus]<>coat protein [Pea streak virus]<>coat protein [Pea streak virus]<>coat protein [Pea streak virus]		CACAACCGAACATACCACCGGTGACAGACGCATCATTACTCGCGTATCGGCTATTTGTGTCAGCTCTAGCCAGAGCATTCTTCTTATGAGTGTTGAAGCCGATGTACTCATCCGATGTAGGCCGTCTGATTAAACCGTCCGCGGGCTGAATAGAAGCGGTACACTCCACGAAATCAAAGAAACCGAATGCAGCAAACTTGACATC
A1-1	A1-1_(paired)_contig_70849	260	85	6	3.4846	63.529	118	2e-28	MAG: RNA-dependent RNA polymerase [Grapevine-associated mitovirus 13]		CGGGCAAGGAATGGGAATCTTTTCATCTTGAACAACAATGGCACTAATGCACCATTATATTGTAAACAAAATTTGTAAGGTCCCAACTGATAGTTATGCATTAGTAGGAGACGATTTATTAATTAAAGGAGAAAGAAAATTCTTTGATAATTATATGCAATTCATGACTAAAGTAGGTATGACAGTTAATATGAATAAAAGGGTCATATCGGAGGATGGTAGAGATTGTATAGAATTCGCTAGAAACCATATAATATCTT
A1-1	A1-1_(paired)_contig_29408	184	60	1	0.6793	90	112	5.52e-27	RNA-dependent RNA polymerase... partial [Medicago sativa alphapartitivirus 1]		CTAGCCTTGAAAACGCTGAGGAATTGAAATATCGCAACCATGGTACTATGCCATATCGTGAGGAACTACAACTATTAGCTATGTGGTCACAACCTGAAAGGACTGTGTCGTTGCCATCGCTGAGGGCTCGGTCCATCGGCATTGCTTATGCTAACTGTGGATTGCACTCTCGTGTCTACCAAAT
A1-1	A1-1_(paired)_contig_46063	184	61	3	2.3152	88.525	111	1.72e-26	RNA-dependent RNA polymerase [Soybean leaf-associated mitovirus 2]		TATATGAAATGAATGAATTATCTAGGTGTTGAACTTTCTGATAGTAAAACACATGTATCAAAAGATACTTATGAATTTGCTAAAAGATGATTCAGTAAAGGGAAAGAAATTACTGGATTGCCAATGAGAGGAATTGTTGATAATATCAACAACCCTTTCATTGTAATGGTAAATCTCTATGACT
A1-1	A1-1_(paired)_contig_63126	239	68	5	3.1464	73.529	107	1.55e-24	RNA-dependent RNA polymerase [Soybean leaf-associated ourmiavirus 1]<>RNA-dependent RNA polymerase [Soybean leaf-associated ourmiavirus 1]		GTAAACGTCGGACCGACGAAGAGGCGCGCTGGACAACGAGCGTTGTACGGGCCATGAAATCGCGACATGGTCGCGGGGTTCCTTTAGGCAAGTGTAAAACAGACGAAAATTGAGACTTTGTTCTTGATCGTTTGTCTGTCATACTTGCAATAAAGGGAATGAAGGTTCTGCCGTTTCTAGATGCACAACCTACAAGATTCTCCGAGTCCTTTTCGCGATGGAGTCACCTCCAACGTACG
A1-1	A1-1_(paired)_contig_59332	450	48	705	208.831	97.917	108	4.46e-24	hypothetical protein [Alfalfa mosaic virus]		AGCAAGCAAATTAATTTCTTTTAGACAAGAAAAGATAAGACATTAATTGTTCCATATTATAATTTATCATGTAAGCTATTGAAAATGTATGTTAAACTAATTTTTATTTTTTTTGTAAGAGATGTCAAAGTTATCACCGATAATATCTTCCAAACATCCACCAACATCAATATGTACCTCAACCAAGTTGATATCAGAGAGGAAATCGCGGTGAAACTGTACTTTTAATTGATTTATTCATAACAAAGAGTATTTAAATATACACATACAAGGCAAGGCTAAAAATGAGGAAAGGATAAAGTCAAATCTGAACGTGAGCCTAGCTCCGTCTCTAGCATCCAATATGGGACAGCAGCAATGTACATTATGCCGCTTCACCTTCATATGGGAAACGAAATT…
A1-1	A1-1_(paired)_contig_27269	314	47	476	199.395	95.745	98.2	7.16e-23	90 kDa protein... partial [Alfalfa mosaic virus]<>90 kDa protein... partial [Alfalfa mosaic virus]<>90 kDa protein... partial [Alfalfa mosaic virus]<>90 kDa protein... partial [Alfalfa mosaic virus]		TTAACATCAGAAAAGGAGTTAACCCTACGAATCTTAGCATCAACTGAGTCAACACAGTGAGTTTGAGTTTCAAACTCATCATCAACTCTCTTTCTCTTGTCGGTGGAATTCTCCATATTGGAGAGAAAGAAACGAAGAGAAAGAAAATAAAGGGTGGAAATGAAATGAAGTGAGTCGGGATTCTTACCAACTATATAGTCCTGGAAATACGAAACTTCACCCTCAGACATAAAATCTGGAAACATGCATAGCTTATCAGGATCTACAACAGTTGTTAAGAGCTTATTAACCACGGAATTAGCAACAGAATTCAC
A1-1	A1-1_(paired)_contig_58751	398	41	325	95.0528	100	90.9	8.81e-20	P1 protein... partial [Alfalfa mosaic virus]		CTCGTTAACGGTGTGCACTACCATTTGTCCTTTGACTCTATTATACCAGGCGCAGGACCTCCCATTGGAGTGTGGCATCTTGGGGACAAATCCAAGGGAATAAGTTAAGTCAATAACCATCACTTCAGAGTTCTTCTCTGTTGTAAACTTAGTTGTTTATGTTTTTCATTGTGCAAAACATAAGGAAGGTGCATTTCTACTATCGTGTGTATCTTCTCTAGAATGTAATTACTTTTATACAAAAAAATTGCATAGATTACTCAAGTCGGCAACTTACAAACAAAATGTTATGCTCAATGAAACACCACATTCACATACATATCAAAATGTTATGTTCTGCCTTAGCATCAACCAAAACAAAATTGACACTAGGGACAATGCAGGGTACTCATTAAACC
A1-1	A1-1_(paired)_contig_14025	279	40	853	371.817	100	86.3	2.96e-19	coat protein... partial [Alfalfa mosaic virus]		GCTACGGCATAGGAATGCTTGAAATTTTGATTTTGCATTCCCGCATGGGTAGGAGCTGTGAAGACCAACTCAAACCCGAACTTCTCATTAGCGTGAAACACGCCTTGAGGAAATTCCTGCATGTGGACATTTCTCACACATGTTTAAGGTGAATAACCATTACCAATCTAGAACTAAGGATGAAATATACACATAAATTTGAGTATATTTTTGCTAACAATCCTAAAAATTAAAAAGAAAAAAAATAAAGGCATGTAAAAAAAATAGAGTAAAATTAAT
A1-1	A1-1_(paired)_contig_30000	545	57	1244	273.727	78.947	95.5	6.54e-19	126 kDa protein [Alfalfa mosaic virus]		AATAACTTCTACATACTTGCTATAAGAATTTAAGTCTGTTCTATGGATTCTTGAGTCAGTTAAGTGAAGGTTCGCAATATCTTCAATACTTTATGGATCAGACTGGGATTTAATAATTGATTACTTGTGGAAGGCTTAAAAATTAAAATGTCATCAAGTTAAATCAGATTGCTATCTTGAAACTATGTAATGAAGGGCGCGCTGTTTTTTTGGATCTGCTATGGGGTTATTTGTTAGGATCCCTCGGCTGTTTAGAGGCAGGCTTTTGTTGCTGTTGTGTTGTATTTAGGGAGGTTTCTGTGCATAGTTTCTGTTTTGGTTTAGCAGGTTTTGTTTCCACCCACTTGTACTGCGCATGCTTTTTGGTGCCTCCTCCCTTTGCTGCTGCGCTTTGTTACA…
A1-1	A1-1_(paired)_contig_9768	189	63	23	8.8254	87.302	87.4	7.81e-19	P2 protein... partial [Alfalfa mosaic virus]		TACCATGATAAAGGTATCGTGATGTCATCTTCACCAGTTTTTTTGGCTGCTGCTGCGCGCTTGATGTTAGTCTTAAGAGATAAGATAACTATACCAAGCGGAAAATTCCATGGATTATTTTCCATCGAGGCTGAATCCTTGGATGCAAGTTTCCATTTTAAAGAGATATACTTCTCGAAGTTTGACAAA
A1-1	A1-1_(paired)_contig_49301	317	101	44	17.3565	46.535	91.7	9.79e-19	RNA-dependent RNA polymerase... partial [Medicago sativa alphapartitivirus 1]		CGCAAGTCAGAAAAATGTATAGGCTTAAGTAAAGAATCAGGTTTAAATAATTTCCGAGTGTGTTCGATAGCATTATAATAATGGGTATCTTTGAGCACGGGAAAGTAGTCTGAATCTACCAAGATTAATATGCTTTCTGTTTGGTCGGGAGGTATGTTAACTCTTTTCACAAATTGTTCCATCACTTCTGTTTTGCTGGGAGGTAAATAAACTTTTGCCACAAACTGTTCCATCACCAGGGATCGAACTGAGGTACCAGTCGAGCCCATCCCTTTAGATGGAGTGCATTTACCATCTGTCCAACCTCATGGTTAAAG
A1-1	A1-1_(paired)_contig_71158	421	42	786	210.366	97.619	91.7	3.21e-18	replicase P1 [Alfalfa mosaic virus]		GTTGTTGGTAATTTTGAGTTTTCTATTTGGTGAAGTGTAACTGTTGGATGTATTTATACTGCAGATTATGAAACTAGGTAATATTGTGGATGGGAAGATTAAGAAGGTTGATATAGAACTCAATAGATGTTCATGATGTATTGCAGAAGTTGATGAAAATTTGCTAAGGTGTGAAATTTTATTTTCAAAAGAAAAATATAAAAGTATTCCATGCATAGGGAAGTATTCTGTTCAATTTATCTTTTCTTGTGTTTTGATATTTTTAAGAAATTGATAGATTTTAATACCATATTCTACCAGGTTTAGTCTATGCCGCTGCCACTTTGGCTGGTTGTAGCGAAGTCATTGGTTTTGGTGACACGGAACAAATTCCTTTTGTCTCAAGGAATCCGTCATTTG…
A1-1	A1-1_(paired)_contig_74210	356	38	802	249.497	100	82.4	9.74e-18	coat protein... partial [Alfalfa mosaic virus]		GCGCGTCGAAGTCCAGACAGAGGGCTACGGCATAGGAATGCTTGAAATTTTGATTTTGCATTCCCGCATGGGTAGGAGCTGTGAAGACCAACTCAAACCCGAACTTCTCATTAGCGTTTTGGTTGTTTATTTACATAGAGAAATGGCAATGAAATGTTACATTGACTTGACTAATTTTCCTTCAGCTATAATGCAGGATAAACATGATTGTTGGCTTAATGTTTTTGTTAGACTACTTGGAAAAACTTCCCATCAACATCTGTAAAGAACTATGAGCAAAAATTCCTACAATGAACATTGACACAGAATACTCTTTACAATGCCAACTTAACAACATACATCTAAAGCAATCTAAC
A1-1	A1-1_(paired)_contig_63329	559	40	1198	273.479	100	92	1.27e-17	hypothetical protein [Alfalfa mosaic virus]		TACCTCTATTCCAAGCACCTCATCAATTGCTTTGTATACTGTCTTCATTGCCCCTTTTCCAAGAACATCTCCAAACCTACCATAGCGACCAGTTGGATCAGTTTCCACATAAAGATTCTCTTCCTTTACGGAAAATACTTTAAAGATCAACTTGTTACAATTGAGTAACTTAAAGAGCGTGAGTGGTACGGAAAAAAACTTAAAGACCAACTTATCATAATTAAATAACTTAAAGGATCTCTTGTGTAATCTAGTCTTTCCATTTTCAATGCAAACTTTATTACTTCCTCCGTCCTAAAATGACTTAGTTGCATGTTTCACATATGTCAATACACAATTTTTATCTTTAATACTTGTAATCATCTATTAGCAAAAACTATAGAAAAAAGATAATATTTT…
A1-1	A1-1_(paired)_contig_74632	316	37	225	73.5475	100	88.2	1.4e-17	RNA-dependent RNA polymerase [Alfalfa mosaic virus]		CTACAACAAGGGCTATCGAATTCTCCCCCAAAACTCTCGTGGAAGTCTTCGGCAGCTTGAGTCATCTTTCTTACGAGCATCAATGATACAAAAACGTGTTTGTAACATTGGAACAATCTACAAGACCCTCTTTCTCAGATGACCCAGAAGCAGAACCAGAACCGTTATTATTGTCATGTGTCTTCTCTGTCTTTCTTCTCTTCTTGGTGCCTCTCACAGGACCCATCACAACAAGTTAATTGAAGCAAGAATTTTGAAGGGGAAAGAAAATCGTAGAGACTTCTCTTCTGCTTTCCCACAGAATTTTATTTTTTGA
A1-1	A1-1_(paired)_contig_60278	387	40	194	46.8165	95	83.6	5.88e-17	P1 protein... partial [Alfalfa mosaic virus]<>P1 protein... partial [Alfalfa mosaic virus]		GGCATCTTGGGGACAAATCCAAGGGAATAAGTTAAGTCAATAACCATCACACCTCCAAAATCTTGCTTACGTTCGATTCGATAAGCAGCATGACCCAGATCAACGGCATTGTAAGTTATAAAAATATAGGCCTAGAAGCCATGAGCAGGGAAAATATCGTAATGATAAGAGATGCTACTAAGGAGAAATAGCTTGAGTTGTTTAGCTATGGAGTTTAAGATTTTAGCATTAGTAAGGTAGAAGTATAATTATTTTAGATTGAGTTTTCCCATTCTATAAGGGCGTTTTTATTTTGCAATAGTAACCCTTAGAATTCAGGCCAAACCCGACTCAGTCCCAAAAGCTAGTTTCATAGGATGAAGATTTCTTAAGCCTTATAAGGACTAC
A1-1	A1-1_(paired)_contig_19622	421	39	455	110.591	100	87	1.68e-16	replicase P1 [Alfalfa mosaic virus]		CGCCAGTTTCTGCGTTCTTCTCGAATTCAGGTAACGGTTTTGGTGTTGGAATTGCAAGCTCGGGGATTTTCGCGATGAACTGAGAACTCAACCCCAGTCCTTCGATTTTTCTTCCATCTTAAATCCTCTTTTAAGAAACTCCATGTCCTTGCGAACCACTTGACCAAAGTGACCGAAATTCGAATGATTCTTCTTCTTCTTCTTCTTACTGGACGGCGTCGTTGTGGCCCGTACAAAGGGGAGTGACGGAGGTGCTGTCACCGTCGCCATGGGCGGAGAGTGAAGAAGATTGGAGGATGAATCAAGAAGCGAATAGAAGAAAAAGAAGCATTTATTGTTGGTGTTGTTGCATGTGAAAGTGGTGATTGTGATTGTGAAGAGAAGTGATTGGTAGAAGTG…
A1-1	A1-1_(paired)_contig_66812	426	42	43	8.4108	97.619	83.6	2.39e-16	126 kDa protein... partial [Alfalfa mosaic virus]<>126 kDa protein... partial [Alfalfa mosaic virus]<>126 kDa protein... partial [Alfalfa mosaic virus]<>126 kDa protein... partial [Alfalfa mosaic virus]<>126 kDa protein... partial [Alfalfa mosaic virus]		ATCAGGCCACCATAGCCAAATAATGATTCAAAGCACAAAAAAAGCATTATAGTGTTGTCAGATTCTTGAATGGAAACCCATCTCAATCAAAAGAACATTCAAACATATCAATCGATTCTACACAAAAACTTTAATTCAGTTCTACTCAAAAACATTCAAACGTATCAACTGACCCATATGAGAGCTTATATTGTTTGCAAATGACCCATGCAAGAGCTTGTATGGGTCATTTACAAACAGTATTTGAAATTAAATTTAGAGCTTGTGCTTTCGATTATATTGAGTAGAATTGAAGTTAAAAGGACCATCAATCTTTCCAAGAATAAATGAGAAAACCGTTTCAATTTTCTTTTGGAAAGATTGGGATAAATCCACGGTAGTTTCCGTGTTACTTCTAGG…
A1-1	A1-1_(paired)_contig_59843	355	41	241	79.8958	92.683	82	2.45e-16	126 kDa protein... partial [Alfalfa mosaic virus]		GGTAGGGTTAGGGTTAGGGTTATTGTTGTTGGTAGTAATTACTAGATAAAGAGTGGATTCATACCAAGCATTTTGGTTTGAGTAAGGTTTTGGCATAGCAGATAAATTCATATGAATGATATAGTTATGAGAAGAGTGAGCCATTGTGAAAATGAAGTGAAGACTTGTAACACAGGAAAACCAAAAATAGAGAGTAATATTGAAAGCCATGATTGAAGAAGTGTTTTGAATTGTGGCTTTTAAAACAGCCTCAGTTGATAACCTCTCTCCTTTGTCTAGGAGGGATAGCATCTCTGGAATGGCGTTATAGAGTTTTTTCACTCTATAATAAATCGTTGTTGCCACTGGAATATAG
A1-1	A1-1_(paired)_contig_23171	405	83	291	79.079	53.012	82.8	2.99e-16	coat protein [Alfalfa mosaic virus]		GGCCCTACCATCCTCAGTCGTCACGTCATCAGTGAGACAAAAGGTGCCGGCATGGGACGGTGTTATGGAAAACACCATCCTGTAAATCAGATCCTCTTCGAGCATCCGAGCCGGTGTATAATAATACATCAATAATAGTGTAACTTTCAACATTACACCATAGGAGATAATAATTAACAAAAATGAGCCAAACAAAACAAGCTGCAGGCAAATACAATTGATATTGTAAGTTGGCTTACCACAAGTTAAGTTGCTCTTGGTATTATACATAAATAGTTTCCATGACCAAACAGTGCTTTACAATTCTGATCCTTGGTCATCAAACACTGTCGACATAACTGATCCTTGGTCATCAAGTACCTTCGACATAAAATGATCTTTCCATTGACCTGAGCTAGC…
A1-1	A1-1_(paired)_contig_49062	390	37	93	26.3871	100	85.5	3.59e-16	RNA-dependent RNA polymerase [Pea streak virus]		ATTTGGTAATACTTTGTAAAGCAGATAATTCTCCAAAGTTTTACAAACTGGGTGCGAATGGGGCATAGCTGAAAAAGGACTGAGATATAAACCATTACTTATTAATTTTTGCACTCAAGTAAGCCTCATCCTGACAAGTAAGGACCTAGCACAAAATCCTGTATTTACTCTGCTATTGAAGTATTATAAGAATTTCTACTGTGATGATTTAGAGGGAATCTCTGGACTGAATATTGTAAGTCTTTCTTGATTTTTAGTTAGTTACACAACGATTATGAATCTATTTATAGACTGGTCTAGGTAGCTATAGAAGGTTCTAGCCAACTGACAGCTGTCAGATGGTTAGTTGAAGTATAAACCAGTTACAAAGGTATTAATCTAATGGTGAGA
A1-1	A1-1_(paired)_contig_78631	344	39	405	125.198	100	84.7	3.8e-16	P1 protein [Alfalfa mosaic virus]		CAGAAATTAGAGGTGAAGGACCATCAATCTTTCCAAGAATAAATGAGAAAACCGTTTCAATTTTCTTTTGGAAAGATTGGTATAAATCCACGGTAGTTTCCGTGTTACTTCTAGGATCTCGTTGGAAAGAATAGCGAAGGATCCATAGTTGAGGGAGAAAAACGGGTCTCGGTAGAGTTAGGTTTTTTTTACCAAGCAGATTTAGGGTTTTCGAAACAAACAAAAAAGGCTTTTACCAAAACGGGTCTCGCACCTAACCCATATGTTGATGTTTGCCGTAGTAATTTTGCTGGAACAACGAAATCCACCGATTCCAACACATCTACGACTACGCATGGTGATTC
A1-1	A1-1_(paired)_contig_74951	392	37	127	39.1531	100	80.1	5.41e-16	replicase... partial [Pea streak virus]		AAAGAAACACAGTTGGTTTTTGTCCACCACAACCACACCAAATTACCTCAAGGATATACATTACAATGAAAAGTAATGATAGCATCCTATTAAACTTCAAAAGACTTAACCAGCCAAATGAGTTTCGGTTAGTTTGTTCATTAAATGGATTAGTTCAACTGTTCAGGTTATGAAAAGGTTTAAAAGGATAACGGGCAAGGGATAAGGCTCGTCTAAAGTGAACAATTCATTTTATAGATATAGTGAGTAATATCAACCGTTGATAAACAAATCAATTGTTGCCGCGCTTGTAAGCGTAAGACAATTCAATGGCATAATTATCAATGCAATTGTGCAAATTCTTCTTTTCCCTGGCAATACAGATTCTCTCATACACCAATTGAGGCTTCTTG
A1-1	A1-1_(paired)_contig_43300	303	39	607	217.122	100	80.9	5.73e-16	126 kDa protein... partial [Alfalfa mosaic virus]<>126 kDa protein... partial [Alfalfa mosaic virus]<>126 kDa protein... partial [Alfalfa mosaic virus]		CGAAATCAGAGTCACACCACCGATAATGGTATGATTCGTTGAAGAAGATAACATAGTCGCTATGGACTGAATTGCGGAATGAGCATCAGAATTAGGTCTGAATTGCCTAAAGGCAACCATTCGCTAACACGACGTGAAACAAGGACTCACATTAGATATAAGGTCCCAATTCCAAACCACAGTACCAAGCGGTAAAAGATGGACATGACAACTTGAAATTGGCCTCCGACCATTACAATTGGCAAATAAAAAAAGCAAAACTAAGGACTAGCCTTTATTAATCTTGCACAGGTTTTACTAAAC
A1-1	A1-1_(paired)_contig_13672	217	39	55	33.6083	87.179	76.6	5.78e-16	hypothetical protein [Pea streak virus]		TTCCGATCTCTCACGTTGGAGATAATATTCACTCATTGCCGCACGGAGGTTCTTATAAGGACGGTACAAAAACAATGCAGTACCATTCCCCTGCGAGAGGCTCGAACAATTGGTTCAAGGGCAGATCGGAAGAGCGTCGTGTAGGGAAAGAGTGTAGATCTCGGTGGTCGCCGTATCATTAAAAAACTATTTTTTTCAAGCAGAAAACGGCATACAA
A1-1	A1-1_(paired)_contig_62054	384	39	299	92.7214	94.872	81.6	6.88e-16	P1 protein... partial [Alfalfa mosaic virus]		CGTCGAGATCGCTAGTAGAATGGATGGCAAAAGCATAGTCAGCTCGCCTTGAGCATTTCTGAAACGTGTCCATACAGTAATCTGCTTCACCCACAATTTCCGGGTGTTTCCGCTTAAATTTGATATACTTTGCATTAAATAAAACTCCACAGCAGAACAGACACTTTTGTTTAAACAGACAGCATTCATGTCAAAGTATACTGCAATGTGACATGGATAATTCCTGACATTGTAGGAATGCTATGCTAAACTTACATTCTGACAGATACAACTAGGTGAAAAATGTAACAAAATTGAAAGGGATCAAAAGCTAAATCACATGCAGACTCAATTTTGCTCTTGGGTTGAGGTATCAGCTTCAGCTTCACCTTCACCTTCACCTTC
A1-1	A1-1_(paired)_contig_31716	296	44	28	8.1655	88.636	82	1.65e-15	hypothetical protein [Alfalfa mosaic virus]		GATCAGCAGGAACCAGATACCTACAATCAACAAAAAACGATACAATGTGAATAAAGATGAAAATATACCACATGCATGGACTGCGATATCAACTATAGATATGTGTTCCACAGCCACTTTTGCTACTTTTCTCCATTTTCAAAAGTCATTTTACAAAACCACTTTTCCTTTAATTGGGTTCGTTATGAATTAACATATCTGCATCAACCATCATGGTGCAAATGAATTTCATAACGCTTTTTTGGTCCAAACTACACGCCAACTCTCCAACATCGAGCTCGCTAGTAGAATGGATG
A1-1	A1-1_(paired)_contig_45019	376	37	185	57.7314	100	83.2	2.23e-15	replicase [Pea streak virus]<>replicase [Pea streak virus]		CTTCAAACCTCTCAGCCGCATTAGTCAACCGCTCACCGCAACCGCGATCATGGTCATCAGTGAATTGCTCAGTAACCATGTCCCGAAAACGATACTCCCTAGCATCCTTCTCCAGTAGTAGGGTTAGAAGTTACTATAGATTTAGTGTTAAAGGTTGCTAGCAGAATCAACAAAAGCATTCATTATTCAAAAGAAGCAAATGTTGCAGTAAGAGCTACATGTGTCTCTAGACAACAACTTAAGCAGTTAGAAATTCAGTATGAGTTTGGGATTTAATTCGAAGACAGATGTGAAGTTGCTAATATAGGAAGTGAAATCCCTTAGAATGTCTCAGTCAGAGTCAAGCAAGTGGTGCAACGATGGAGGGAAAAACGCA
A1-1	A1-1_(paired)_contig_24041	496	65	229	56.3488	72.308	80.9	2.3e-15	126 kDa protein... partial [Alfalfa mosaic virus]		GTTGATAACCTCTCTCCTTTGTCTAGGAGGGATAGCATCTCTGGAATGGCGTTATAGAGTTTTTTCACTCTATAATAAATCGTTGTTGCCACTGGAATATAGTCATCCGGGCTGAGAGTTCCAGTCACAAACAAAACTTGTATTGGTAAATTTCCAATATAGAGCAGCATGCATGCATGAGATCCTATTCTATACATAGTACTACACCATTCAATATCCTTTACAGTTTGTCTTAAGTCAGATCCATTGGACATTTTATACATCTAACTGCATACATGTAGATTGTGTGCTATACATCTCAAAGAAGAGAAGCCAACTATTACAATATACAACTTTTGCAGTTTATCTCAAACTGTCAAAATAACAAACTCATCATCATGCCGCACTTCTAGACGTGAC…
A1-1	A1-1_(paired)_contig_60331	483	41	404	109.319	100	84.3	2.58e-15	P1 protein [Alfalfa mosaic virus]		CGCAGTTGTGTCGTCTGCAGCTTGCTTTTCGACTACACGTCGAAGCATCTCCTGAATGGAGGCATGTGATAAAGGTTCACGCATACTAAGGCTGGAATCGGTGGATTGGGCGTCAGCATTCATAGTGACTACTATTCCGCCCGCCTCCTCGTCGTGGCGATGATGAATGATTTGAAGTTTGAAGCGAAACACGCAATCTACCATCATCATCAACATCGTGTAATTGATGACGAGGAAGAGTGGTTGTTTCAGAAGTTGTTGCTACATCAATGATGACATGGTGAGTATTGTTTGCCATCAACAATGATCCTTCGAAGGAATCATTGGAATTTCTTAATTAACTTTGTTTATGCTTCAACCAAGTGTTTTCTGGGTTAATTAAGAACAAAAACTTTCAAA…
A1-1	A1-1_(paired)_contig_42681	519	40	93	21.6647	100	84.7	2.7e-15	RNA-dependent RNA polymerase [Pea streak virus]		CTTCAGCCATCAAATCCGGTCTATGGCTTGCACGCAATGGTATTTTCTTCAAAAATTCATCCAGCAAGAATTTCCCATACGGTAATGCCTCATTGAGCTTTGCTTCCTCAATATGAGGCTTGCACCCTTCTGAGTTTCCTTGACCATTACTTTAAGGATATCACGGTTATTTTTCCTTAATGCATAGGAAGCCTTTTAGGGTTCCAAACCGCCTTTCTTTAAAGAAAACCCGCTGCAACCACTTCTGTTTTCAACTTCAGGCACAGAACCCTTCAAAATTAGGGCAAACCACTTATCGTGCATTGAAATCCCCATTTTGCACCAGATAAAGGAAAAGGTTCACCAGCCAGGCAGACATGTTTGTAAACCTGTTTTGCTCTTCTCATCTTTGTCCCTCCC…
A1-1	A1-1_(paired)_contig_45866	415	38	265	69.2457	100	83.2	2.71e-15	RNA-dependent RNA polymerase [Alfalfa latent virus]<>RNA-dependent RNA polymerase [Alfalfa latent virus]<>RNA-dependent RNA polymerase [Pea streak virus]		CCCGCGAAGCAGATGAATTCATCACCTCTAGTATCATATCGCAAGAAGGTGAAGAGGGCATTGGCCATAGTGTTAAACAAGAATGTGCTTGCCTCTCCCGAAAATCGCATAATAGCAACCAAATCCGAATTTGACATATTTATTGTTCAATCAAAAACCTCATCCACATTTCTTAACAACAAATCAAAAGAATCTAATTCCAACATTATATTGATATAAACCTTAGTTTTCAATCATAAAATACGACTAACTAGTATTCTTATAACAATTTAGTCTAATATATCCATTAAGGCCCTACAAGGAAGCTTAAAATCAACAATTTAACAAAGACAACATGTTTAATTTGGTGGCTTCTTCAAAAATCCGAAAATATATATAAAAGACCTTAAAATTAATTTT…
A1-1	A1-1_(paired)_contig_67623	289	37	315	116.941	100	80.9	4.45e-15	RNA-dependent RNA polymerase [Pea streak virus]		CTGCTCCAAAAGTACCAAGGATAACGGTCACGTTCCTACTCACAGATCCTGGACCTGGATTCTGTATCAACGGTTGATCATTGTAAAGTTTTGAGGAAATCACTCCCGTCAATCGTGTTTTTAACAAACATACCGAAACCTATACCAATAAAAGATGATGATTTTTTTCTTCAAACGGTAACTAATTTAATTAGTTTGCCTTTGAATTTGAAAAGTTAAATTAAATACATACATACACATCTTAACAGCTAATGACCAAGGTTGCACATTGAATTGTGGTGAACATGAT
A1-1	A1-1_(paired)_contig_68702	339	35	124	34.0708	97.143	80.9	7.39e-15	hypothetical protein [Alfalfa mosaic virus]		CGTCTCTAGCATCCAATATGGGACAGCAGCAATGTACATTATGCCGCTTCACCTTCATATGGGAAACGAAATTTCCTCCAAGGTCTATAATACTATCAACTTGATTTCAGACCAGACAGCTAAAGTAAGTAACTGCGTCTAGGCCAACTCCCACGTCTGATATGTACATGTTGACTTACTTTCAATTATATTAAGATTCATGTTTTTAGGTATGCTTTGCCGATTATTGAAGATAAATTTTGAGATTAATAACTTAGAAATGGAATGAGGTTTTATGCTGTAAATAAAACTGCTATCAGATTGAAATCGGATAAACTAGAACATGAGCTGAGAAAGAGT
A1-1	A1-1_(paired)_contig_1039	545	40	145	31.8239	92.5	78.6	1.27e-14	movement protein... partial [Alfalfa mosaic virus]		AGCAAATATACATGCCTGGGTAGCATCATGGTCGGTGTCAACATCCACTAACTCTCCTGTAGCTTCATTAAAAAGTTTCAAGGTGATGCGCCCTGAAGAACTTTTCAGTTTCATAGGAAATGCCTTTTGCATTCAATCGGATAAACTCCAATGTTGTGAACTTGGCCAACAATGACATTCTAGAAAAGAAAGGCAGTAAAAATAAATATTACACAATCTACACTCTAACTACTATAATCATTGTTGTCTTTTAAATTCTACTACGCTGCAGCGCTATAACCGCTATTTGACATCACTTTGTACTCTTGTTCATGGCCGCTATAACCGATATTTGGACTATAATTCAGGGAAAAGGACGTGTTACAGCTATCAAAGGATGTCAATTAAAGCAGCATCGCC…
A1-1	A1-1_(paired)_contig_43552	968	41	15228	1812.57	100	87	1.45e-14	P1 protein [Alfalfa mosaic virus]		CTTCGCTTTAGCTTTTAAGCTCTCTTCTTTCTGCTTCCTGATATTGTCTAACAGGGTACGTGCGTAACTTGACGCATCGATGGCATTTCCTTGATGCCATTCAGCATAGTACACATCTTCAAGCAACAATTTCATTGTGTCTTTAACATTCTCCAAAAAAGCTTTGGAATATTGATTTCTTTGATAAGCTTGCTTTCAACACCCTCTTGTTTCAAACTGAGTGGAAAGTTTCCTAACCATCCCCAGTTTGGAAATTGAGATCTATGTGGAAGAGTCTCTCATTTGGACTGTGGTACTCGCAGGGTTTAGTATGAATAGCATGTTGAATATTTGAAAATTATAAAATATTGTTGCCCTTATGTCAGCATCATGTGTGGCTCCAGCTTCGAGATGGCTGCT…
A1-1	A1-1_(paired)_contig_41422	397	33	46	15.0403	100	80.9	1.81e-14	replicase [Pea streak virus]<>replicase [Pea streak virus]		CGATCTCTTAGATCGATAGAGAAGCTCAAACAAAATGCCGCGAAGCAGCGAAAATCCACAGAAAATACGACGAAGCAGCGAAAATCGGTTGAGAATCAGAGAACCGGTGAGTTAGCGTTTCTGAGGAAGTTAAGGCGGTGCAAACGTGAACCACTGGGATTTTGAGGAGCAATTTTGAGTAGCGATTTTGCGATGAGGGATTTTGAGATTGAAATGATGAATGAGATACGAATTTTGCGATTGCAACGATGAAGATGAAGAATGGATTTGCGATTTTGCGAAGAAGATGAAGAACGACCAAGCCAAAGTAGTAGCCTAAGGAGTGCCAGAAACAATTCCCATCACCGGGCACCTCTATTACATCTAGGAATTGTGTGTCCACGTCCTTGCCTTGCTT
A1-1	A1-1_(paired)_contig_59020	330	48	42	13.203	83.333	79.7	1.94e-14	P1 [Alfalfa mosaic virus]		ATCTCGTTGAACTAGTTACCAGCCCCGCTGTACTAATCCCAATATATACTAGACCTCCAGCAGCGGCGGCACCGCGCACAGCTGTGCGCGCATGCCAAAATTGCCCACGGCAAAATTGCTAGGCTGCCTAACGCGTACGGGATTCGAACCACCGACCTCACCGTGCGCTAGGGAGTTATCGTTACTCTGTAAAAACGTCGCCCTATGCCACTACGCCAGTTGTGTCGTCTGCAGCTTGCTTTTCGACTACACGTCGAAGCATCTCCTGAATGGAGGAATGTGATAAAGGTTCACGCATACTAAGGCTGGAATCGGTGGATTGGGCGTCAG
A1-1	A1-1_(paired)_contig_64306	438	35	430	103.909	91.429	74.7	2.12e-14	coat protein... partial [Alfalfa mosaic virus]		CTTGTTGAAATTGGAGTGGACATAAAATCATGCTGAATAGAGGGATTTCAATACCCATATTTGAAGCAAAAATTAATTCATTAATTTGAATCCCCTTAGACCAAAAAATTGGGTCATGAAACAAATTCACGAAAATTTCTCTAAGGAACAAAAAACCTGACAGTTGCGATTGCACATCCGGCGGTTTTGTCGGTGGTCGCAGCGGACATTCCTATGCCGACGGTGTTGACAACAACGGTTGCGTCGACGATGAAGGTACAATAGAATACGGATGAGATTTCAGAACAAGTGGCTTCCAATGTGGCAGTGGCTGCGATGACGCCGAAGATAGATCTGGATCTGTCTGGACTTCGACGCGCAGCCTGAGGGATCTAAAAATCCCTCATACCGATTCAACGA…
A1-1	A1-1_(paired)_contig_30182	516	50	187	47.064	80	80.1	3.63e-14	coat protein [Pea streak virus]<>coat protein [Pea streak virus]<>coat protein [Pea streak virus]<>coat protein [Pea streak virus]<>coat protein [Pea streak virus]<>coat protein [Pea streak virus]		TCCCAGTTTGCTTCTTGTACCTATACCATCCAGAATTTCAATCACGAAAAAAGTTAATCGATATGCACAATCGCTCATATATATAATTTATTTACTAGGCCTAATAGGTATTAACTATTAATTTAGGCAGCATCAGTTAAGATTTAGGCAGCATCACGAAAAGGTATTAACTATTATTCTATCGAGTAGCGGGGGAGCTAACTTTTGGGAAACAATCAAAAGCCAACTGTGATCTCATTATAGTATAATAAAGTCTGATCTGATTTCATTATATATGTTTATTGATTGATACCAATCACCAAGGTTGTAAAATAGTGTTGAATTCTCTATAAAGCTGTTATGGTGACAAAAACAAGAGAACAAATCAAGTAGTCCAATTATTTAAAAAAATGCAACTTT…
A1-1	A1-1_(paired)_contig_30247	407	39	349	90.6191	97.436	79.7	4.32e-14	126 kDa protein [Alfalfa mosaic virus]		CTTCCATCTGGATGAGCTTCCAAATAGGCATGAACTTGCAAAATTGCTCTATTTAATCTTTGAGCATCTTCAACTTCCTTCGCTTTAGCTTTTAAGCTCTCTTCTTTCTGCTTCCTGATTTGGAAGTTCCGCAATCAGCACATGTTTGTTTTCTTTGGATTGTTGTTATCTGATGAAACGGCGGCGTTAGGGTTTGAATCTTCACCTTCTGATACCTTATCACTGTGATCAACCACCATTTTCGATTCTGATTTTGATTCTGATCACAGAAACAAGATTGGATGAATCAAAATGAAAGATCAAACATGCAAGAATAAGAAGATCAAGAAGAGAATGATGATGATGATGATGGTGATGATGAAGTGATAGTGTAGTGAGAGATTTGTAGAGAGAGAAAGA…
A1-1	A1-1_(paired)_contig_63505	396	35	480	147.689	100	79.3	5.12e-14	MAG: P1 protein [Alfalfa mosaic virus]		TCGAGCTTTCATCCCAAAGAAAAATACTTGGGTCGGACCTACTGCTAGAAGTTATCCCCTTGCGAAATATGAAAGAGCAATGAGTAAGGATGGGTACGTAACACTGAGTTTGGCAATAGTGTATGCTCTTTCAATGTCTAAAAATACTTGTATGATTTAGGAGGTACAAAAGGAGTAATGATAAGTGCATAATATGATAATACCATGATACAGAATACAAAGTACTAGCTCATATTTAACTAAATACCACACTCTTATTGTTTCATATTAAGGAAACAAATCGGTAGAAATAATGGTACATTAAGAGATCATTTGAAAAAATCTTATATACAATAATGTTATCACTTATCACGAGGCTCTTCAAATTAGCATGAAGATGGCCCAGCAAAACATGAT
A1-1	A1-1_(paired)_contig_51660	557	37	1059	237.034	97.297	81.6	5.23e-14	P1 protein [Alfalfa mosaic virus]		CTAACTGGGAAAGTCGAGAGGAAACTAATTACCTGGAGATCCCCAGCAGATGCCACCTATTGCCTTGAAAAGTATTTTTACAAGAACAAGAGACCGGTGAAGACAAATTCCTGAGTTTAAAGTTTTGAGATTTATTTGATTTAGGTTTTTGATCATGATGAATTTGATGCTTATGTGATTGATTTCAGTGATTTTTAGTGATGCCCTTTTTGTTGTTTTTTGTTTTTCGATGTGTTTGAGTTTAAAGTTTTGAGCTTTTTCAATTTTTTATGTGGGTTTTTGATCAATTTGATGCTTCTGTGATTACATAAGGGTTTTGGATTTGGTTTGTTTGTTTTGTCTTACTTTATAAGTTTGTTTGTCTATTTGCATGCAAAATTGATGTGGCTGTTGATCAAG…
A1-1	A1-1_(paired)_contig_52933	545	34	24	5.3486	100	75.5	5.47e-14	hypothetical protein [Pea streak virus]		TTGTTAAATTTGAAAGATTTATATAGGGAAAGAAGAAAAACAAAAAATAGAGACTGAATAATTTAATTTACATTGATTTTGTGTGATATGATACAAAGACAAAGTATTGACCTCTCATTATTCTAATACTGAACTCCAAAATCTATTTAGCTAATGACACAAATCATGCAATATACCAAAATATGAAATGAGATATTTTATAGATATGCAGACAGTATTTATGTACGATTGTACAATAAGATTTCATAGGCTCAAAACAATAATAAATAATTTACTAACCTCCTAAATGATGCAAAATTGATGAAGACATCGGCAGTAGGATGTGCAGCAGAAGCTGCTTCAATGCTGCAAAATAAGTCAAGATACAGCTAAGAACACATTACACTTGGATAAACATAA…
A1-1	A1-1_(paired)_contig_34981	694	39	51	8.9697	97.436	80.1	7.06e-14	triple gene block protein 1 [Pea streak virus]<>triple gene block protein 1 [Pea streak virus]		GCCTAATACTTGAAGTTTTACCAGCGCCGGGAACAGCCAAAACTACTATAGGCAAATCAAACACAATTTTATTTCTCCTAAAACCACACTCTAACAAATTGTTTATGAACACATCCAGCATTGTGCTGACAGTGTAAAACATTTTACACCGACAGTGCATGAAACTGAAACTCTTTTGATTTCAATCTATCAAGTACATAATAGGTAAGATATTCTGCATAATGCAGATAGTTTATTTCTGATACAAAACCAAGAGATACAAGGTAAAATCTGAGACACAATTCATGGATCTACAAAAGCAATACATGAAGGTCTAGTTGAACATATAACAAGATGATGAATCACACCACAAAACTACACATTATTTTCAAGTGAATCACAAATATAGTCCTTAAATTG…
A1-1	A1-1_(paired)_contig_74909	289	91	12	4.9516	51.648	73.2	7.64e-14	replicase... partial [Pea streak virus]		GTCGTCACGTCGCTTCGTAGCAGGTGACTCCTTTTGATAATGACTCTGACACAATTGTAAAAAGCATCAGTTTCTTCCTCGTTCATCGCATTAACTGCTTGCTCTCCGTTATAATTTGTCTCATCAAAATGGTTTTCTCCGGAAAGAAGTTAGCTGACAACAAGCAATTATGATCTTTGTTTTACATTTTCTATCGTTTAAAGCTGATATACTAAAGAAGATAACATATAAATACTTTCTCGTGTCAGGTACCAAGGAATACAACAAAATAGCCCACTAAAGAGATCGT
A1-1	A1-1_(paired)_contig_56000	364	34	234	64.0247	100	78.6	8.36e-14	MAG: P1 protein [Alfalfa mosaic virus]		GTGTTACGTACCCATCCTTACTCATTGCTCTTTCATATTTCGCAAGGGGATAACTTCTAGCAGTAGGTCCGACCCAAGTATTTTTCTTTGGGATGAAAGCTCGACCGTCGTTACAGCTTCGACCCATCTGGCCAAAGTAAACGGAGGAGATTCTTTTAATGCGTGAAACCGAACCGAGGTTGAAATTTAAACCATCCAATTTCAAATAAACAGCGGAGATTTATTACAACGTCAAACTGGGTGAAAATATCACAGCAGTGAATCTAGGTCCTAATTTACGAGAATAGGGTTTTAAAGAACTATTTCAAGAAAATAAAATAAAATCTTGAAAAGTTAATAAATACTTCGTAAGATTAGGGTCTTC
A1-1	A1-1_(paired)_contig_6237	281	37	6	2.2029	89.189	77	8.76e-14	126 kDa protein [Alfalfa mosaic virus]		ACTAAAAGTGAGTTGAATGTAACATGATTTATATCTGTATACGTTCATGTGAAAATGGGTTGAACAATAAATTTGTGGTTAATGTTGCATCATTTGATTAGAGGTACAATGAGTTGGATAGGTATATGATAGAACATTATAGCGGTGTTTGATCCATGTAGCTGACCTCACTGCTGCTGTCCCATATTGGCTGGAAGAGACGGAGCTAGGCTCACTGAGAGAATATTTTCTCTAACGTCGTATGTCCGGAAACACCCGGAAATTGTGGGTGAAGCAGATTA
A1-1	A1-1_(paired)_contig_66992	614	36	384	59.7182	97.222	80.9	1.55e-13	MAG: P1 protein [Alfalfa mosaic virus]<>MAG: P1 protein [Alfalfa mosaic virus]		ATTCGATAAGCAGCATGACCCAGATCAACGGCATTGTAAGTCAAATAGTGTTTCAACAATGAAAACCGATGACTATATCCCAAGTTGGGCTCGTCGATGAAGTCGAAATAATTTCTGGTCGGAGTGTAACTCTTCTCCGGTAGTCCAAGTTTTCTCTTCCCCTTATGTTGTTCTCCTTACTTCTACTATGTTATTAAAGGTCACTGACATCTATAGAGAATAAATAACTGTGCTCACAAGTTAGCATATTTCGGGGAAGTTTCTAAATGTTACACTTGCGGTATTTAATTCTGGATTTCATCAGGACAGTTTTTTCTGCAATAGGTTTAGTCTGCCTAATTTCAGATGGTTTTTTCATTCTTATATAATTCGTAGATCTCCTTCATGATTTTGTATTCA…
A1-1	A1-1_(paired)_contig_38157	303	37	590	224.03	100	76.3	2.12e-13	MAG: P1 protein [Alfalfa mosaic virus]		GAACAATCGATGGTTTCTTTTAACTCATCGGCAGAGCTACGATTGCTGGTAAGGATCAAATCCACATCCTGACCCGATGAACGGGCTATTTGCTTGATATTGGTGGTTTTCCCCCGAAACCAAGCCATGATATTTATCATAATCATGTACTATATGTGAAATAAAAAAAAATGAAAATTATAATCTATATCATCAAATTTAGGTACTTCTTGCTAGCCTCTCATGAAATTCAAGCAATGATTTCTCTTTCTGAAGCCTTATATCTTCACGAAATTTATAGATAAATTCTTCAGCCTTTTGATC
A1-1	A1-1_(paired)_contig_29278	313	34	584	213.198	97.059	75.9	3.12e-13	MAG: P1 protein... partial [Alfalfa mosaic virus]		GCGATCTCGACGTGGGAGAGTTGGCATGTAGTTTGGACCAAAAAGGCGTTATGAAATTCATTTGCACCATGATGGTTGATGCAGATATGTTAATTCATAACGATTTTCGTCTCATGGTCTTTTTCGTCCTCATGGCTGAGACGATGATATGTTTGGTGTTATTTTGACAGAAAAGAAAGAAAAAGGAAAACAAATTTGAGTTAACTTTTGATGTACATATTTGTTTTATTTGATTTTGTTAAACATACATGGATCGAGTCGGAGTCTCAGATGTTACAAACTTCTGATTTTGACAGAAGCGCTACCAGTAGCG
A1-1	A1-1_(paired)_contig_45960	347	35	56	13.6744	94.286	74.3	1.69e-12	replicase [Alfalfa mosaic virus]<>replicase [Alfalfa mosaic virus]<>MAG: P1 protein [Alfalfa mosaic virus]<>hypothetical protein [Alfalfa mosaic virus]		CTCTATTTTCTAGGTCAGCGACCTCTCATTCTGAACGGACACCGGTTCAGGATGAGAGCCCCGTTCGATGCACAGACGGTGTCTTCGACCCTATAAGGATGCTCTTCTCTCTGTTCTGCACAAAAAGAAACACCGTCGGAGTGATTTTCCGGTGCGGTAGCCACCGCACCGGAAAATAAAAACGACTCCTTTTTTTCAAAAAAATTATATTTTATAAACCCTCTTTTTATTCTCTTTTCGTTTTCGAAATTTGTTTCTTAAAAAGACACGAAATCCGAACTAGATCTGAGTTTAGAAAATTACTACCTTTACTATATTTTTGTTTTGGATTTGGAAATAAGTTGCTG
A1-1	A1-1_(paired)_contig_19546	539	56	43	8.6771	60.714	76.6	2.42e-12	89.7 kd protein [Alfalfa mosaic virus]<>RecName: Full=RNA-directed RNA polymerase 2a... Short=protein 2a [Alfalfa mosaic virus (strain 425 / isolate Leiden)]<>89.7 kd protein [Alfalfa mosaic virus]		CCCAAGCGGGTGCATCGTCTTCATTAACAAAATGTCTATAAAGACGGTAAACCCTACAACAAGGGCTATCGAATTCTCCCCCAAAACTCTCCACCATTTTAGAATAACAAGCCATGAAATTTTGTAAATCAATAATGTGGATTTGCACTTCTTTTCTAAAGTAAAACAAAGTCAACAATTTAGTATGCATAGATAAACGTACATACACCAATTTAGTATAACAAGCCATGACATCCTGTAAATCAACGATCTGGATTTGCATAACAAGCCTTTACAGTATTGCTTGTAAACTATTAGGATAAAATTGAAATAAATTATAAAATGCACCATGTGTAAGTATTTTCAAGTGCTCAAGAATGTCGAGAGGTGCTGATGAGGCTCCTAGGATGCAGAAGAGAT…
A1-1	A1-1_(paired)_contig_71055	517	33	2382	400.512	100	75.9	3.26e-12	126 kDa protein [Alfalfa mosaic virus]		CTTGACAAAGTGATATAGATAACTTGTAATATTATCTCATAGACTCATAACATGATATATATGATAATGATATAAATATACTATAGTAAACAATATTCAATCCAATCCCATGCCTTATTTGATTATGAGGAAATTAAACCAACAAACAGAGATGAAAAGCCAAGCATCAGACTTGCCTAGAGGCATACTTCTTGTGTGAGGTCAAATAATGTCCTCACTTCCTTGTGCCATCATCTGGCCATGGCTCTAACAATCCCAGAAGAAAATACTTCAACTTGGACCAAATTGTTGCTGTTCTCAACCTTAAGACCCTCATGATAATTTTTGTCTGCTGCAATAATTTGAAGAAGAAAAAAAAGGATAAGATGGTTGTGAGATATATTTCTGACCTAAGTATGT…
A1-1	A1-1_(paired)_contig_54841	286	34	97	34.6643	94.118	71.6	6.37e-12	polymerase P2 [Alfalfa mosaic virus]<>P2 protein [Alfalfa mosaic virus]		GTGGAATTGTAAAATTGTGTAGAATCGATCGTCTAGCAATTGCTTATTACCGATAATAATAATCTTTTTTCAACCGGTAAACATTATAATTCAGTAACACCGGTAATAATCAATTGGGAAGATGAGCAGAGACAAATCTAAAAATTTGAAGGAGATTGGTAACATCTTTAGAATGAATTGGTTAACTGTCAATCCCAAGTATGTAAGCGCATCTCCAGTACGACGTTGGAAATCGACGTTAAAGAAAACGCCATTCTTCGAATCTGAGATTCGGGATTTTCTATGC
A1-1	A1-1_(paired)_contig_50200	263	30	343	96.2434	100	70.5	1.47e-11	RNA-dependent RNA polymerase [Pea streak virus]		AATCAGCCCTACTCCAGTAGTGCAACTCATCATGCAGAAACAGGTGCAAACCCTGCTTGCTTGAGAATTGAGGTATCAAATCCACCAGGTTTTTTCTGCAATCCAACCAAGAACAGCTTGTGCTCTTCCTCCGTCCACGGAATCCCTGATCCAATCCCTGATCCAAAATCAATAACAATAATCACGTTTCAATTTCAATCAATAACAATAATCTAGATTGAAGAGATTGATCGAATTCGAACCTCGTTTACGTTCGCGGTCGC
A1-1	A1-1_(paired)_contig_50494	299	37	247	89.2676	86.486	68.2	2.41e-11	126 kDa protein... partial [Alfalfa mosaic virus]		GCGGGTTGTACGGTATGCTGGATCACCTAGTTAGGTGGTCCACAGTGGATTAGTACTTAAAAACAGTCTGAAACTAAACAATAATCAACGACATCCCTTGGAAGTAAGAAACCTGGGTCCTCTTCTTTCTTACGACTGAGACAATAACCTGATTGGTGTGTATTCGACAAAAATAAGAAAAAATGAATGAGTTGAATTTTGACTGGAATGGCGTTATAGAGTTTTTTCACTCTATAATAAATCGTTGTTGCCACTGGAATATAGTCATCCGGGCTGAGAGGTTTGCCCGAAATCAGAGG
A1-1	A1-1_(paired)_contig_38809	331	33	120	42.1571	100	70.5	3.04e-11	RNA-dependent RNA polymerase... partial [Alfalfa mosaic virus]		CCTGGATCAAGTGATGCAACTCATTTTGACTTTTGTCAAACTTCGAGAAGTCTATCTCTTTAAAATGGAAACTTGCATCAAAGGCTTCAGCATCGATGGAATGCTGTGTTTGATAAACAAGATAACTCTACAGTCACATTAACACCTTACCTGTCCTTTCGTTTTAAAACTTTCATTTTGCAGGTCTTTCACAGCACTCATTACAACTAACAAAAATAAAGGCAGTAAAACAAGCATTTATGTTTCGGAATTGGGCTAACAGCTTATCATTGTACAACAACAAACTGAACCAAACATCATGAAAAATTTCTCATAAGCTTGTCAATGTAGA
A1-1	A1-1_(paired)_contig_62739	382	34	9	2.9215	91.176	71.2	3.44e-11	MAG: P1 protein... partial [Alfalfa mosaic virus]		GTTGATCTAATTTAATTTGTCTACTTCAGCTTTTGGTTGGATAGGATGGATGATTTTTTTTAGGGAAATCTAAGGAATTATTGGGTGCTTCGTTAGTTTTGTTGCCATTCCTTTACTAGCATTCTTCGTAAAATATAAGACAGGTTAAAAGTTCAACAAGGCCAAACAGAAACTAGCAGTGCTCTCATTCTCAACTAATAAGCCCCAGCGGTGTCTGAATACAAGCACACGAACCTCCTTCTCGTAATAACGAAAAAAATAGCCAGGCAGCTACCAAAACTGTTGGAATTGCAAGCGCGGGGAGTTTCGCGATGAACTGAGAACTCAACCCCAGGCCTTCGATTTGTCTTCCATCGGGATGAGCTTCCAAATAGGCATGAAC
A1-1	A1-1_(paired)_contig_54893	337	31	104	28.0327	93.548	65.9	4.09e-11	coat protein... partial [Alfalfa mosaic virus]		CTTTCTCTCTCCCACTTAAATAGAAACACTTCACATGTCGTTATCTTCCCAATTCTCAAAAACTATCACTTCAAAATCAAGCTTTCTTCATTCATTTCATCAGGCTCCTACCATCTATCTACCCATCCAACACTCAGATTCACATATCTAGCTCCCACCAAAGTAAAATCATGACCGACATCTCTAACAAGCTTCAATACTCACCACCAGTTCCTCTCTTCAGTAAATTACATAGAAAACTAATAGGAACCGGCATGGGACGGTGTTATGGAAAACACCATCCTGTAAATCAGATCCTCTTCGAGGATCCGAGGTCCCGCGAAATCCTTCAGAAAAC
A1-1	A1-1_(paired)_contig_73155	374	31	106	29.9171	100	67	6.16e-11	movement protein... partial [Alfalfa mosaic virus]		GCCCATTACCGATCAATGATCAGGTAATATTTCATCTTTAATAAAACTTTCATATGTAAACCCTTTCGGGACTCCAAGACCCTTTGGAGAACCGGCATCTATACGCACCCATCGAAGTCTAGCTTCTTTGAAGTTTATTCCAAGAAAACTTCAATTTCTTTCTCCGTATAAAAAAATGTATGAGATCTCAAATCAATTAAAAGTATGGGAAGTATGTAGCCTCACAATCCTTATACGCTCATTTTTTTCAACCTACTGCAAAACGTGTCAAAGCCATCTATTATGCACTCTATATGTTGTTGAAAAATTATGCATTATATGTCAAAGCATGAAGTAATGGTATAATGTAAACTCTATATGTTGTTGAAAAAATC
A1-1	A1-1_(paired)_contig_885	346	34	471	167.497	100	69.7	8.67e-11	RNA-dependent RNA polymerase [Pea streak virus]		TACAACGGATATGATTCATCCATAACCCATTTTCCTGTAAACATATCACACTGTTGAGAAGAACCTCCTCCACCACCCTTTGCTTTCACCACCACCATAAGAATAAGGAAAAAATATGAGAGAATATGGTGAATATAACCCATTTCTCAACCTCTCAAAGGTTATGAGAGAGAGAGAGAGTGGGAGAGAGAGGGGAGAGAGAGGGGAGAGAGAGAGAGGTTTTGTTTTGTCTCCCTTCAAGTTTGCTATAGCAGGTATCGCAATCAAGCTTTGCTCTGAAGAAGAAAAAGAACCCAACACTTCCTCCAATGGACTACGGTATGTAAGAGCCATGTATATGTTTTTG
A1-1	A1-1_(paired)_contig_17381	542	33	135	25.5073	96.97	72	1.09e-10	RNA-dependent RNA polymerase [Pea streak virus]		ATCAATAGTTTGACCTTTGTGCAGCCTGACATAAACATGGGCTGAAGACATCTTATCAACATGGAACCTACAAAAGACCGATTCAATCATTAATTAAATGTCTGAAAAAGAAAACTAACAAAAAAGTAATAATAGCAACGATAATCTACGTACGAAAGCATAAAACCAAATAAGAATATCATTTGAACGCAATTTTAAACAGTGAGAGATTTAGAAATTTTGCATCAGGGGACTTTTATCATCCAGAAAGAGCAAGCCCCTCGAGATCTATACTGGAAGAGAAAAGAATAAATAGTAGACCGAAAATTCCATATTGCAGGGGTTAAAAACTCATTCTTTGTGATACACGTAAACATAGTTATGTTTGGCATACAATAGCAGATAGTTGATAGGCTAGCT…
A1-1	A1-1_(paired)_contig_55277	367	30	25	6.1498	100	69.3	1.1e-10	126 kDa protein [Alfalfa mosaic virus]		ATTTCTTTCTTACGATCACATCATCAATTTATGACATAATTGTCTCTCATTTCTTTCTCTGAGTGTTGAGGGGCGTTGGGGGCTAGGCGATGTGATGGCAGCAGCAACGTGGGTTGAACGGGGAAGCAAAGAGGCATCTATGGCAGAAGCTGGAGCTATATAGCTTGGTTTGGATTTCGCCTATCAATTGGGATTTGTTGAATCGTGAAGTTGTAACCAAAGAAATATGTGGAAGCTACTGCAACTATAGATATTTGGGTAGATGGTGATCCAAGGTCTATAATACTATCAACTGTGTTACCGAAACATCGGTAAACAAAATCAGTTTCTAGTAGACGATGGGCAGCCGCAAAACAGTGAGATGAAC
A1-1	A1-1_(paired)_contig_44073	614	32	187	32.4918	100	72.4	1.15e-10	replicase P1 [Alfalfa mosaic virus]		TTTGGTGTTGGAATTGCAAGCTCGGGGATTTTCGCGATGAACTGAGAACTCAACCCCAGTCCTTCGATTTTTCTTCCATCTGGATGAGCTTCCAAATAGAAAATGTTTCAATCCATCGAAACTAAGATTTCACATCCAACCAGTTCATCATTGCAGGAAGAAGAACAAATCAAGAGAATATATGTAAAGGAAAAAACGAAAATTCACTATACATTGATAGTGATTTTAGTGAAACGTCAAATCATATTTTATCCTAGTTCACCATCTTGAGATCTATTAACATACATTTCCGGCGAAGCAATAATATATATTGACATTGTAGTGAGATGATAAAATATGTTTGGATGTTGCATAAACCTTTTTTATGTTGTATCTTAGAACTTCCCACAAATCTGTCTT…
A1-1	A1-1_(paired)_contig_22550	1294	38	2634	281.887	97.368	76.6	1.73e-10	MAG: P1 protein [Alfalfa mosaic virus]		CACAGCATTACGTTCATTCAATACTGTGAAGAATTCACTATGAATGCTGACGCCCAATCCACCGATTCCAGCCTTAGTATGCGTGAACCTTTATCACATGCCTCCATTCAGGAGATGCTTCGACGTGTAGTCGAAAAGCAAGCTGCAAACGACTTTGGCTTCTATTACATATTATACACTTAATAAATAGACTATTCATTATCTGAAAGGGAGAAGTGATAGAAAATTTTGATGGTGTATGGTGGAAGGTGGATTATGTCAGCTTGCCTAATTTCCACCCTATAAATATGGCGTTGCATAGGCCTGTGCATGGTGTGGTTTTTGAAACCGATTTATTTTTATCATAAACTGTTTTTTTTTTTTTTTTGCAAACCAGATTTTAAAACTGTTTTTTCCAAA…
A1-1	A1-1_(paired)_contig_56295	331	36	14	6.2326	88.889	68.2	1.99e-10	RNA-dependent RNA polymerase [Alfalfa mosaic virus]		GGCTATTTCCATATAAACAACTAATCCCTCATTCACAAACATTCCTTTCTGATTCAGCTGCAAATTTCAGTATATGTATCCATTCCCTCTTAATTTTCTTGGTATCTAAAATTAACCTAACTTAAAGATTTATCAAAGGCTTGGTCTTTCTTTCTTGTGTGTTAACCCTCTAGCAAGAATTGTTCCACTCAAGAATCGAATTTGTCATTTAAGTGTGAGCTCATAACAACAAGAATAGTCAGGATCTACAACCGTTGTTAAGAGCTTATTAACCACGGAATTAGCAACAGAATTCACGTCATAAATCTGCCCCAGGTTAGGCACATTCATG
A1-1	A1-1_(paired)_contig_41667	364	29	70	20.6264	100	68.2	3.5e-10	126 kDa protein [Alfalfa mosaic virus]		CCAAGGTCTATAATACTATCAACTGTGTTACCGAAACATCGGTAAACAAAATCAGTTTCTAGTAGACGATGGGCAGCCGCAAAACAGTGAGATGAACTCGAACTGTTTGACTCGCTTGAAGAGTATCAAGCAGCAATAATCGCTGGATCGCCTTCAATCTTCAACAGTTTACATAATGCTTCTGGTACTATTATCATATGTTCAAGTAATCATTATAGTTCTCCCTGCTCAATGCAAAATTCAGGTTCCTAGGCCACCATTCACTTTGAGAAGGCAACACCAAATATGTACCATCAAGTCAAGAGCAATTTTTTCAGACAAATAACTTCATGGGCCTTAATTCTTCTGATATTGTCTAACAGGG
A1-1	A1-1_(paired)_contig_32217	366	30	42	12.6038	100	67.8	4.8e-10	MAG: P1 protein... partial [Alfalfa mosaic virus]		TAAAGTTTAAAATTTGTTATTCCAACATAATATCCTATTTTTACCTTTTGTTACTTGTGTTATTGAAATAGTACATATTAACCTGACCCTTTTTTTCAAACACATCCTATCAAATGACCTATATATATTTGCCTAAACAATTTTATCCGTTGATATCTATGCGATTTCAACTTTTATGGCTCAATCTTCAACATTTATCACTTTCTTTCTAAAGTACTTATGAAACTCATAGTTGAGAATTGAGATGCAATTTTAGACTATATTAACCAAAAAACTCGAATTCAGGTAACGGTTTTGGTGTTGGAATTGCAAGCTCGGGGATTTTCGCGATGAACTGAGAACTCAACCCCAGTCCTTCGATTTTTC
A1-1	A1-1_(paired)_contig_62707	360	33	47	12.2389	93.939	67	6.91e-10	P1 protein [Alfalfa mosaic virus]		GTGGTGAACAGGCGTGGCATGACCATGGTGGCCACCAGCCGTACGGGTGGTTCTGGTAGTCGTAGTGGTGGTGACGGTGGTTCCGGGTGTACGCTTAGTGCGAGTCTTGCGACCTCCCATCAGACGAGTCTTGAGCGATGGGCGTGCAGTGGTGCGTGTTGCACGGGCAGTACGGGGAGCGTGGCGGCGTGCGAGAGGCATGATTGTAGAGTAGGTTAATATCGGTGGATAGGGCGAAGTAGGTAGATGATAGTGCCTGAGAGTCTTTGTCAAGTAATCAATTGCTTCAAGAATGGCATCTGAATGAGGGTTGATACGCAAAATTTCGCCAGTTTCTGCGTTCTTCTCGAATTCAGGTAA
A1-1	A1-1_(paired)_contig_61034	290	36	17	7.5138	88.889	65.5	9.19e-10	RNA-dependent RNA polymerase... partial [Alfalfa mosaic virus]		CCTGGATCAAGTGATGCAACTCATTTTGACTTTTGTCAAACTTCGAGAAGTCTATCTCTTTAAAATGGAAACTTGCATCAAAGGCTTCAGCAAACCAGTTTAAACTAAACCATAATCACTTCTTTGTCTCATGAAGCCAATGAAGATACAAGTTTCCTTACACTTTGTTTACCAAAAGAAACAAAAAGTACAAAAGAAAGTGGCATCATTTGGAGAGGGAAAAATGAATTTCAATAAAATGTTAAATCCAAAATATTATACAAAACAAAAGTGATCAACATGTACCAAAT
A1-1	A1-1_(paired)_contig_33151	304	28	58	16.9935	100	65.5	1.31e-09	125.7 kd protein [Alfalfa mosaic virus]<>RecName: Full=Replication protein 1a... Includes: RecName: Full=ATP-dependent helicase... Includes: RecName: Full=Methyltransferase [Alfalfa mosaic virus (strain 425 / isolate Leiden)]<>125.7 kd protein [Alfalfa mosaic virus]		AAACAAGTTACTCTGGTTTTTTTAAGAAGCTAAATTAGTCTATACAAATTGACACCGGATGCATTTTTATAAATAAGTTAAATTAATCTATCAAAATTAATACGGGAGAGAATTGAACATAAAACTTTAAGAGAAACACAATTCAGTCAACACCACCCATCCAACTCAAATGAGTTTAGTTTATATGCATTTAGAAGCTATAATATGAAACAAACGTGCTCGACTTTCCCAGTTAGCTTATGATGACGAAAAACAAATGACGGATTCCTTGAGACAAAAGGAATTTGTTCCGTGTCACCAAAAC
A1-1	A1-1_(paired)_contig_65616	304	36	27	7.4309	83.333	65.5	1.51e-09	MAG: P1 protein... partial [Alfalfa mosaic virus]		GTGATCATAAGTTTTACAAAACCAAAAAAAAAAAAACGGAGGAAATGTTTTAAAGAGTGCCCTTGGGGCATTGGATACCTTAACTAATGCCCTAAGACCACTTCCCATGAAAATAAAATACGCTCCCTCTCAAATCATCATAGTAACAATTAGCACAAATAATCCAAAAGATCATATTCAACAATCAAATCCAAACGATGAAGTACTTAACAACAAATCAACCAGTGCAAGAATGGCATCTGAATGAGGGTTGATACGCAAAATTTCGCCAGTTTCTGCGTTCTTCTCGAATTCAGGTAACGGT
A1-1	A1-1_(paired)_contig_20652	589	31	64	13.129	100	65.5	1.73e-09	movement protein... partial [Alfalfa mosaic virus]		CCAATACAAATAGAAAAACAGACTAATCGAACTTTATAGTTTTACCAGACAGGCAATGGTATGATAGCAGTGTTTGGATATCTCTGTTAGGCATGGCACAACTGATAAGAAGAAAAGCCAAAGTAATGCATGCTGATGTGGGAATTAGAGCATGTATATAGACACATAGGTGCGTGGAAAATAACATCCTTATATAGGCATAATTAGCATGGAAGGCGTGTACCTAGGTGCATGACAGAGCTCATTGGTACTCACTACATTGGAAACACGCACATTAGCATAGATGGAATAGAAAAAGCTGGACCATGCATTTAAGGAGTTAAATAAGCTGTAGTTGGAAAATTTGAAATTCAAATTTGGATATTTTGTTTTGCTCTTCTGGAAGTTAAACGTGGGGGA…
A1-1	A1-1_(paired)_contig_58325	408	31	56	17.0196	96.774	62	2.61e-09	capsid protein... partial [Alfalfa mosaic virus]		AAAAAAAAAGTGTTGGAAGGTTTGTTGTTTGAATCTATGGAATTGTTGATGGATGATTTGCGATGTTTGAGGATTTACGATTTTGAGAGTTTGGATTGTGAAGATTTGTGCGAATTTGACTGTTGTGAAAATGGATCGCAGATGAGCTTGGGTGAATGGTTATGGATGATGTGAGATGATAGTTTAGTTATGTGTTCTTCATGTATGAACATTCAAGAAGTTCATCATTTTTCTTTGATTTTGTGACTTTGATCTGGAGAATTGAGGACAGGGAATGAATTAGGGTTTCTAGGCTAAAAAGCTGCGGCTACAGTGTCAGCGCGAAATCCTTCAGAAAACTGTAGAGGAATCTCACGCCGAGCCCATTAAAAGAGCTCAGACTCAGAGGGGTCCCGAGGC…
A1-1	A1-1_(paired)_contig_60009	364	31	15	5.3022	100	64.7	4.53e-09	hypothetical protein [Alfalfa mosaic virus]		CAACACATGAATATATTCTACACGTTGTCACAATTCATGTAATTAACTAAAATAATCAAAGCACAACACTAAAACCATTTACAATTCAAACTTGTTAATTTTAATTTTTTATCAATCAAAAATAGAACAGAATACAGCGCAAATTCCTCTCAAATTCCATTACTTTCAAATAAGAATCTCAATTCTAAGCAGCATGGCACATAACAACCAAGTCCGGATTAAACAAGTACTTCAGAAAAAGTAATTTCTAGCTAGCATTGTGACATGAAACCTCAGACATAAAATCTGGAAACATGCATAGCTTATCAGGATCTACAACAGTTGTTAAGAGCTTATTAACCACGGAATTAGCAACAGAATTCAC
A1-1	A1-1_(paired)_contig_32487	461	48	77	23.6638	70.833	65.5	8.15e-09	hypothetical protein [Alfalfa mosaic virus]		CGATGATGATAATTGTTTTTGATTTTACAATAATTGCGATGATACCTTCCAAAGCTATGAACTTTTTACGATAATAACAAAAGGGAATAAAATTACAAAGCTAAAAACAATAAATTGATATCGAAATTGAACAAATAGTACAAAACTTCAAATTGGGGCTTTTTGAACCGTAACCCTAAATCAACAATTCCGAGCAATCACGATGACCCAGATGAATGAATTTGTGAAAAACGCGATCAGAAGTGCAGAAAGCCTTCAACTTGATGAATTCTCGATTGTTGAATTGAACCTTGAAAGAGAGAAGAAGAAAAAGGGTGCGAGCGATGATATGGCTTTGGAGTTTTCTCAAAACTATGATATGCTGATGAAGAAGAAAGGAAACTTCAAGAATGGCATCTG…
A1-1	A1-1_(paired)_contig_14652	409	32	25	8.3032	87.5	63.2	1.86e-08	coat protein [Pea streak virus]		CAATTTAACTTCATATGAGGCACTCCTAATGGACAACACAACGGTGACACATAGCATAGACTATTTTGCCGAAATTAATGACTATTGTTAGGGACCTTTTTCACATCAAGAGACTATTTTCATAGACCATTTTGAAAAAGTCAGAATTTATCAACTTAATGAAATAAATTAAAAATTGGGTAGTCAAAGCTACCTCATACATATGCATAGATTCGCCTCTGAATGAAGCAAAGATGTGCAAAAGAGATGTTAAGGAAGGAGATTGTGAGGGAAATATGAGAAATGAATGAAAAAGAGGAAAATATGAGAAAGAGAGGTGAATGAAGCCAGATTTTCAGCAGTTGCTACTTGATTGGCTTCAGGGTTCCAACCCAGCTTTTGAAGATCATCGAGCGTGGG…
A1-1	A1-1_(paired)_contig_74026	281	30	74	25.6334	100	61.2	2.66e-08	P1 [Alfalfa mosaic virus]		CTTCGCTTTAGCTTTTAAGCTCTCTTCTTTCTGCTTCCTGATATTGTCTAACAGGGTACGTGCGTAACTTGACGCATCGATGGCATTTCCTTTTCATTTGTAGTATTTATAATCGATTATTGAGTAATAATCACTTATTGAGAATAAGAAGAAAAAAGTGATTAAAAAAATTGGAAGTGAATCAAGTGAGTGAGAGTGAGACAGTAGGGTAGGGTAGCGTGGGAACATTTGAAGATACTCACTCACTGTCCTTCCCACCGCCCCAACCTCACTGAGATCGG
A1-1	A1-1_(paired)_contig_52259	497	28	43	8.4909	100	64.3	3.01e-08	125.7 kd protein [Alfalfa mosaic virus]<>RecName: Full=Replication protein 1a... Includes: RecName: Full=ATP-dependent helicase... Includes: RecName: Full=Methyltransferase [Alfalfa mosaic virus (strain 425 / isolate Leiden)]<>125.7 kd protein [Alfalfa mosaic virus]		GCTGCTTTAAAATTTCGGAGGCTTCATGTTTGTTTTTGCAGTTCTGTTTTGGTAGTGTATGTTCGTAGATTGTATTCTGTTTAGGCCAGGGGCTGCTTTAAAATTTCGGCGTCTTCATGTTTATTTTTGCGGTTCTGTTTTGGTAGTATGAGTGGTAGTGTGTGTTCGTAGATTGTATTCTGTCCCTTTTTTCTTGTGTTTTGCTACTGCTAGTGAAGCGTTTGTATTGTCCTTCCTTCGGCTTGTTTCCAGGTCAACTGTTTTTAATAAAATTTCGCCAATTTCAAAAAAATAAATATATAAATTGTTGTTTTAATGGTGAGTCAATTCCTTCATTCTCCTTGTGATATTGTCTGATAGGAACTTGGGTATTATGGGGTGCCTAGGTCCCACATCGAG…
A1-1	A1-1_(paired)_contig_45142	733	29	66	11.6781	100	66.2	4.51e-08	RNA-dependent RNA polymerase [Pea streak virus]		CTCGAAGTTAGAGAATGTTCTAGTCTTTGGAACTATCGCATCACCCCGTGTGATAGCTATCAAATGATGGCTGAATTTCGAACACAATTTGATCATAAGATGCATGATAAGTAAAGAACTCCCATGGTGTTTTTACAAAAATTGTGTTATTGTCTTATATTTTATTAAAATTAAAACTTGATCTATTTAGATAACAAACTTCAGTTCTCATTCTTAATAGTTGAATAACTTCAGCAAGTGATGCCATTCTCATATTAACCAAGTTCTTTCACATTTGTTGTACATGTATTATGGCTTTCATACCAAATTAACATTTCTCTCTTTAACTTTGCTGAGATTTTACATTCTTTAATTTCTTTATTCAATGCTCAAATTGCTTCAATCAACACTAGGCTTGGG…
A1-1	A1-1_(paired)_contig_40357	243	25	19	7.1482	100	59.3	8.19e-08	MAG: P1 protein... partial [Alfalfa mosaic virus]		TTCCTCTCAAAAAATCTTTTTTATTATTGAACATTTAGAATCTGCATTAAAAAATATTCCACTAATATTATAGATATGATTTCCTACAAATGAAAAGAAGAACTTTTGCCTATAATTTCACCAGTTAACACAAACAACAGGGGGAGAGAAAGGAAAGAAAAATCACCCATCGTCTACTAGAAACTGATTTTGTTTACCGATGTTTCGGTAACACAGTTGATAGTATTATAGACCTTGGAGGAA
A1-1	A1-1_(paired)_contig_46404	330	29	147	53.1909	100	60.5	9.46e-08	RNA-dependent RNA polymerase [Pea streak virus]		GTGTTTGATTGATGAAATATGCTGTCGTGAAACTGACCTATTATTCAATCTACTTTTTTTGTGATTCTGTTTAAATAGAGAGATAGACAAGGTTGAGATGATACAGAAAAAATAGTTATTTACCAGTTCGAGATCGACTGTGGTGGTGGTGGGCGACAATATGCTGGGGGTGGTGGTGGCGGCTGTTGAGGAGAAAGATGAAGCGCAACTCTTAGCGCTCTTCTTCTTCTTCCTGCAACTCCGATAGAGCACGCATAATGTAGGCATCAATATCCTCAGCTTGCAAACCGCTCAGCACATATCTAGCCACCAAATTACCCTCAGCCCTTT
A1-1	A1-1_(paired)_contig_70122	387	28	17	3.9922	96.429	59.7	3.58e-07	RNA-dependent RNA polymerase [Pea streak virus]		TTAAAACTTGTCTATGCTTCAGATTCACATGCAATGGAGTAGCAAGCTGCAAGTAGATTTGAAGTTTCGGTGTTCATACCCTTTTGGCAGGGCTCCTTGATGGATGGCTATTTTACTTGTGTATATTTTGGGTTCGTTGATGTACTCTGATGATATTTGGAGTTTAAGAAATGCTTTTTATTTTGAGCTGTTCAAACTTTTAACTATGGATATTCAATCATATTAGCCTATCTTTTGTGATAGCAAGCTAAGGAAAACTTTTGTGATGTGTTTGAGTGATACTATTGTAGATGAAATTGATTATTAGAAGTCAATGAAAAGAGATGGGTTACTGCCCTATCTAGATTCAGACAAAATCTTGCTATCTTGAACTTAACGGGAGATACC
A1-2	A1-2_(paired)_contig_680	11853	3835	23213	274.211	99.896	7418	0	polyprotein [Snake River alfalfa virus]		TAGCAGATTCATTTTCTGGGGGGTTATTGTTTAATCTTTAATCCATTTATTTACTATCTGTTAGTATTTATACTCTCTTTTCGTTTTGTTATTAACTTATTATTCGTTTTCTTTACAGTCGACCAAATGTCTTTTCGACTTCTCTTCTTCTCTTCTATATCTATTTTCTGCCTCATTGCTTTCATCAGCTTCTGCTGGTCTCTGTTTTACCTCAGTATGACCAATTTTTGATATGGGCTCTCATCTTCGATCATCATGTTCCTTCTCAACCAAAGGCAGTCCATGAAAATTCTGCTTACTCTATCTTCCAGCAAATCTTGCCTGTCACAAGCTCTAGGCAACCGTCTCGCGGCCCTTTCGGACACATATTCAATTCCGGATTTGGTCCTGTTGATGTTG…
A1-2	A1-2_(paired)_contig_30	2716	835	2966263	154635	99.162	1704	0	replicase [Alfalfa mosaic virus]<>replicase [Alfalfa mosaic virus]<>replicase [Alfalfa mosaic virus]		TGGGCTACATGGGCCCCCAGTAGTTTACCGCTCAACCTTAATCCAGCATCCCTTAGGGGAATTCATCCAATTTAGCATGAGCATTTATATACGTGCATAAGCACGTATATAAGCAATATAGAATTTCTCCTATCAGGAGCGAATAGGATTCTATACCTCAACCTTAATCCACCCAGTGGAGGTTGGCATTGAATTACCAATGACTAATTCAGAAATTAGTATTATAGCTCCTCGCTAAAATACTATCGTCGGTATTACCGGCATCTCTACAAGCATTGTAGATCACATCATCGCTATCATGGGCGATGGTAAAATATTTGAAAGTCTTCTTGTGTCTCGACAAGGCAACTAATCCATGGCATGGGCCATTTATTGGATCCCTACCAGTAGTAAGACTCG…
A1-2	A1-2_(paired)_contig_31	2644	836	1703049	91904.4	99.761	1677	0	P1 [Alfalfa mosaic virus]		CATGAGCATTTATATACATGCATAAGCATGTATATAAGCAATATAGAATCTTTCCTATCAGGAGCGAATAGGGTTCTATACCTCAACCTTAATCCACCCAGTGGAGGTTGGCATTGAATTACCAATGACTAATTCAGAAATTAGTATTATAGCTCCTCGCTAAAATACTATCGTCGGTATTACCGGCATCTCTACAAGCATTGTAGATCACATCATCGCTATCATGGGCGATGGTAAAATATTTAAATGTCTTCTTGTGTCTCGACAAGGCAACTAATCCATGGCATGGGCCATTTATTGGATCTCTACCAGTAGTAAGACTCGTTGAGGTACGAGTTAAACGACAGAAATAGACATTGTCGAAAGTCTTCCCTTGAGCTTCATGAGTAGTAAAGATAT…
A1-2	A1-2_(paired)_contig_4983	3402	802	3164	130.962	99.377	1603	0	ORF2 [Medicago sativa amalgavirus 1]		CCCGCATAATCGCGGTGCCACGGACAATTTCATTAAATATTAAGTTCATGATTACAGGGAGTTAGGGAAAGAAAATTACAGGAGGAAACATGAAAGAAAATAAAAGCTATTCCCTACTTGATCTAATTCCATCGAGCCACCTCACGAAGTCCTCCACACATGCGAAACCTCCTAACTCGAGCCTCCCCCGCAGTGCACGTAACGCGCGGCCAGCCTTCTCCAAATCCTTGGGTGCATCCGGGTCTGCCCCATCTTTCAATCTGAATGTCTTCGTTTCACGCAGATATTTCGAAATGGGGTGGTGATGTAGCCAATTAAGCCAACTCCTCAGGTCATTCCCAAATTGCCCCTCACCCACAAAAGCGTCACCTCTAATGATGTCCATGAACTGCCAGGCAT…
A1-2	A1-2_(paired)_contig_32	2629	782	1964534	107118	99.488	1476	0	RNA-dependent RNA polymerase [Alfalfa mosaic virus]		TGATACGGCGACCACCGAGATCTACACTCTTTCCCTACACGACGCTCTTCCGATCTCTTAGGGGCATTCATGCAGTTTTGCATGAGCATTTATATATGTGCATGAGCACATATATAAGCAATATAGAATTTCTCCTATCAGGAGCGAATAGGATTCTATACCTCAACCTTAATCCACCCAGTGGAGGTTGGCAATTTGACTTATGTCAAGAAAACGTCAAGCTCGGCGTGCCCTTGACCTGGCATCCGAGTGGGATTTTTTCACTCTACGAGGCTTAATTTTTACATTAGACTCGTGCTTCTCATTAAAGAGGCATTCCTTACACAAGGTCTTACTAGCGAAGATCTTACCTAGGGATTCTAAAGAAGCTTCCAGGTATAAACTCGGTCTTCTAAGATA…
A1-2	A1-2_(paired)_contig_133	5934	712	73875	1756.2	99.438	1358	0	coat protein/movement protein/aphid transmission fusion protein [Bean leafroll virus]		ATTAATTTCAATTAAACTCAGCCTTTACAAGAGCAGGTTTTACAAGTTGACTACTTGTGTATTGGAAACCTCACTGCCCAACGCCTCCGTATCGCGATTGCAGTTTACATTAGTGTCTTTTAAATGTTTAATTTTGATAGCTTGATCACCGCGTCTTCGCGGGTGGTCAAAGATTTTATTCATTTTTGTTATAATAGGGCAAGGTCAGTATATTGTGCCCTTAAACGCTGGCTGTGGGAGCTGCAGGGAAAATTTGACGCACATAATGCGTTTGTTGATCTCTGCTACGATGCCATGTATGGCATTGAAAAGTTCGAGGAGGAGCTGGCCGAGGAATACACCTTGGCTGAATCTGAAGTCGCCCTAGCTGAGTGCCATTATAGGTACTTGGTTAGCAAT…
A1-2	A1-2_(paired)_contig_3166	2115	704	447	28.3995	97.585	1358	0	RNA-dependent RNA polymerase [Pea streak virus]		AGGAAATCACTCCCGTCAATCCAGAATGCAAACTTTCACAGAGAATGTCAGCTCTATCCTTCTTGGCTTCGTACAGCAATTCAGTCCCTGCAGCCTTCAGTGCTGCAAGAGAGTTCCTTTCTACCCCTAGTCCTTCAACCTCACCAAATCGCTCCAAGCCGATTATCTTGTTTTTGTCCACATGAACCAGGTGACTTCCATAGTTCTGGAAGAAGCGCTCAAGAGCCCCCTTGGGGTTGAGGATAATCACATCCCCTTCATTGTCAATCACGGCCCGTATACCGAAGAGCGTCATGAAAGGTTCAATCAGAAACACCTCCAAACCCTCCCCTGACTCTACCAAATCTAAGAGGTTACGGTTCTCAGCTTTAGTGAGACACCTGTGAATATCTTGCAAAG…
A1-2	A1-2_(paired)_contig_23	2262	659	492968	30909.1	99.697	1286	0	RNA-dependent RNA polymerase [Alfalfa mosaic virus]		TGATACGGCGACCACCGAGATCTACACTCTTTCCCTACACGACGCTCTTCCGATCTCTTAGGGGCATTCATGCAGTTTTGCATGAGCATTTATATATGTGCATAAGCACATATATAAGCAATATAGAATTTCTCCTATCAGGAGCGAATAGGATTCTATACCTCAACCTTAACCCACCCAGTGGAGGTTGGCAATTTGACTTATGTCAAGAAAACATCAAGCTCGGCGTGCCCTTGACCTGGCATCCGAGTGGGATTTTTTCACTCTACGAGGCTTAATTTTTACATTAGACTCGTGCTTCTCATTAAAGAGGCATTCCTTACACAAGGTCTTACTAGCGAAGATCTTACCTAGGGATTCTAAAGCAGCTTCTAGGTATAAACTCGGTCTTCTGAGATA…
A1-2	A1-2_(paired)_contig_3	1911	586	12057	888.872	100	1223	0	RNA-dependent RNA polymerase [Medicago sativa alphapartitivirus 2]<>RNA-dependent RNA polymerase [Medicago sativa alphapartitivirus 2]<>RNA-dependent RNA polymerase [Medicago sativa alphapartitivirus 2]		GGGGTTTCCTTTTATTTTATTAACTTAAGGTGACGCCTAAATAACGTCTTAAACTTAAGACTTTCCGGGGATTCCGATAAAGTGATCCTTAGGCCAGTGCTTATCGGTTAAGATAATACGCTGTGGATCTTGGAGATGTTGGACAGTTTCAAAGTACGTCGGAAAGTGACTAATGTCAACTTGCACGTAACTTGGAATGTAGTTCTGTCTGTATCTAATACTACCTGGTAAACCATAAGGGTCGGGGGTAAACCCGCCTTTAGCCAGGAAGTTATGGATATCCTCGCAAATTTGGTATACACGGGTATGATTACCACAATTAGCGTAGGCGACTCCTATGGCTCGTGCCATTAGGGACGGTAGTGAAGACGTCCTCTCAGGATGTCTTAACATAGCTAA…
A1-2	A1-2_(paired)_contig_4	1783	581	361266	28363.5	100	1184	0	RNA-dependent RNA polymerase [Medicago sativa alphapartitivirus 1]<>hypothetical protein [Echinochloa crusgalli partitivirus]<>RNA-dependent RNA polymerase [Medicago sativa alphapartitivirus 1]<>RNA-dependent RNA polymerase [Medicago sativa alphapartitivirus 1]<>RNA-dependent RNA polymerase [Medicago sativa alphapartitivirus 1]<>RNA-dependent RNA polymerase [Medicago sativa alphapartitivirus 1]		TTTAAGAGAAAAGACGAAAAAAAATAACGTCTTAAACTTAAGACTTTCCGGGGATACCGATAAAGTGTTTTAATGGCCAATGCTTTTCGGAAACTAAGTCACGAGTTGGCTCTTGGAGAAGGCGGACAGTTTCAAAATAACTAGGGAAGTGACTAATGTCAACTTCAGAATATCCTGGAACGTAATTTTGCCTATAGCGTAGACTACCTGGTAAACCATGCGGGTCAGGGCTATAGCCTCCGGCTTTCAGAAAGTTATAGATATCCTCGCAAATTTGGTAGACACGAGAGTGGAATCCACAGTTAGCATAAGCAATGCCGATGGATCGAGCCATCAGCGATGGTAACGAGACAGTCCTTTCAGGGTGTCTCAACATAGCTAATAGTTGTAGTTCTTCAC…
A1-2	A1-2_(paired)_contig_3164	1585	527	219	17.6624	96.774	994	0	replicase [Pea streak virus]<>replicase [Pea streak virus]		ATGGAGCTATTCAGGTCAATAATTTCAATCTGCACACTATGCAACCTAGCAGCAGCCACAATACTTTCAAACTCACAATATGCATAACCACTCATTTGCGTCTTTAGCGGCTCGAGATTCCAATCCACTTCCTCCAAACGTGCTGCACTTATCTCCTTTAGAGCTTTACCCTCCAAACCAAAGTAGTAGCCTAAGGAGTGCCAAAAACAATTCCCATCACCGGGCACCTCTATTACATCTAGGAATTGTGTATCCACGTCCTTACCTTGCTTAATTTCCACATCATGGAGTGTGATTATTTCCACACTCTGTTCACTCTCAGACTGATCACACAAAGATTCAACCTCGCATTCACGCTCCAGATACTCCCTGCACTGCTTCAACTGCCTAAATGTGTAA…
A1-2	A1-2_(paired)_contig_398	1844	499	62578	4777.92	100	964	0	coat protein [Medicago sativa alphapartitivirus 1]<>coat protein [Medicago sativa alphapartitivirus 1]<>coat protein [Medicago sativa alphapartitivirus 1]<>coat protein [Medicago sativa alphapartitivirus 1]<>coat protein [Medicago sativa alphapartitivirus 1]		GGCTGAAGTAGACATCGGTTTAAGTCGAAACAGAAAAGAAATTGAAAAAACGACTGACAAAAGGAAAAGCGCAGGACGAGAAATAAAAAAACAACAAGGGATTTTAACATTTTTTTGGTTTTTGTTCTAAATCCTAACAAAATAAAGAAGCGAAATAAAACCGGAACTAGAAACATCTAGACGACGGAAACGCAGAATCTAATTCTTAGACTTCATCATCTTAGTTACCGAGTCATCAAGTGACAGGTAAGTGGAAGAATCAGTTAAAGAAGATTCAAGGGGGCGAATATCCCAAAATTCACCTTCGATAGTCTCAATTCCAAAGTCACCAAAATAAGGATGTGTGCGATACATCATCACATTAGTTTGGGCCATAGCGGCCATTGATTCGGAAAGAGT…
A1-2	A1-2_(paired)_contig_4564	1702	491	1881	154.627	100	920	0	coat protein [Medicago sativa alphapartitivirus 1]		CGAAAAACGAGGTAATCGGAAAGGGAAGAGAATTACTTCAAAACCTTAATTAAACAAAGGAAATATTTTTTTTTGTTTTCAATTAGTGGTTTAACAAAAAAGGAAAAACGGAAAATCAGAACTTCAAACAAGAAGACATGAAAACCAGCAAGTTTAATTAGCCTTTGGGCTTCATTAAACCGCGCACAACCTCTCGGAGTGAGAGATAGCTCGAGTGATCGGTGATGGAAGATTCAACGGGAGCAAGGTTCCAGAACGGTCCACGACGCGACTCAGCGCCAATGTGGTTGTAGTAGGGGTGGGTCGGATAGATGTTCACGTTGGTCTGCGCAAGTGCAGCCATCGCTTCAGCTAATTCAGGAAGAGCTCGAGATGCGGTTTCGAGCTTAATAGCGAATG…
A1-2	A1-2_(paired)_contig_893	1849	418	439	33.7604	98.086	839	0	MAG: putative nucleocapsid protein [Alfalfa nucleorhabdovirus 1]		ATTGCATCACATTATTGTTATGAAAATAAAAAACAAAACAAATGACATCTCATTAATTGCCAAACTCACCAAATTGCTTGGTTTGGTTTAATGTGCCACATGTCAATTGAGTAAAACACTTTCATATATATTATTGAGAGTGCCACATGTCATAAGAATAGATTGAGAAAAACACTTCCATATATAGACTTGAAATGGGTCTTAAATTTATATAATATAGATTTCCACACATGTTCCAACAATATTGAAGGACTTGAACACCCTACTCTTAAATTTATGTTATGAGATGTCAGTCAGAATGGCGGGGGCTTTGGCATGTTGAGCACTGGAGGGGGTTTCTTCTTCCTGCTTTCTTCTTTCTCTGGCGGTTCTTCCGCTCTGCGCTTTCCTGACATGGTG…
A1-2	A1-2_(paired)_contig_5554	846	281	178	26.3215	99.288	587	0	RNA-dependent RNA polymerase [Pea streak virus]		ATTTGGTTTTGCGAAAATCAAACTCCGTGCTGGCGGACTTCCTGAAAGGATCTAGTAGCACAGATAAGCTAAAGGAAATACTTCCTGGGAATCCAAAATTTAAGCAGACCTTTATCGGTAAGATTGGCAAGGATCAAGGGTTGGTTGAAGAAAAGTTGGGTGGTGATCCTTGGCTGAAGGGTGAGTTATTCCTGGGGCAAACTGAAGATGTAGAGGTGGCCCTTATCAATGAGTTCATGGAGCAAGACCAGTGGTTCAAAACTCACCTCCCTCGTTGTGAAATGGAGGGCGTAAGGAGCAGATGGTTACACCTATTGCTGGAAAAGGATGCTAGGGAGTATCGTTTTCGGGACATGGTCACTGAGCAATTCACTGATGATCATGATCGCGGTTGCGGCG…
A1-2	A1-2_(paired)_contig_14223	826	269	343	53.0678	100	566	0	RNA-dependent RNA polymerase [Pea streak virus]		TAGCGATAATCTAAGCTTAATGCAAACTTTCCATCAGAGATTTGGCGTTCAAGAACACAGTCTTAACATCGCTCCGTAGTAAGTGACTTCTTTTGATAATGACCCTTACACAATTGTAAAAGGCATCAGTTTCCTCCTCATTCATAGCGTTAACTGCTTGCTCCCCGCGCTTGTAAGCGTAAGACAATTCAATGGCATAATTATCAATGCAATTGTGCAAATTCTTCTTTTCCCTGGCAATACAGATTCTCTCATACACCAATTGAGGCTTCTTGAAAATACCGAATGGCAGCAAAGACCAACCACAAAAAGTGGGGTTCTTTGTGAACTGCACTTTGGCTTTCAACTTCAACTTGGACAAGAAATCTTCAAATTTGTCACTAACTTTCAAATGTTTTG…
A1-2	A1-2_(paired)_contig_3643	814	270	129	21.156	99.259	556	0	RNA-dependent RNA polymerase [Pea streak virus]		TCATTGACTTTGAGGGAATCAGCACTCAGAATGATTAAACCCCTGTCAAACGTCAACCCCGTGGATTCCCCAAAGGTTAGGACCTTGCAATCCTGCCCATAGTAAGCCCTGACGAGTTTCTTCTCTGTAAATCCAGCAACCAGCACAACAGCTCTATATTCAGGCGCAATCTTGAGGAATTCACTCACACCTTCATAAATTAAATAAGGCTCATCAATTTCCAGACTTTGCTGCATGAAGGCACAAGGTAAACGCCTCAAAAAATTCCGGTTTTGGAACCTGTAAGAACCAATAGTGTAATCATAATCAACACCCTGCAAAGCTCTTTCCAAATCCGAACCCAAATAACACAGAATATTCCTATCCTTCTCATTATCATAATCACTTTGAGCAGGATCG…
A1-2	A1-2_(paired)_contig_5593	1107	244	167	20.0126	98.77	494	7.89e-174	triple gene block protein 1 [Pea streak virus]<>triple gene block protein 1 [Pea streak virus]		CATTAAGCTTAGATTATCGCTAATATAGTTTGATTAGATGGATGTGTTCATAAACAATTTGTTAGAGTGTGGTTTTAGGAGAAATAAAATTGTGTTTGATTTGCCTATAGTAGTTTTAGCTGTTCCCGGCGCTGGTAAAACTTCAAGCATTAGGCGTTTGTTGCGTCAGGATTCGAGGTTTGAGGCCTGGACTTTTGGGGTAGCGGACCATCATAACTGTTCTGGCCGTTTCATCAAAGGAATCTCTGAGGAATCCAAACCTGATCCTAGCAAGTTTATTCTGATAGACGAATTCCAGAGAGGTGATTGGGAAAAGTTCAAACCTTTTGCCATTTTTGGAGACATCGCTCAGTTAATGCTAAAGAGTTCTGCTGCTTTTGAGAGCGTCTTTTCGAAGTG…
A1-2	A1-2_(paired)_contig_11274	764	254	133	23.4804	99.606	519	8.89e-168	RNA-dependent RNA polymerase [Pea streak virus]		ATCCTTGCCAATCTTACCGATAAAGGTCTGTTTAAATTTTGGATTCCCAGGAAGTATTTCCTTTAGCTTATCTGTGCTACTGGATCCCTTCAGGAAGTCCGCTAACACGGAATTTGATTTTCGCAAAACCAAATTCTCTAGGGTATCTCCCGTTAAGTTCAAGATAGCAAGATTTTGTCTGAATCTAGATAGGGCAGTAACCCATCTCTTTTCATTGACTTTGAGGGAATCAGCACTCAGAATGATTAAACCCCTATCAAACGTCAACCCCGTGGATTCCCCAAAGGTTAGGACCTTGCAATCCTGCCCATAGTAAGCCCTGACGAGTTTCTTCTCTGTGAATCCAGCAACGAGCACAACTGCTCTATATTCCAGCGCAATCTTGAGGAATTCACTCAC…
A1-2	A1-2_(paired)_contig_15633	909	165	111	15.3994	99.394	338	4.71e-166	RNA-dependent RNA polymerase [Pea streak virus]		ACTCGAAAGGTCAGAGGGGCGAGGTTACTCTCAAAATCCTCCAAGGCGACCTTCAGAATTGTGTCAAATTTTCCGTAGAAAATCTTTGGGAGGAGTTTCAAAAAATCTGCTTTAATCCTAGCCCAATTATCTCTCAGTATCAAGCTGTTCAGACCCCTCTTGCTGATGTGCAAAGCAGCGTACTCCCTCACAAATTTGATCTCAAATGCACTGGGCTCTTGCACTATCTGCCCCAATTTCGCAATTGCAGACTGCACATCTGGTTTATTAAGGGTCATTAAGTACCTCTCTATTTTGGATATTGTGGTGTAGGAAATTGGCAAGCACTGAATATTACCTTCCATGAGATCTGCAATACCTTTTGTGCCCACTGCCTCGAAGTTAGAGAATGTTCTAGTC…
A1-2	A1-2_(paired)_contig_17652	1182	393	88	10.2978	63.104	488	1.53e-164	polymerase polyprotein [Soybean chlorotic mottle virus]		GTAAACTGATCTGCATCAACATTTACAACCAAAAAATCATTTTCTGTTGGGTTGTATAGTTGTGGTAAAACTTTTAGTTTTTCTTTTAAAGATTTTACAGCCTCAGTATCTTTTTGTGTCCATGACCATGGCACTTTTTCAGATATTTTCTTCTGTAAAATTTTTCTATCATTTGCTAACCCTTGGAGAAATCCTTCATTAGCAACGTAGTTTAAACATCCCAAAAATCTCTGGATTTGTTTTCTATCCACTATTTGATCAGGAAAAAGTAAAAAAATTTCTTGAAAATGTGGAGATAAATCGAGCTTTCCTCCTTCTCTTAAAATAAGACCAAGGAATTCGATTTCTTGTTTCAAAAGTGTTGACTTTTTCCTGCATAGAACAATACCTCTATCTTTT…
A1-2	A1-2_(paired)_contig_5591	711	224	61	11.4979	100	456	2.12e-161	triple gene block protein 1 [Pea streak virus]<>triple gene block protein 1 [Pea streak virus]		ATTAAGAGTTTCTCTGTAGCCCTAGTACAGCAGATGTAAAATTCAGCTCTGTGAACCCCTATAGCAGACTTGCCAGATATAACTAGAGAGACGGTTGGGAATTCCAGACCAATAATGTCCGCAGGACTCTTATGGTTGATCTGATTGTAATCGAGGAACTCGCAGACTTCGGATTCGAAACAGGTCACAACACCCTCTGGTTCAGATCCGAGTAGGGTTCTGACTTCTAGTACGCCCTCACGTTCACTCGTGATCTCGAAATCCAACTCTTGCAAGAGTTTGACGATGGGTAGAGGGACTCGATGGGAAGAACACTTCGAGAATACGCTCTCAAAAGCAGCAGAACTCTTTAGCATTAACTGAGCGATGTCGCCAAAAATGGCAAAAGGTTTGAGCTTT…
A1-2	A1-2_(paired)_contig_5527	720	239	122	23.4	99.582	497	7.23e-160	replicase [Pea streak virus]<>replicase [Pea streak virus]		TTTGACTTTTGGAAAACACCAAACCAACATCTGCCAACCAATCCCTACAAGATCTACCAGCATGATTCTCTATTGTAGCTGCGCTTTTGCTTCGTTTCTTTTCTTCAAAGTCTTGCACGGCTTCAGCCATCAAATCCGGTCTATGGCTTGCACGTAATGGTATTTTCTTCAAAAATTCATCCAGCAAGAATTTCCCATACGGCAATGCTTCATTGAGCTTGGCTTCCTCGATATGAGGCTTTGAAAATCTTAACCTTTTCTTCACTGCCATCAGAAAGGTTAAATTATCTGAAGCTCTGTGCCTTGGGTAAATTGCTTCAAACCTCTCTGCCGCATTAGTCAACCGCTCCCCGCAACCGCGATCATGGTCATCAGTGAATTGCTCAGTGACCATGTCCC…
A1-2	A1-2_(paired)_contig_16019	689	229	142	28.0812	99.127	481	6.49e-154	replicase [Pea streak virus]<>replicase [Pea streak virus]		AAGAGGTTACGGTTCTCAGCTTTAGTGAGACACCTGTGGATATCTTGCAGGGTCTTCCCTAGAGATTCAGCAATTGCCCTAAGCACACAAACCTCCTTAGGGATGACTGGGCTATAATGCTCCCCGATCAACTGCATGCGTGCACATTGCCTCAAATCAGTCTTTGGCGTGAAGACCCACACAATGGAGCTATTCAGGTCAATAATTTCAATCTGCACACTATGCAACCTAGCAGCTGCCACAATACTTTCAAACTCACAATATGCATAACCACTCATTTGCGTCTTTAGCGGCTCGAGGTTCCAGTCCACTTCCTCTAAACGTGCGGCACTTATCTCCTTTAGAGCCTTACCCTCCAAGCCAAAGTAGTAGCCTAAGGAGTGCCAAAAACAATTCCCA…
A1-2	A1-2_(paired)_contig_5552	686	228	68	12.8411	93.86	449	2.65e-153	polyprotein... partial [Pea streak virus]		AGATAAGCTAAAGGAAATACTTCCTGGGAATCCAAAATTTAAACAGACCTTTATCGGTAAGATTGGCAAGGATCAAGGTTTGGTTGAAGAAAAATTGGGTGGTGATCCTTGGTTGAAGGGTGAGTTATTCCTGGGGCAAACTGAAGATGTGGAGGTTGCCCTTATCAATGAGTTCATGGAGCAAGACCAGTGGTTCAAGACTCACCTCCCTCGTTGCGAAATGGAGGGCGTAAGGAGTAGATGGTTACACCTACTACTGGAGAAGGATGCTAGGGAGTATCGTTTTCGGGACATGGTTACTGAGCAATTCACTGATGACCATGATCGCGGTTGCGGTGAGCGGTTGACTAATGCGGCTGAGAGGTTTGAAGCAATTTACCCAAGGCACAGAGCTTCAGA…
A1-2	A1-2_(paired)_contig_3165	822	273	92	14.7457	94.505	476	1.31e-151	RNA-dependent RNA polymerase [Pea streak virus]		CGTGGAACCCTATTTGTGACCCGCCAGAATAAATCTGGACTAGAACGCAATCGTACTCTTCAGGGTCAAAGCCATTACACTCTAGCAACATATCCATCCACGCTGGCCATTCGACTGCTTCATGTGCACCACCATTGTACTTGTACTCCACTTGACATTTACTGAAAAAGGTCGCACTTCTGTTGCCCAAATCATCGAGGAAGTTAACCCTTGCTTGATCAACCAGTATAGTCTTCCCACGCTCAAAACTCATGCCACAATCACAATTCAAGTGGGAGACCCCCCTATCAAAAGTTTTGGTAGTCTTAACCTCCTCCACCACCTCCTCAACTTCCTCAGTTTGCTCTTCTTCTTCCTTTACGGCCAGATCCAGATAAGTAAGCATTTTCCTATCCAGAA…
A1-2	A1-2_(paired)_contig_15632	649	215	79	16.2481	100	452	8.1e-144	RNA-dependent RNA polymerase [Pea streak virus]		TGCAAAGCAGCGTACTCTCTCACGAATTTGATCTCAAAAGCACTGGGTTCTTGCACTATCTGCCCCAATTTCGCAATTGCAGATTGCACATCTGGTTTATTAAGGGTCATTAAATACCTCTCTATTTTGGATATTGTGGTGTAGGAAATTGGCAAGCACTGAATATCACCTTCCATGAGATCTGCAATGCCTTTTGTGCCCACTGCCTCAAAGTTAGAGAATGTTCTAGTCTTTGGAACTATCGCATCACCCCGAGTGATGGCTATCAAATGATGGCTGAATTTTGAACATAATATATCCACACAGTAGGTGGTGCCATCATCAAGAATGATCTTTGCCAGATTAAGTAAATCGGCACAATCGGCCCTCTGGGAATAACCTTCAGTAGTTACCCCATCA…
A1-2	A1-2_(paired)_contig_54	1078	229	911785	117546	98.253	399	6.03e-137	ORF2 [Alfalfa mosaic virus]		TCAATGACGATCAAGATCGTCAGCTTCGTCGAGCAGCCCCACAGTAATCAAACTGCGGAGGGGCCCTGCTCGCGGGAACGCCTTTCTCTCGACCCAAACTTCGTTGAATCGGTATGAGGGATTTTTAGATCCCTCAGGCTGCGCATCGAAGTCCAGACAGAGGGCTACGGCATAGGAATGCTTAAAATTTTGATTTTGCATTCCCGCATGGGTAGGAGCTGTGAAGACCAACTCAAACCCGAACTTCTCATTGGCGTGAAACGCGCCATGAGGAAATTCTTGCATGGGATTACCATGCGCAACGGCCCTACCATCCTCAGTCGTCACGTCATCAGTGAGACAAAAGGTGCCGGCATGGGACGGTGTTATAGAAAACACCATCCTGTAGATCAGATCCTC…
A1-2	A1-2_(paired)_contig_55	533	176	32703	8407.3	98.864	366	4.54e-127	coat protein [Alfalfa mosaic virus]		TCAATGACGATCAAGATCGTCAGCTTCGTCGAGCAGCCCCACAGTAATCAAACTGCGGAGGGGCCCTGCTCGCGGGAACGCCTTTCTCTCGACCCAAACTTCGTTGAATCGGTATGAGGGATTGTTAGATCCCTCAGGCTGCGCGTCGAAGTCCAGACAGAGGGCTACGGCATAGGAATGCTTGAAATTTTGATTTTGCATTCCCGCATGGGTAGGAGCTGTGAAGACCAACTCAAACCCGAACTTCTCATTAGCGTGAAACACGCCTTGAGGAAATTCCTGCATGGGATTACCATGCGCAACGGCCCTACCATCCTCAGTCGTCACGTCATCAGTGAGACAAAAGGTGCCGGCATGGGACGGTGTTATGGAAAACACCATCCTGTAAATCAGATCCTC…
A1-2	A1-2_(paired)_contig_16020	553	184	79	18.7577	97.283	385	4.64e-120	RNA-dependent RNA polymerase [Pea streak virus]		CATCATGGAGTGTGATTATTTCTACACTCTGTTCGCTCTCAGATTGATCATACAAAGATTCAACCTCGCATTCACGCTCCAGGTACTCCCTGCATTGCTTCAACTGCCTAAATGTGTAACTGATTCTCCCATGGGTGCAGTTGCTCACAGCATGCTTATGACTGTTCTGGCATCCCTCAGGCATGATCAGATAAGTATCTGCCCCAAAGTTAAATGTGAAGCCCCCACGGCTGCACCTGACCGAAAAATTCGCACTACCTCCAGTGGTCATGGTTAGTATTTTCCCATCCTTTGGAAAGATTGCCTCATCATCTGCGTGGAACCCTATTTGTGACCCACCAGAATAAATCTGGACAAGGACGCAATCATACTCTTCAGGGTCAAAGCCATTACACTCTA…
A1-2	A1-2_(paired)_contig_37925	581	193	34	7.7573	90.674	355	1.54e-115	RNA-dependent RNA polymerase [Soybean leaf-associated mitovirus 2]		CAATTATTTCTTAAACCTATACATGAAAAGATATTTAAGAAATTAAATAATCTTCCATGTGATAGGACTTTTACACAGGATCCAACAAATAAATGAAAGGACGATGGAAACATGTTTTGATCTATAGACCTGTCATCAGCTACTGATAGATTTCCGATTTCACTCCAAAGGAGACTTCTTGAGATAGCAATATCTAAAGAAGTTGCCGATGGTTGAAATCATATTCTATCAACAAGAAAATTTGAAACACCAGAAGGTAATCTTATTTCTTACGAAGTAGGACAACCTATGGGTTCTTATTCTTCTTGAGCTGCCTTTACACTTACCCACCATTTAGTTGTGCACTGATGTGCAAAACTTAATGGTATAGATAATTTTTCAGATTATATACTTTTAGGA…
A1-2	A1-2_(paired)_contig_5553	518	172	41	11.0193	99.419	360	8.43e-112	RNA-dependent RNA polymerase [Pea streak virus]		AAAGTTGGGTGGTGATCCTTGGCTGAAGGGTGAGTTATTCCTGGGGCAAACTGAAGATATAGAGGTGGCCCTTATCAATGAGTTCATGGAGCAAGACCAGTGGTTCAAAACTCACCTCCCTCGTTGTGAAATGGAGGGCGTAAGGAGCAGATGGTTACACCTACTACTGGAGAAGGATGCTAGGGAGTACCGCTTTCGGGACATGGTCACTGAGCAATTCACTGATGATCATGATCGCGGTTGTGGTGAGCGGTTGACTAATGCAGCTGAGAGGTTTGAAGCAATTTACCCAAGGCACAGAGCCTCAGACAATTTAACCTTTCTGATGGCAGTGAAGAAAAGGTTAAGATTTTCCAAGCCTCATGTCGAGGAAGCAAAGCTCAATGAAGCATTGCCGTA…
A1-2	A1-2_(paired)_contig_42	765	135	181731	33116.2	100	291	3.75e-94	P1 protein... partial [Alfalfa mosaic virus]		ATTTGTCCTTTGACTCTATTATACCAGGCGCAGGACCTCCCATTGGAGTGTGGCATCTTGGGGACAAATCCAAGGGAATAAGTTAAGTCAATAACCATCACACCGCCAAAATCTTGCTTACGTTCGATTCGATAAGCAGCATGACCCAAATCAACGGCATTGTAAGTCAAATAGTGTTTCAGCAATGAAAACCGATGACTATATCCCAAATTGGGCTCGTCGATAAAGTCGAAATGAATGAGATCGTTCTTATGATCGATCTCCCATCTAACATTAAAGTTAGGAATTTCCCCCTCGTTATGAATTAGCATATCTGCATCAACCATCATGGTGCAAATGAATTTCATAACGCCTTTTTGGTCCAAACTACATGCCAACTCTCCCACGTCGAGATCGCTA…
A1-2	A1-2_(paired)_contig_51549	533	155	15	3.379	92.903	310	4.7e-94	RNA-dependent RNA polymerase [Pea streak virus]		GGGTGAAATGGTGTGGATATCAGGACATTGAGATCAGGAATGTGCTTCTCGAGTTCAGAATTGAGCTATTACATCCAAGAACTGTGTGTCCACATCCTTGCCCTGCTTTATCTCTACATCGTGAAGGGTAACAATTTCCACACTATGTTCGCTCTCAGCCTGATCACATAGAGAATCAATCTCACATTCCCGTTCCAAGTACTCCCTGCATTGCTTCAATTGCCTAAATGTGTAGCTGATTCTCCCATGGGTACAATCGCTCACAGCATGTTTATGGTCATTTTGACACCCCTCAGGCATAATTAAATAAGTGTCTGCCTCAAAATGAAACGTGAAGCCTCCCTTGCAACACCTGACCGAAAAGCTCGCACTACCTCCAGTGGTCATTGTTAGTATCTT…
A1-2	A1-2_(paired)_contig_2	762	136	343417	64005	99.265	289	1.89e-93	P1 protein... partial [Alfalfa mosaic virus]		CCATTTGTCCTTTGACTCTATTATACCAGGCGCAGGACCTCCCATTGGAGTGTGGCATCTTGGGGACAAATCCAAGGGAATAAGTTAAGTCAATAACCATCACACAGCCAAAATCTTGCTTACGTTCGATTCGATAAGCAGCATGACCCAGATCAACGGCATTGTAAGTCAGATAGTGTTTCAACAATGAAAACCGATGACTATATCCCAAGTTGGGCTCGTCGATGAAGTCGAAATGAATGAGATCGTTCTTATGATCAATCTCCCATCTAACATTAAAGTTAGGAATTTCCCCCTCGTTATGAATTAGCATATCTGCATCAACCATCATGGTGCAGATGAATTTCATAACGCCTTTTTGGTCCAAACTACATGCTAACTCTCCCACATCGAGATCGC…
A1-2	A1-2_(paired)_contig_15631	417	138	81	24.3645	100	289	2.85e-87	RNA-dependent RNA polymerase [Pea streak virus]		ACTTGTTCATCGATTCTGTTGCCCCAATAAGCAGTTCAGGCGGTATGACCACAGTCGCAAGCATTTTGATGGGATTGCATGCTGTAAGAAATAAGCGCAAATCAGCCCTACTCCAGTAGTGCAACTCATCATGCAGAAACAGGTGCAAACCCTGCTTGCTTGAGAATTGAGGTATCAAATCCACCAGGTTTGGAGGTAACCGGCCATATTTGGATTTGATCTCTTTATCACTCTCCAAAGTTCTTCTGATGGTGAATTCTGAGCCATACCTGGCTTTGTCGGCACTTGTAACGTACCTGTTCACCACCTCACAAAGGTTTAATTTCTTTTCCCTACTTCTCAAGAAGTTGATTTTACTCTCCTTAATTCCAACGAAGTAAAATCTGTGATCTATATAAT…
A1-2	A1-2_(paired)_contig_3167	528	155	58	14.5511	97.419	287	6.41e-86	RNA-dependent RNA polymerase [Pea streak virus]		TTTTGGTGGTCTTAATCTCCTCTACCACCTCCTCAATTTCCTCAGGTCGCTCTTCTTCTTCCTTTACGGCCAGATCCAAATAAGTGAGCATTTTCCTGTCCAGAATTTGCTCTTCTTCTTCTTCCTGCAACTCCGATAGAGCACGCATAATGTAGGCATCAATATCCTCAGCTTGCAAACCGCTCAGCACATATCTAGCCACCAAATTACCCTCAGCCCTTTCCACCAACAGGGTATAAAAACTGTAGGGATTCAACTCCATGAGTGCATTATAAGAGTAGCTGCGTTTCAACATGTCTATAATACCCCTACGTAAAGTTCCACTATTCACAACGAACAATTCAGCACAATAGAAATCAGAATAGGGACTACTCTTCCGGTCAGACTTGTTGATTGGCC…
A1-2	A1-2_(paired)_contig_19370	632	121	186	38.9351	100	250	1.26e-79	coat protein [Pea streak virus]<>coat protein [Pea streak virus]<>coat protein [Pea streak virus]<>coat protein [Pea streak virus]<>coat protein [Pea streak virus]<>coat protein [Pea streak virus]		TACCTGGATGCACCGACTGCCGTGCAGTACATGGCCACATCCCAGAATGTCCTGGCCATATGCTCCGGTGGAACGCCCAGCTCTTTCAGTTTGGCACTTATTTTTGCCAGATTTTCAGCAGTTGCCACTTGATTGGCTTCAGGGTTCCAACCCAGCTTTTGAAGATCATCGAGCGTGGGTCGAGTAAAGATGTTTGAACCATCAAGCTTCATCTTGTCAGACACCTTCAGCCTTTTTCTGTCCGCCTCCCAACCTCCATTAACTATGGATGAGCCTGCAATACTTTTTGCAGTTAGGTCCTGCAGGGCCTGAAAACGCTCCAATAGAGATTTCTGCAACCCCTCAGCATCCCGAATAAACTCCTTCTCGCTCCCCAGCTTCGAACTTTGCTGCTCAAGC…
A1-2	A1-2_(paired)_contig_21166	393	130	68	21.5115	100	238	2.98e-76	coat protein [Pea streak virus]<>coat protein [Pea streak virus]<>coat protein [Pea streak virus]<>coat protein [Pea streak virus]<>coat protein [Pea streak virus]<>coat protein [Pea streak virus]		CGGTAACAGACGCATCATTACTTGCGTATCGGCTATTTCTGTCAGCTCTAGCCAGAGCATTCTTCTTATGAGTGTTGAAGGCGATGTACTCATCCGATGTAGGTCGTCTGATCAAACCGTCCGCGGGCTGAATAGAAGCGGGACACTCTACGAAATCAAAGAAATCGAATGCAGCAAATTTGACATCATTGTTGAAACCCTTCTCCGCCCAGTTAGTTGGGGGCATGTTATTTACATGCATATAATTCCAAATGATAGGAGCAAAACTCCTGCAAACTTGCCTCAGGGTACACTGTTCCCTTATGACACCAAAGATTGCATCTCTAGTGATGGAACCTTCAGGGTAATTGATAGAACCTTGGGGATTAGTGTACCTGGATGCACCGACTGCCG
A1-2	A1-2_(paired)_contig_19440	337	111	45	18.454	100	231	1.62e-67	RNA-dependent RNA polymerase [Pea streak virus]		GATAGGGCAGTAACCCATCTCTTTTCATTGACTTTGAGGGAATCAGCACTCAGAATGATTAGACCCCTGTCAAAAGTCAACCCCGTAGATTCCCCAAAGGTTAGAACCTTACAATCCTGCCCATAGTAAGCCCTGACGAGTTTCTTCTCTGTAAATCCAGCAACAAGAACAACTGCTCTATATTCAGGCGCAATCTTGAGGAATTCACTCACCCCTTCATAAATTAAATAAGGCTCATCAATTTCCAGACTTTGCTGCATGAAGGCACAAGGTAAACGCCTCAAAAAATTCCGGTTTTGGAACCTGTAAGAGCCTATAGTGTAATCATAATCAACAC
A1-2	A1-2_(paired)_contig_16458	316	104	21	8.4683	96.154	207	3.05e-65	triple gene block protein 1 [Pea streak virus]<>triple gene block protein 1 [Pea streak virus]		AGACCAATAATGTCCGCAGGACTCTTATGGTTGACCTGATTGTAATCAAGAAACTCGCAGACTTCGGGTTCAAAACAGGTCACAACGCCCTCTGGTTCAGATCCGAGTAGGGTTTTGACTTCTAGTACGCCCTCACGCTCACTCGCGATCTCAAAATCCAGCTCTTGCAAGAGTTTGACGATGGGTAGAGGGACTCGGTGGGAAGAACACTTCGAGAAAACGCTCTCAAAAGCAGCAGAACTCTTTAGCATTAACTGAGCGATGTCTCCAAAAATGGCAAAAGGTTTGAGCTTCTCCCAATCACCTCTCTGGAATT
A1-2	A1-2_(paired)_contig_18321	325	107	42	17.1262	99.065	218	7.1e-63	replicase [Pea streak virus]<>replicase [Pea streak virus]		AACCTTTCATGACGCTCTTCGGTATACGGGCCGTGATTGACAATGAAGGGGATGTGATTATCCTCAACCCCAAGGGGGCTCTTGAGCGCTTCTTCCAGAACTATGGAAATCACCTGGTCCATGTGGATAAAAACAAGATAATCGGCTTGGAGCGATTTGGTGAGGTTGAAGGACTAGGGGTAGAAAGGAATTCTCTTGCGGCACTGAAGGCCGCGGGGACTGAATTGTTGTATGAAGCCAAGAAGGATAGAGCTGACATTCTCTGTGAAAGTTTGCATTCCGGATTGACGGGAGTGATTTCCTCAAAACTTTACAATGATCAACC
A1-2	A1-2_(paired)_contig_22793	370	115	19	6.3676	95.652	199	3.17e-61	coat protein [Pea streak virus]<>coat protein [Pea streak virus]<>coat protein [Pea streak virus]<>coat protein [Pea streak virus]<>coat protein [Pea streak virus]<>coat protein [Pea streak virus]		TCTTTGGTGTCATAAGGGAACAATGTACCCTGAGGCAAGTTTGCAGGAGTTTTGCTCCTATCATTTGGAACTATATGCATGTAAATAATATGCCCCCAACTAATTGGGCGGAGAAGGGTTTCAACAATGATGTCAAATTTGCTGCATTCGACTTCTTTGATTTCGTGGAGTGTCCTGCTTCTATTCAGCCCGCGGACGGTCTGATCAGACGACCCACATCAGATGAGTACATCGCCTTCAACACTCATAAGAAGAATGCACTGGCTAGAGCAGACAGAAATAGCCGATACGCGAGTAATGATGCGTCTGTTACTGGTGTTATGTTCGGTTGTGGAGATCGGAAGAGCGTCGTGTAGGGAAAGAGTGTACA
A1-2	A1-2_(paired)_contig_62	637	95	535861	110063	100	199	9.56e-61	P1 protein... partial [Alfalfa mosaic virus]		AGGAATTTCCCCCTCGTTATGAATTAACATATCTGCATCAACCATCATGGTGCAAATGAATTTCATAACGCCTTTTTGGTCCAAACTACATGCCAACTCTCCCACGTCGAGATCGCTAGTAGAATGGATGGCAAAAGCATAGTCAGCTCGCCTTGAGCATTTCTGAAACGTGTCCATACAGTAATCTGCTTCACCCACAATTTCCGGGTGTTTTCGGACATACGACTTTAGAGACAATATTCTCTCCGTGAGCCTAGCTCCGTCTCTAGCATCCAATATGGGACAGCNNNNNNNNNNNNNNNNNNNNNNNNNNNNNNNNNNNNNNNNNNNNNNNNNNNNNNNNNNNNNNNNNNNNNNNNNNNNNNNNNNNNNNNNNNNNNNNNNNNNCAATACGTCGAC…
A1-2	A1-2_(paired)_contig_5592	282	93	18	8.1525	100	188	6.15e-58	triple gene block protein 1 [Pea streak virus]<>triple gene block protein 1 [Pea streak virus]		TAATTAAGAGTTTCTCTGTAGCTCTAGTACAGCAGATGTAAAATTCAGCTCTGTGAACCCCTATAGCAGACTTGCCAGATATCACTAAAGAGACGGTTGGGAACTCCAGGCCAATAATGTCCGCAGGACTCTTATGGTTGATCTGATTGTAATCGAGGAATTCGCAGACTTCGGATTCGAAACAGGTCACAACACCCTCTGGTTCAGATCCGAGTAGGGTTCTGACTTCTAGTACGCCCTCACGTTCACTCGTGATCTCAAAATCCAACTCTTGCAAGAGTT
A1-2	A1-2_(paired)_contig_3644	283	93	56	26.0176	98.925	198	2.5e-56	RNA-dependent RNA polymerase [Pea streak virus]		ACCTCGAAGGTGTGCACGAACCAATTCTTACTCTTTAACTTACCACTTTTTCCCATTCTACCACTTTCGTAACCAAGGGCCTTAGCCATGTTCACCCTAATTTCCTCTGCCAGAACTTTCCTGGGGGAGACAAAATGCACCCGCTTCCCTTCATTGGCCTTGAGAAACTTAATGAACAAGGTACTTTTACCTGCTCCAAAAGTACCAAGGATAACGGTCACGTTCCTACTCACAGATCCTGGACCTGGATTCTGTATCAACGGTTGATCATTGTAAAGTTTTG
A1-2	A1-2_(paired)_contig_2735	308	99	41	9.5292	88.889	177	8.89e-53	ORF1 [Alfalfa mosaic virus]		AGTTTCCAATTGCTGAGACCGCGCCAGTCCGCGATATCTTAAATACTGGGAAATTGACGGACGTTGTTCTTGATAGGACAAGGCTAGGTGTGGGGCCAAAGAATGATCCCAGTCCGTTTCTTTTAGAACCACGAGCTAAGATTGCCGGGAAGGCAACGACAGTTTTTATTCCCGAAGGTCCTAGTGTTCCTAGTACCACTAGAAATGGTATTGCACCAACGGGGCGTAGAGATGCCGGTTCTCCAAAGGGTCTGGGAGTCCCGAAAGGGTTTACATATGAAAGTTTTATTAAAGATGAAAGATGACCT
A1-2	A1-2_(paired)_contig_3382	280	93	17	3.8607	92.473	184	2.83e-51	125.7 kd protein [Alfalfa mosaic virus]<>RecName: Full=Replication protein 1a... Includes: RecName: Full=ATP-dependent helicase... Includes: RecName: Full=Methyltransferase [Alfalfa mosaic virus (strain 425 / isolate Leiden)]<>125.7 kd protein [Alfalfa mosaic virus]		TATGACACAAATAAAGAGCGTTAGTATTTCTCTCAACGCTCACAGGGGAATTTATCGGCACAACTTTGATAGATCTTAGTACTCTGGATTTTGTCTTCACCGGCTTCTTGTTTTTGTAAAAACACTTTTCAAGGCAATAGGTCGCATCTGCTGGGGATCTCCAGGTAAATAATTTCCTCTCGACTTTCCCAGTTTGCTTATGATGACGAAAAACATATGATGGGTTCCTTGAGACAAAAGGAATTTGTTCCGTGTCACCTAATCCAATGACTTCGCTGCA
A1-2	A1-2_(paired)_contig_11275	255	84	11	5.804	98.81	181	1.18e-50	replicase [Pea streak virus]<>replicase [Pea streak virus]		AATCATAATCAACACCCTGCAAGGCTCTTTCCAAATCCGAACCCAAATAACACAGAATATTCCTATCCTTCTCATTATCATAATCACTCTGTGCAGGATCGCCAAGAGCCACTAAATCGCACTTTCCATTCAGCTGATAAGTCACACAATCCAAATACCCTGGGGGAAAGAGTTGAATTTCATCCATAACAACACAATCTTCAGCTTTCAGACTCTGTATTTTGAGCAAAAATACCTCGAAGGTGTGCACGAACC
A1-2	A1-2_(paired)_contig_19524	245	81	91	51.4898	100	169	2.39e-50	MAG: putative nucleocapsid protein [Alfalfa cytorhabdovirus 2]		CAAGACATTTGTACCATATGAGGCTAAGGAAGACATGGATTCGTCAGATGTAGGCCTTGTGAGGTACTTGGCAACCTTGCCCTTATCTTACACCGGGATGCATGCTTATAAACTGTTTGGGGATATCAAATCTATTAGCAAGCTGAACAATGTCACTATAATACACGGGATGACACATGCACTGACTGTTCCAGGATTGAAGGACATTGTCCTAATCTTGAACAAATTTGAGAAGCAGATGCCTG
A1-2	A1-2_(paired)_contig_51396	327	107	17	6.6208	93.458	176	8.73e-49	RNA-dependent RNA polymerase [Soybean leaf-associated mitovirus 2]		AAACCCTTCTCTCAAGCATAGTTATACTGACTTTGGAAATAATTAATACCCTTTTCATCTGTAATCTTAAATATAGATGCCATAAGGTCGTAAGAATAAGACAGCAAAGAACTGTAAGCAGTTTTTGTTGCCTTACCATTAGGACCTGCCTTGTTTGATATATAAATACTTTTAGCATCAAACTCAGGTTTTGACATCTTAAGATTAAAGTTGTTTACGAATTCTTTAATAAAACCAGTAGGTATTATTTTCAATACTTTACTTGGTTTTGTTATTGAATCGTAATCGGGCTTGATTTTAAGTTTTTCTTTTCCTTTAGCTTCAAGA
A1-2	A1-2_(paired)_contig_2458	280	86	1097	457.696	88.372	162	2.21e-48	P1 protein... partial [Alfalfa mosaic virus]<>P1 protein... partial [Alfalfa mosaic virus]		ATCTGGAAATTCGTAACTTTAATGTTAGATGGGAGATTGATCATAAGAACGATCTCATTCATTTCGACTTCATCGACGAGCCCAACTTGGGATATAGTCATCGGTTTTCATTGTTGAAACACTCTCTGACTTACAATGCCGTTGATCTGGGTCATGCTACTTATCGAATCGAACGTAAGCAAGATTTTGGAGGTGTGATGGTTGTTGACTTAACTTATTCCCTGGGAGTTGTCGCCAAGATGCCACACGCTTGTGCAAGAGAGTTAATCCATTTATTTTC
A1-2	A1-2_(paired)_contig_15154	517	104	52	12.9323	98.077	156	7.49e-46	hypothetical protein [Pea streak virus]		TGCAAACTAAGAAGTACTACACTGCAGGAAATCAAACCAACAATTATTTGTGACAGTTGCATCCCTTATTTGTTCTTAAGGATGAGGCGTGAATCAGACCAATGATCAACAGAACCAGAGCTAAAGCCTGTATGTTGTTTGGGCCCTTGAACCAATTGTTCGAGACTCTCGCAGGGGAGTGGTACTGTATGGTTTTTGTTCCGTCCTTATAAAAACCTCCGTGCGGCAATGAGTGAATATTATCTCCAACGTGAGGCAATTGGTTGGACCTCAAGGTGAATATAATGATCGCAATGCCCGCTCCAATAGCCAAAGCAAGGAATGATCTTGAATTATCAGGAGGTGCTATCAATGGCATTTGAACAATTATGAAACCCCTCTGGCTCCGGTGTTATGATT…
A1-2	A1-2_(paired)_contig_76	451	71	287007	87099.5	98.592	150	3.56e-44	coat protein... partial [Alfalfa mosaic virus]		ATGATACGGCGACCACCGAGATCTACACTCTTTCCCTACACGACGCTCTTCCGATCTCTTAGGGGCATTCATGCAGTTTTGCATGAGCATTTATATATGTGCATTAGCACATATATAAGCAATATGAAGTCGATCCTATCAGGAGCGAATAGGACTTCATACCTTGACCTTAATCCACCCAGTGGAGGTCAGCATTAAATGACTTTAGCATCCCAAATTAATGGGGTACATCAATGACGATCAAGATCGTCAGCTTCGTCGAGCAGCCCCACAGTAATCAAACTGCGGAGGGGCCCTGCTCGCGGGAACGCCTTTCTCTCGACCCAAACTTCGTTGAATCGGTATGAGGGATTTTTAGATCCCTCAGGCTGCGCGTCGAAGTCCAGACAGAGGGCTACG…
A1-2	A1-2_(paired)_contig_21167	252	65	31	16.3571	98.462	146	4.79e-41	coat protein [Pea streak virus]		GACACTCCACGAAATCAAAGAAATCGAATGCAGCAAATTTGACATCATTGTTGAAGCCCTTCTCCGCCCAATTAGTTGGGGGCATATTATTTACATGCATGTAGTTCCAAATGATAGGAGCAAAACTCCTGCAAACTTGCCTCAGGGTACACTGTTCCCTTATGACACCGAAGATTGCATCTCTAGTGATGGAACCTTCAGGGTAATTGATAGAACCTTGGGGATTGGTATACCTGGATGCACCGACTGCCG
A1-2	A1-2_(paired)_contig_17868	227	75	24	14.8282	98.667	153	8.04e-41	replicase [Pea streak virus]<>replicase [Pea streak virus]		CTATCCTTCTTGGCTTCATACAGCAATTCAGTCCCCGCGGCCTTCAGTGCCGCAAGAGAGTTCCTTTCTACCCCTAGTCCTTCAACCTCACCAAATCGCTCCAAGCCGATTATCTTGTTTTTATCCACATGAACCAGGTGACTTCCATAGTTCTGGAAGAAGCGCTCAAGAGCCCCCTTGGGGTTGAGGATAATCACATCCCCTTCATTGTCAATCACGGCCCGTAT
A1-2	A1-2_(paired)_contig_15545	356	94	42	16.1742	96.809	133	1.12e-37	hypothetical protein [Pea streak virus]		TATTTTTAAGATAAAATTCAATTAAATGCAAACTAAGTAGTACTACACAGCAGGAAATTAGACCAGTAATTATTTGTGACAATTGCATCCCTTGTTTTTCCTTAAGGATGAGGCGTGAATCAGACCAATGATCAACAGAACCAGAGCTAAAGCCTGTATGTTGTTTGGGCCCTTGAACCAATTGTTCGACACTCTCGCAGGGGAGTGGTACTGTATGGTTTTTGTTCCGTCCTTATAAAAACCTCCGTGCGGCAATGAGTGAATATTGTCTCCAACGTGAGGCAATTGGTTGGACCTCAAAGTGAATATAATGATCGCAATGCCCGCTCCAATTGCCAAAGCAAGGAATGATCTTG
A1-2	A1-2_(paired)_contig_5180	319	66	601	248.655	95.455	131	7.67e-36	90 kDa protein... partial [Alfalfa mosaic virus]<>90 kDa protein... partial [Alfalfa mosaic virus]<>90 kDa protein... partial [Alfalfa mosaic virus]<>90 kDa protein... partial [Alfalfa mosaic virus]		GATGCCACACTCCAATGGGATGTCCTGCGCCTGGTATAATAGAGTCAAAGGACAAATGGTAGTCCACACCGTGAACGAGGGGTACTATCATCATTCATACAGCTGGTGTATTCGGCGGCTTCGGAAAACTGCTATGAACCTCTGTTTAAAACCGGTGCATTATCCACACGGAAGGGCACTCAAACTGAAGCCCTATTAGCGATAAAGAAACGTAATATGAATGTGCCTAACCTGGGGCAGATTTATGACGTGAATTCTGTTGCTAATTCCGTGGTTAATAAGCTCTTAACAACTGTTGTAGATCCTGATAAGCTAGATC
A1-2	A1-2_(paired)_contig_15155	444	76	31	9.5653	98.684	129	2.68e-35	hypothetical protein [Pea streak virus]		TTTGCGTATTCAATGAATTCACTCGAAAAATCACAACCAAGTATTTTGACACTCTCACCAGTAAGGATAATGGTACAACTATTTTGGGTATTTTTAAGATAAAATTCAATAACATGCAAACTAAGTAGTACTACACAGCAGGAAATCAAACCAATAATTATTTGTGACAGTTGCATCCCTTGTTTGTTCTTAAGGATGAAGCGTGAATCAGACCGATGATCAGCAGAACCAGAGCTAAAGCCTGTATGTTGTTTGGGCCCTTGAACCAATTGTTCGAGACTCTCGCAGGGGAATGGTACTGTATTGTTTTTGTACCGTCCTTATAAAAACCTCCGTGCGGCAATGAGTGAATATTATCTCCAACGTGAGGCAATTGGTTGGACCTCAAAGTGAATATAA…
A1-2	A1-2_(paired)_contig_56362	175	57	4	3.0286	100	132	6.27e-34	RNA-dependent RNA polymerase [Pea streak virus]		ACTCCATCAGGGAAAAAGAACAATTCCCCGTCTTCAATATTAAATGTGTAACACCATTTATTCATCGATTCAGTCGCCCCAATTAGCAGCTCAGGAGGTATAACCACCGTCGCAAGCATCTTGATCGGGTTGCACGCGGTAAGGAAAAGACGTAAATCAGCCCTACTCCAGTAGT
A1-2	A1-2_(paired)_contig_1494	306	63	236	80.8595	96.825	125	1.31e-30	P1 [Alfalfa mosaic virus]		AAAGTCGTATGTCCGAAAACACCCGGAAATTGTGGGTGAAGCAGATTACTGTATGGACACGTTTCAGAAATGCTCAAGGCGAGCTGAATATGCTATTGCCATCCATTCTACTAGCGTTTGTCTCAATACGAGATTGTCTTTGTCGACCAATCTTGCGTATTTGCCTCAGCGGAACGTATCATTCCAAGCCTAGAAAAAGCCCTAGATCTTGAAGCACACTTTTCAGTTTCGATTGTTGATGGAGTTGCTGGTTGCGGTAAAACCACCAATATCAAGCAAATAGCTCGTTCATCGGGTCAGGATGTG
A1-2	A1-2_(paired)_contig_22794	220	72	15	7.9818	100	114	7.61e-29	coat protein [Pea streak virus]<>coat protein [Pea streak virus]<>coat protein [Pea streak virus]<>coat protein [Pea streak virus]<>coat protein [Pea streak virus]<>coat protein [Pea streak virus]		TAAATAACATGCCCCCAACTAATTGGGCGGAGAAGGGTTTCAACAATGATGTCAAGTTTGCTGCATTCGATTTCTTTGATTTCGTGGAGTGTCCCGCTTCTATTCAGCCCGCGGACGGTTTAATCAGACGACCTACATCGGATGAGTACATCGCCTTCAACACTCATAAGAAGAATGCTCTGGCTAGAGCTGACAGAAATAGCCGATACGCGAGTAATGA
A1-2	A1-2_(paired)_contig_21009	197	62	4	3.066	95.161	97.1	3.95e-24	hypothetical protein [Pea streak virus]		AATTGTTCAAATGCCATTGATAGCACCTCCTGATAATTCAAGATCATTCCTTGCTTTAGCAATTGGGGCGGGCTTTGCGATTATTATCTTCACTTTGAGGTCCAACCAATTGCCTCACGTTGGAGACAACATTCACTCATTGCCGCACGGAGGTTTTTATAAGGACGGAACAAAAACCATACAGTACCACTCCCCTG
A1-2	A1-2_(paired)_contig_11281	202	45	4	1.5693	95.556	93.2	1.27e-21	90 kDa protein... partial [Alfalfa mosaic virus]<>90 kDa protein... partial [Alfalfa mosaic virus]<>90 kDa protein... partial [Alfalfa mosaic virus]<>90 kDa protein... partial [Alfalfa mosaic virus]		CACTCAAAATCAATTATTGTCAAAGTTTATCTATCGGCCATAAGCACAGGCAGAGGGACAGGGGTTTCAACAACTGGCAGTCTTCGGAAAACTGCTATGAACGTCGGTTTAAAACCGGTGCATTATCCACACGTAAGGGCACTCAAACCGAAGCCCTATTAGCGATAAAGAAACGTAATAAGAATGTGCCTAACCTGGGGCA
A1-2	A1-2_(paired)_contig_34124	342	44	1181	386.219	95.455	90.1	2.31e-20	coat protein... partial [Alfalfa mosaic virus]		CTACCATCCTCAGTCGTCACGTCATCAGTGAGACAAAAGGTGCCGGCATGGGACGGTGTTATGGAAAACACCATCCTGTAAATCAGATCCTCTTCGAGGATCCGAGGTCCCGCGAAATCCTTCAGAACCAAATAATAACTTCATCAATTTAATAATTTATCAAAAAATATAAAATACAATAATAAATGAAAGCACGCTATGTTTGATTTATACTTGCAGTTCATACTATACCACAAGTTTGTGTGTATATGTGCACATTTGTCTACGTGCGCTTATTTTATACAAAGACTTAAGTTTAATAATTTAAAATGGCATATTTTGTTTGATCGTGGAGTTTAATTT
A1-2	A1-2_(paired)_contig_66460	454	50	573	167.441	92	94.4	2.47e-20	126 kDa protein... partial [Alfalfa mosaic virus]<>126 kDa protein... partial [Alfalfa mosaic virus]<>126 kDa protein... partial [Alfalfa mosaic virus]<>126 kDa protein... partial [Alfalfa mosaic virus]<>126 kDa protein... partial [Alfalfa mosaic virus]		GAAAGAGATAAAGAAATTAATCTTCAAAGCCAAATCCACACCTTATAATTGACCATCCTTCAACTCTTGATACATTGACGCATCTAAACTTTACCAACATATGTCATATATAATATGATACAATATTTTCAGGATTTACCAGCACCAAAAGCCATCCAAATAGCGAATTAAGATAACATATGTCACGCCAAGATTGCCACAGTACAACCAAACCAATATTTGGAACATTGACATAAAGCGACACCTTTAATTGAAGGACATCGACAAGAAAGAGACAAAAACTCTAACAAAGTAGTAGTTATGCTCCCTTGTTCTTGCGAACGGGGCTCTCGTCCTGAACCGGTGTCCGTTCAGAATGAGAAATCGCTGACCTAGAAAATAGAGATTTCAGATCCCTCT…
A1-2	A1-2_(paired)_contig_32879	380	44	440	140.54	100	97.1	2.77e-20	RNA-dependent RNA polymerase [Alfalfa mosaic virus]		CTCCACAGTACCTATCAATGAATCATCACCGGAAGCGACAACGAATTTCACATTTGGGTCCATCAAGTCATACACGTGACATAGACAAGCTAATGTCACTATTGTATTTCCCAAGTATGTGAGCGCATCTCCAGCGCTTGTTTGTTAAGCTAATAACTGTAGCTAAGTTTGAGTGGAGTTCAATCTGTGACTGGAGTTCTGGAGAGGCAGTCATGTGACATTGGTTGTACCAGAAAAAAAAAATCCAGAGTTTATTTGTCAAACTCCCATATCACCCCACCATCCTCTTTAACTTTCTTGTCGATCCAGGTTTCTACTAGCATACCGGCACCAACTCCAGCGGCAATACAGGCACCACAGAACAACAAAGTGTGTGATAA
A1-2	A1-2_(paired)_contig_52427	288	91	12	5.2847	64.835	95.5	2.9e-20	RNA-dependent RNA polymerase [Soybean leaf-associated mitovirus 2]		CAACATTTAACATTAATAACTCCTTAGATTTGTATCGGTAATTGAGAGAATTTATTTCTCATTTACCAACATTATCTATATAGTTATTAATATAGTTAACTATACCTGTGAAAATAGGATATTTGTTTAACTCATTAGCATCTTCAAGATTATAAATGGTTTTACCATTTATAACTTTTTGAGCTAAATCTTGTAAAGCAAATAAACTATCTTGAACGGAGCTTCCCATTCCCAAACCTATAACCTCATCGTACGTTGTACGAATTAATCCTCGACCGCAGCTAGGTC
A1-2	A1-2_(paired)_contig_72852	386	43	975	338.127	100	96.7	4.73e-20	hypothetical protein [Alfalfa mosaic virus]		TGTGAGTAAATTGCTTCAGAACTGCTTTATGAGCATGGAGGAGCATAACTTTGGCATCAATGAATTCTACAACTTCTTTTAGGTTAATCAATCTCCTACCATATAATCTATTGGCTGGAACTTTCAAGAACAATGTCATTAACTAAGGCTTTGTTACCTTTTTCTAGTGCTTTATTGAGGAGAAGCGTCTAAACCAGTACTTGGTCAACATTGAGTCTTAATCTATTGTAAACTATGTAAGCAATACTTAAGCCGGCATCTCTACAAGCATTGTAGATCACATCATCGCTATCATGGGCGATGGTAAAATATTTGAAAGTCTTCTTGTGTCTCGACAAGGCAACTAATCCATGGCATGGGCCATTTATTGGATCCCTACCAGTAGT
A1-2	A1-2_(paired)_contig_32586	352	42	520	192.602	100	91.3	6.26e-20	90 kDa protein... partial [Alfalfa mosaic virus]<>90 kDa protein... partial [Alfalfa mosaic virus]<>90 kDa protein... partial [Alfalfa mosaic virus]<>90 kDa protein... partial [Alfalfa mosaic virus]		CTTACGTGTGGATAATGCACCGGTTTTAAACCGAGGTTCATAGCAGTTTTCCGAAGACTGCCAGTTGTTGAAAACGCTCAGATCGATTCGACATGGATCGACATCGAGAGATTTATCTGAGGTTTCAAAGCCTATGAATATTTACCACATCATACATCCATCTTCGATCCATTTCAGTTGACGAGAAAGCAGCAAACAGCGAGAAACCGCAAAACACCGAACAACAAAATACCGAATCAGCAAACGGCGAACAGGAAGTAGCTTGAGGGAATCAACAAACAGAAATACCAAACAGGAATCAACAAGAAGCTTGAAGGAATCACAGATTTGGAACGATTATGGGTTTGTGAAC
A1-2	A1-2_(paired)_contig_74247	344	45	17160	6305.72	97.778	94.4	1.67e-19	MAG: P1 protein... partial [Alfalfa mosaic virus]		GGGCTATTTGCTTGATATTGGTGGTTTTCCCGCAACCAGCAACTCCATCAACAATCGTAACTGAAAAGTGTGCTTCAAGACCCAGGGCTTTCTCCAGGCTTGGAATGATACGCTCCGCTGAGGCAAAGACGCACGTATTGGAACCTTCTTTTGGCATAATGTTCGATAAATTATGGTTTGCCAGAAATCCTTTATTATCTCTCAACAGGAAATCAAATAACACTCTATTTCGGCAAAAGCTGCAAGCATAGTTCATATATTAGAGTTGACAAATGGACTCCAGTGATGAGAAACAAACTAAATCATCCACAATAAGCTGGAGCAAGTTGCAGCCTGGTTTCGCT
A1-2	A1-2_(paired)_contig_40776	472	43	165	42.6398	97.674	89	1.46e-18	126 kDa protein... partial [Alfalfa mosaic virus]		ATTGCAATGATGTAGTTCTCTGGGGAAAGAAAACAAACGAATTTCAAGTATAAGATGTAGGAGAAATACATGATCCACTTGCTTCAAAAATATAACCAAAAGCACTTTGAGTTTAATGTAATAAATAAATAAGTAAAATAAATTGAAAATCATTCAAAGTGCAGGTATATCAAGAGTTTTAATGATAATAAATCACTCATACTAAGCCAACTCTTGGTCACTTTAGACATGTAAAATTTGAACGATTGGACATCAGAAAAAGACCTCAATTATATGAGTTTAATGGTGATGCACTGTCAGTGTAAATTAGTTTTACAATGAGATCTAATAAAAGCTACATAAACTCAGTCGATAGTCTCTCTCCTTTGTCTAGGAGGGATAACATCTCTGGAATGGCGT…
A1-2	A1-2_(paired)_contig_41462	342	51	94	29.81	78.431	87	1.68e-18	P1 protein... partial [Alfalfa mosaic virus]<>P1 protein... partial [Alfalfa mosaic virus]		CGGCATTGTAAGTCAGATAGTGTTTCAACAATGAAAACCGATGACTATATCCCAAGTTGGGCTCGTCGATGAAGTCGAAATGAATGAGATCGTTCTTATGATCAATCTCCCATCTAACATCGTCTCCATCAGATTGCGAAGAATCTTGAATCACGTAGGAAGGAGGTAAGGACTTATCCGGAGGTCAATTTCCATCAGTGTCATTGTCGTCATTTTCTGATGGAGATTAGATGATTTCACGGTTGAATAACGATGCAATGTCTTTTGTTCCTCCGGATTTTGGTTCATTTTGAAAATTAGAAAAAACCCGGTTATGAGGGTAATGAGCTGAACTGGGCTGGG
A1-2	A1-2_(paired)_contig_19605	520	45	59	14.2403	97.778	93.6	2.44e-18	126 kDa protein [Alfalfa mosaic virus]		GAACTGTTTTCACCTAGGAATATTTACACATAAACACAATAGCAAATTTAAATGACAAACTCTTAAACATGACAGTTAAAAGGTTACATCCAAATTGCATTGAGATTTTCTACTTTTATTTCACTAATTGGGCTATTAGCACATGGTCGTGACAGATGGTGATCCCTATCACTATGCATTTAGAACCTAAAGAAAATTCCACATAGCGTGAGTTCAGAAGACAAACTTTACAACGATTAGTGTTTTATCACCAGATCTTCCAGAAGTGAGTGTATTTGTTCTCTAACAGCATCCCTGTTACTAACACTCAATGTAAACAAAGTTGCTCCTGCATGATTCCTCAACATTGCGACTGTAACTCAGGCAGTGCCAAATTTTGGAACTCATCTTCAACTTCCT…
A1-2	A1-2_(paired)_contig_40956	321	41	21	6.6262	95.122	87	3.39e-18	126 kDa protein... partial [Alfalfa mosaic virus]<>126 kDa protein... partial [Alfalfa mosaic virus]		GGCATTTCAACAACATCCTTATAGGGTAAAAGACACCGTCTGTGCATCGAACGGGGCTTTCGTCCTGAACCGGTGTCCGTTCAGAATGAGAAATCGCTGACCTAGAAAATAGAGATTTCAGCTCCTCTGTAGCATCACGAACCAACAGAGTACTCCGCGTCTTGTTCTGTGTTTTGTGCCGCTTACGATCCCTGTTAGGTGATGTAACATTTGTTTTGCCCTCCTCAGGAAGCGATCGTTTCCTTTCAAGTTTCCTTTTCATTTTCCCCTTTACTGACTTACCCTTGCCTGCACCAGAATCAGGTTTTATTTTTAGATCGG
A1-2	A1-2_(paired)_contig_55740	300	39	163	59.1367	100	85.5	4.89e-18	90 kDa protein... partial [Alfalfa mosaic virus]<>90 kDa protein... partial [Alfalfa mosaic virus]<>90 kDa protein... partial [Alfalfa mosaic virus]<>90 kDa protein... partial [Alfalfa mosaic virus]		CCGATCTCGGATCAAATTTAATAATTTTCTAGCTTCAACTGGTACTCTTAGCAGCAACAACTAATGTTTTTGCAAAGAAGCTTAAATTGATTACATGTTAAAAGAATGATGATGAGACGAAATATACTACTATATTCTGTATGCAAATCCCTAGGTAATATTTTTTGTTAAGGATTCAAAAGCGAGGTTTCAACCCATTCTTGAAAATACTTATCATCAATTGAATGATGGAGCGGAAGAAATTCATCAAGAGCATTCTGGATCACTTCCGGCGATCCATGCCGAGAAAGGCCAGAGAAG
A1-2	A1-2_(paired)_contig_38345	360	41	5493	1440.3	100	87.4	6.15e-18	P2 protein... partial [Alfalfa mosaic virus]		ATCTTTATCATGGTATGTTATGGTTGCTGGCATCGGCCGTTCTAGGTGCAGAGAATTATCTTCAACGGGCTTTAACACGGATTTAATCATGTGTTTATAGCTGTCGATGGAACGAACACCTAGACGCTTTTCTTTTCTTATACTAAGCAGAACTAAGAACAAATTAACCTCGTAATTACTTTTCTTTTATTGTAATGTATGCAGAACAAACACTTCATGGCAAAACCAAATATCAAAGTATATGGTCCAAGTTATTCGGCTGCGGTCAGCGACCAGACCAGTTGGCAGAGAGACCAGATTATATTAGGACGTTCGACCCTAAAAAATAAGAAAAATATAACACAAAGAACTTCCAAGAAC
A1-2	A1-2_(paired)_contig_61531	700	39	736	90.0642	100	86.3	7.86e-18	coat protein... partial [Alfalfa mosaic virus]		GGTTAAATCTGAAACCAAAAATGGTGTTGCTTTGGTCAACATTTTGCAGGTTCAGTATGAATGCGTTCCGGTGCGCGGTGACGGGCAGAACTTGGATATTATTACTCATGATGGACCTGCTAGTACAAACATTCCATTGGTTAAATCTGAAACCAAAAATGGTGTTGCTTTGGTCAACATTTTGCAGGTTCAGTATGAATGCGTTCCGGTGCGCGGTGACGGGCAGAACTTGGATATTATTACTTCCAATCAGCCTGGTATAACTTGTCAAACATCTGCTTGAAGTACAATGACCCATTATAGTGAAAAATCTTGATCCTTCAATGGAAAAAGAACAAAATAAAATGAAAAATGCTTTCTTAGAAGACTTTTACTATGGCAGAAGAAGACTCTTACACA…
A1-2	A1-2_(paired)_contig_41534	323	39	651	199.028	100	83.2	1.23e-17	coat protein... partial [Alfalfa mosaic virus]<>coat protein... partial [Alfalfa mosaic virus]		CCATCAATGGTAGTAGTACTCTAAAAAATGAATATTGAATGAAATCTAGCGTTCCTCCGATGATAATCATTAAAACCATCCCCAATGTAGTACTTACCACTATAGGCATTGGTACCTATTAGGTACCATCATTGGAAAAGAAATTTTTTTGGGTACCTAATGAAGGTAATGAATTGAGAGTTTTAGATAAGCACTCTCTTTGTTTGTGCTACGGCATAGGAATGCTTAAAATTTTGATTTTGCATTCCCGCATGGGTAGGAGCTGTGAAGACCAACTCAAACCCGAACTTCTCATTGGCGTGAAACGCGCCATGAGGAAATTC
A1-2	A1-2_(paired)_contig_59429	393	39	318	94.2468	100	85.1	2.31e-17	90 kDa protein... partial [Alfalfa mosaic virus]<>90 kDa protein... partial [Alfalfa mosaic virus]<>90 kDa protein... partial [Alfalfa mosaic virus]<>90 kDa protein... partial [Alfalfa mosaic virus]		GGATAATGCACCGGTTTTAAACCGAGGTTCATAGCAGTTTTCCGAAGACTGCCAGTTGTTGAAAACGCTCAGATCGATTCGACATGGATCGACATCGAGAGATTTATCTGAGGTTTCAAAAGACAGTAAAAATAAAAGGACATAAAGATAAGGTAAAGGACAATTCTAAGGATAAGAATGAAGAATTTGACAGCTATTATTCTTCAATGATGATAAGACTCATAGGAACATTCTAGATGACTTCTCATTGGGCTTTGTGGATTAAGTGACATAGTCATTCAACCTGATGGGCCTTGCAGTGGTGCGTTTGGGCCTGCCCATGTGAGTGTCATTTGTATCACCTCCACAAGCCCTTATTGATATAAATTACATAGAGATGTTGTTTGTCGTCAA
A1-2	A1-2_(paired)_contig_64736	453	53	46	10.7439	77.358	85.9	2.63e-17	90 kDa protein... partial [Alfalfa mosaic virus]<>90 kDa protein... partial [Alfalfa mosaic virus]<>90 kDa protein... partial [Alfalfa mosaic virus]<>90 kDa protein... partial [Alfalfa mosaic virus]		TCATGTGATAGTGAAAAGTTGGTGATGTAACACGTCTCAGTATTCACCGATAAAAGCCGACGAACATCTATTATTCTATCCGTTGATATCCCCAATTCAAACAACATAACAGAAAATTGCAAAATTGGGTTTGTTGTTTTGTTGAAAACAGATACATTCATATTTTGTCTCCATGTTATATCGTCAAATTATCATTCCATAGCCACACACTTTGTATTCTATGGACATTAATTATCATGTGCATGCTTCTCTGTATCATCTACCAAAAATAACCCATAGAAGCATAACACAAATGGTGACAAGATTATAATATAGCTAATGGTTGTCAGGATCTACAACAGTTGTTAAGAGCTTATTAACCACGGAATTAGCAACAGAATTCACGTCATACATCTGCCC…
A1-2	A1-2_(paired)_contig_48831	693	41	518	101.049	100	91.3	7.22e-17	126 kDa protein [Alfalfa mosaic virus]		CCTCAATATTCCAGAGATTGACAGAGAACCAGTGTAAGGTTTCCAGACTATAACAAGTAGCATTGCAGCAGTTCCTGGCATTAAATCAAATTGTTGAGAATATTAGCATTATATATTATAAAACTGTCCATGTTGAAAACATTCATCTGCTTCCACCTAACAATTTAAGCTTTTGGGTCGATTTGGTTCTTGACAGTTGCCATGTATGTATCAATTGACTTCACGTGTTAAATACAATCTAAAAGTTAAAGTCCAAACACTGTAATGCTTACCATAAGCTGTAATGGCAAAGGGTATGCGAACGATAAATTTCAACTTCTGGCTGAAACTATAATAGCCCTGAGAAAACACATCAATGATTAAGAACATAACTAAAGAGGAAAACACCATAAAATAAAA…
A1-2	A1-2_(paired)_contig_62339	395	41	28	8.4659	97.561	83.6	1.08e-16	90 kDa protein... partial [Alfalfa mosaic virus]<>90 kDa protein... partial [Alfalfa mosaic virus]<>90 kDa protein... partial [Alfalfa mosaic virus]<>90 kDa protein... partial [Alfalfa mosaic virus]		CTTTTTCTTGTTGAGAACTTCCTCCTGGGGCCCTTAGATTACACTCAAGATGTGCCATTCACCAATAACAAAGAACAAAACAACAACTATTGAAGAAGATGAAAGAAGAAGGTCCTTGAAAGTAGCCACTAATAGATTAACCCATCAATAACTCATGAGAGAGAAAACATGAACGAGAAATGATGAGAGTTAAATGCATGTTTTTGGTTTTTCAGTTACACGCATAAAAATAAGGTAGTACTAACTTCATGTTTTTTTTTCAGTTACAAAACTGGAAACATACACAGATTATCAGGATCTATAACAGTTGTTAAGAGCTTATTAACCACGGAATTAGCAACAGAATTCACGTCATAAATCTGCCCCAGGTTAGGCACATTCATGTTACGTTTCTT
A1-2	A1-2_(paired)_contig_52560	544	86	120	23.9596	56.977	85.5	1.44e-16	126 kDa protein... partial [Alfalfa mosaic virus]<>126 kDa protein... partial [Alfalfa mosaic virus]		AAGTAATGTTAGGTAACTTTTGCAGAGCTAAAAATGCATGACTTCAGCAGATGCATGTAGAACGTGTTTGGTCTAATCACTAATGCCTTGGATATTGTCATCTTTACATCCACAGTATGATACAGAGATATGCCAAAAAGGTAGTTTATTTACATATGATGTGCATGCCTGATACTGATAATCATTTGGTATGGCTGTCCAAGTATTTTGTAAAAAAATAAATATATTTTTCTGGCTGAGACAGTCACTGGTGTGTATTGTGCTTATTTTCTTATCAACTCGGAAATGAGAGTGCTGTATACATGAGCCTTAACCCAACAGGTTAAGCTTTTGGGAGAGTTTATGGTTGATAGAAAAGTCTCCCATTTGGTCTGATAACAAAAGAGTCAAAGTTAACGC…
A1-2	A1-2_(paired)_contig_67127	397	39	76	21.9118	94.872	82	3.45e-16	90 kDa protein... partial [Alfalfa mosaic virus]		TTCTTACCAACTATATAGTCCTGGAAATACGAAACTTCACCCTCAGACATAAAATCTGGAAACATGCATAGCTTATCAGGATCTACAACAGTTGTTAAGAGCTTATTAACCACGGAATTAGGCCCAAATTAAGAAGAAAGAGATCAAGATATAGTTTTGTTCAACTCAATCTGAATTTTCATTTCCACCTTTTGGCTGGACATACCCGAACAAATACGAAATAACAACTGAAAGTTAGCCACATTTAACAATGGCTTGTCTGTGTTTCATAGCCATTTCAAGCGATACATATTGTCTAACACCAATTATTGAACAAACCGACAAAGTAGAGTGATCATAAGGAAAAGAATGGTACTTTTAAACTCAGCTTGGGTACAAGTTCACGTGAATCTTGTCC
A1-2	A1-2_(paired)_contig_69703	370	52	320	103.627	80.769	81.3	4.5e-16	126 kDa protein... partial [Alfalfa mosaic virus]		ATCGTTGTTGCCACTGGAATGTAGTCATCCGGGCTGAGAGGTTTGCCCGAAATCAGAGTCACACCACCGATAATGGTATGATTCGTTGAAGAAGATAACATAGTCGCTATGGACTGAATTGCGGGTTTATATCAATCCTTAGGCACCAAATTAGGGAAAAACAGACTTGCTGAAAGTAGGGAAAGGGAAACTAGACATTTGAACCAATAGATGAGTTGAGAATGATGAAGGAAGAACTTTTATCATAAACTTTTTAATGAAAGACGTGAATGTTTTTTGAATTCTAATAGACTTAAAATTAGAGGAGGATCATACTTACTCCTACTAGAAACGAATGTGACATTCTAAAGATATAAGAAGCAAGTTATTG
A1-2	A1-2_(paired)_contig_37505	390	43	179	54.2359	88.372	84.3	8.68e-16	P2 protein [Alfalfa mosaic virus]		GTCGGGATTCTTACCAACTATATAGTCCTGGAAATACGAAACTTCACCCTCAGACATAAAATCTGGAAACATGCATAGCTTATCAGGATCTACAACAGTTGTTAAGAGCTTCTTGGAAACAAAGTTGGTCCATAGGGTGGAAGCATCCTAGTACATGTATCAAATTAGAAAATATTGTGATTGTCACAACAAACTTTACATTGATTTAGCAAATCAGTTTGCATGTGTTGATAATCTTTCTCTAAGCAAAATTGTGGACAATATTGACTTTCTTTTGCATGATTTCATCACGCTTGCTTGAGCAAAGCATGGCTTTCACACACTTTGCTCAACAAGAAAACTAAATTATGAACAACATGCGAAGCAATAATATTATACAACAACATGAAC
A1-2	A1-2_(paired)_contig_41043	418	43	23	9.2584	88.372	84.3	1.19e-15	P2 protein [Alfalfa mosaic virus]		GTCGGGATTCTTACCAACTATATAGTCCTGGAAATACGAAACTTCACCCTCAGACATAAAATCTGGAAACATGCATAGCTTATCAGGATCTACAACAGTTGTTAAGAGCTTCTTGGAAACAAAGTTGGTCCATAGGGTGGAAGCATCCTAGTACATGTAGAAAATATTGTGATTGTCACAATCACAACAAACAAAAAAAGAAAAACAAATATTGTCATGTGCTGAATGTGCATCCCACAAGCATGTCTAAAAAGGACGACTTTGCGAATATTTTAAACTAATCAAACTTTACATTGATTTAGCAAATCAGTTTGCATGTGTTGATAATCTTTCTCTAAGCAAAATTGTGGACAATATTGACTTTCTTTTGCATGATTTCATCACGCTTGCTTGAGCAAA…
A1-2	A1-2_(paired)_contig_64877	415	40	657	191.692	97.5	84	1.52e-15	RNA-dependent RNA polymerase [Alfalfa mosaic virus]		GAGAGTTTCTTTTCACGACTCTTTTTAATCTTGAAGCAAAGTTTCCTCATAACCAACCTTTCATATGCAGTAAGTTTTTGATTACTATGCCCACTAAAAGTGGAAGCAAGGTTGTCCTGCCGCCAACCTTGATCAAATTTCCATTGATATTCCAACCGTGTGAACACGGGATCCATCCAAATTCATCCTCAATCCATCTAAAACCCAATTTACATTCCCCCGTTGGGATTTGACAACAAAAGTTGTATAATTGAAAAGGAAAAAAGTGTCCAAATCAGACAAAAAAGCCAGATATATTCAAGAGTTGTTGGCTAAAGCACAAACTTCTCAAAGCTAAAGCTGCTGTTTCATCTACAATGATCAGTGGCTATATTGTCAATTTTTGTTTCAGCCTCTAGA…
A1-2	A1-2_(paired)_contig_23384	583	53	683	137.64	75.472	82	3.88e-15	126 kDa protein... partial [Alfalfa mosaic virus]<>126 kDa protein... partial [Alfalfa mosaic virus]<>126 kDa protein... partial [Alfalfa mosaic virus]<>126 kDa protein... partial [Alfalfa mosaic virus]<>126 kDa protein... partial [Alfalfa mosaic virus]		CTGGAATATAGTCATCCGGGCTGAGAGGTTTGCCCGAAATCAAAGTCACACCACCGATAATGGTATGATTCGTTGAAGAAGATAACATAGTCGCTATGGACTGAATTGCGGAATGAGCACAAAAACTACAATCATAAAGTCGGTAATATGTATCCACAAGCCATATACAGCCTCATCTAAGATGCAAAATTTGTAGAGCAGCATTATAGAAAAATATTACTTTGCTCCAGTACACAGCTAAAACAGATTGTACAAAATGAATAGAATTCCGTATACTCTCCTCAACGATTAAATAAAACTTCGTAGCCTCCACGGAGAAAGAGAACATATAGCAAAACATGAAATCTGAACTTCTATATCAAATATGGAAGGAGCACCTACAAAATCATTACAAAGCAC…
A1-2	A1-2_(paired)_contig_66511	447	40	1169	298.767	97.5	83.2	4.6e-15	hypothetical protein [Alfalfa mosaic virus]		GGACAGACTAGCTACTAAAAACTATCTACTTATACGAAAAACAAAGCAAACCCTGCTCCTAAGACAAGGTTCAGATTACATTAAAAATCAGAAATGAACACAGCAGACTAACAAGCACTAGCAAACACAGAATCTGCTGAAACTACAAACCGGACAGCAGATATCCAAAGTAAAGCAGACTTCTACTGAGACCGACATCCAGCAGCTGCTAAAAGAATTAGACCAGATCATACAATGCCACATTACGGGCACATCATAACAAAATCTTCGTTTTTGAAGGAGATTGGATCCAACCAGTGTTACCTTCTCTAGTTTGTTGGTTCAAACTGAGCTTCATGAGTAGTAAAGATATTATCACCTCCCTTTAAATGCGTTTGAGCTTTCAAAACTGCCTTTTCA…
A1-2	A1-2_(paired)_contig_54552	363	46	64	17.6502	89.13	82	4.83e-15	replicase P1 [Alfalfa mosaic virus]		ATATGAATTGGTCCAGAGGTGCAAACAATAAAAGTCAGGGGATTCATAGTGTAAAAATACAGAGATTTGTGTGTAATTTTTAGAAGGCCAGCGGGTTCAGTTGAATCCCCTCAAACATAAGCAGCTCCGCCCCTCTTGGTCATACCAGAGATCCTATTCTTCTTTGCATTAGTTACACCCACATAAGCAAAAATAGAAGATTTCTCGAGGCTAACTTTCGAGCCCGAATATGAACAAAAATCTTCAACGGTGAACAATCGATGGTTTCTTTTAACTCATCGGCAGAGCTACGATTGCTGGTAAGGATCAAATCCACATCCTGCCCCGATGAACGGGCTATTTGCTTGATATTGGTGGTTTTCC
A1-2	A1-2_(paired)_contig_71559	523	41	214	51.8738	97.561	80.1	6.78e-15	126 kDa protein... partial [Alfalfa mosaic virus]		TAAATCGTTGTTGCCACTGGAATATAGTCATCCGGGCTGAGAGGTTTGCCCGAAATCAAAGTCACACCACCGATAATGGTATGATTCGTTGAAGAAGATAACATAGTCGCTATGGACTGAATACCATAATCACCCACAACATAATTGCATTCCTAAAACATTTAAATGAACAATTCAACAAAAGACAATAGAGGTAAAGGTGGGTGGATTGAATTCCATGGGAAAGGAAGAGGAGGAAGAGTTTTGATACTTACTTAGTGATTAACCATCATGGGTGCTCCAAAAACAACTTAATTAATGATTTCCATGAGATTGGGAAGAAAATTGGAGTATTTGAGAAGAAGAGGGAAAGGGGCGGTTATGAGGAAAATGGAGGGAGTATGAATTTTTGAACCATGA…
A1-2	A1-2_(paired)_contig_42927	351	36	131	46.3447	97.222	80.9	9.44e-15	P1 [Alfalfa mosaic virus]		GTGTTACTTCTAGGATCAGTTATAGTGACCGACTCAAATTTGTCACTTCCTAGGCATTTCAACAACATCCTTATAGGGTAAAAGACACCGTCTGTGCATCGAACGGGGGTCTAGCATAACGCATTCATGGTCAAACCCTATTTTCATCCCCGCGGTGTCCGCGCCTAGCCAAAGGTAGTCCGATCTTTTTAGTCGGTCATAAAGAAATGAACTCAGAGTTTAGGCAATGCCTGGCTCTGTCCTGACTCCTAAGCGTTGCCATCAACCTTGGCAATGTAGACCAAGAGGTCAAGGACACGGCGGGAGTAACCCCACTCGTTGTCGTACCAGGAGACAAGCTTGACGAAGAGA
A1-2	A1-2_(paired)_contig_55417	390	36	73	21.859	100	81.3	1.21e-14	125.7 kd protein [Alfalfa mosaic virus]<>RecName: Full=Replication protein 1a... Includes: RecName: Full=ATP-dependent helicase... Includes: RecName: Full=Methyltransferase [Alfalfa mosaic virus (strain 425 / isolate Leiden)]<>125.7 kd protein [Alfalfa mosaic virus]		AACAGGGTACGTGCGTAGTTTGACGCATCGATGGCATTTCCTTGGTGCCATTCAGCATAGTACACATCTTCAAGTGATTGGAAGTATACTGGATCAGAAATTAGAGGTGAAGATGAAAAGCAAGTTTGCTAGCAACTGGAAACTTGGAGGTGGGTTTTAGCTAATGGATGTAGGCAACAGATTTTACATGGTGAAGTTTGATCTAGCCGATGATAGAGAAAAAAGTCATTAATGGAGGTTCGTGGGTGTTCTTCAATCACTATCTAGCGGTTGCAAATTGGAGTCCCTATTTTGTCTCGTCAACGGCGAAAATTGAAAAAACCCTAGTGTGGCTTCGTTTCCAGGCATGAATTTGGTTTATTATGATGAGAATATATTGATGGCTATGGC
A1-2	A1-2_(paired)_contig_36520	429	56	333	99.9976	73.214	81.6	1.27e-14	replicase [Alfalfa mosaic virus]		GGCAATAGGTGGCATCTGCTGGGGATCTCCAGGTAATTAATTTCCTCTCGACTTTCCCAGTTAGCTTATGATGACGAAAAACAAATGATGGGTTCCTTGAGACAAAATCAAATATAACATCAAGCTTAGGAAGTGCAAAGATGTCATAAAAGTATATTATCGAACATCAACACATTGGATACTTAGTTGTCTACAAAGTACAAACAGTCAAATACAATGAAAATAGTTTAAAATGTGTGATCTAAGCACAAAGCATTCTTTCTAGACATGACCAGAGAGATGCAACTTCGAAGTCACACTTCTTACAATTTCAGCTTCAGCAGTAGTTATACATCTTCAGAACATAATAATAAATAACAGTTACATTAGTTTCTGTAGTTCTACATGCATGCACGTTAT…
A1-2	A1-2_(paired)_contig_24519	292	83	325	120.308	51.807	77	1.34e-14	coat protein [Alfalfa mosaic virus]		AACATAAATTTGTGAGGAAAAGGGGAAAACAATTAACTCAAGAAAACTTGCCCACATTTCTGATCAGAAGATATAATATTTGCAAAATTTGGAGACACCAAAAACATTGAATTTCCATAAAAAGAATTGAATAAACAGAAAGGAGAGTTTTAAGAACAACTAAATATCATGAAAGCATTCGCTTGAGAAACATCCTCAGTCGTCACGTCATCAGTGAGACAAAAGGTGCCGGCATGGGACGGTGTTATAGAAAACACCATCCTGTAGATCAGATCCTCTTCGAGGATCCGAG
A1-2	A1-2_(paired)_contig_46835	367	78	351	104.842	58.974	79.7	2.73e-14	125.7 kd protein [Alfalfa mosaic virus]<>RecName: Full=Replication protein 1a... Includes: RecName: Full=ATP-dependent helicase... Includes: RecName: Full=Methyltransferase [Alfalfa mosaic virus (strain 425 / isolate Leiden)]<>125.7 kd protein [Alfalfa mosaic virus]		CTTCGCTTTAGCTTTTAAGCTCTCTTCTTTCTGCCTCCTGATATCGTCTAACAGGGTACGTGCGTAATTTGACGCATCAATGGCATTTCCTTGATGCCATTCAGCATAGTCTTCGTTACGCTCTGCATACCATTTAGTCATCGATTGGCGGTAGTTTTTATCTATCTTCTCAAGACCATAGTCTTCCTCCACTTGAAACTCTTTGATATTTTTTTGTATTAAATCCATTTCCTTGACGACATCAGCAGCTACCACACCAGCTACCACACCAACAATCTCATGTGCATTATCTATGAGAATATCCCAAGCATTTGGCCATATCTCATTTTTCAGTGTAACATGCATCGTTTCTTTATTGTCAGCAGAT
A1-2	A1-2_(paired)_contig_71637	298	37	11	3.4698	91.892	77.8	6.74e-14	125.7 kd protein [Alfalfa mosaic virus]<>RecName: Full=Replication protein 1a... Includes: RecName: Full=ATP-dependent helicase... Includes: RecName: Full=Methyltransferase [Alfalfa mosaic virus (strain 425 / isolate Leiden)]<>125.7 kd protein [Alfalfa mosaic virus]		ATCGTCTAACAGGGTACGTGCGTAATTTGACGCATCAATGGCATTTCCTTGATGCCATTCAGCATAGTACACAGCTTCAAGTGATTGGAAGTATACTGGATCTGAAAACATTTGGTGCATTTGGAAGCAGCGAAACTACAAGTTGTGGTTTATCATTATCTTATGTTTGTTTCTAAGTTCATAATTATATGCCGTATATAATGTCGTCCATATATAATATCCATTTGTCAAAAATCAAATAAAAATTTGTGTACCGTGCCATCCTATCTATCCCAATTCACAACAACGTTTAGATCGG
A1-2	A1-2_(paired)_contig_72169	326	38	115	34.1688	97.368	76.6	2.36e-13	MAG: P1 protein [Alfalfa mosaic virus]<>MAG: P1 protein [Alfalfa mosaic virus]<>MAG: P1 protein [Alfalfa mosaic virus]		TCCGCCTAAATAGCCCAATACCCTCTCTCAAGACAAAAACAACCTGGTTACCCTAGTTCTTTTTTTTACCCATCAGCTGCCTACCTCAATCAACAGTAGCACTTCACAGTAGAGAGGTCATGATGGGGACGGTGCAGCAGCAAAAAGATCGTGAGAGGGAAAATAGAGCAGCAGATGAGACAGAGCAAGAGAAGACAAACAGAACAAGAGAGTCTGGATGAGCTTCCAAATAGGCATGAACTCGCAAAATTGCTCTATTTAATTTTTGAGCATCTTCAACTTCCTTCGCTTTAGCTTTTAAGCTCTCTTCTTTCTGCCTCCTGATA
A1-2	A1-2_(paired)_contig_48183	296	35	72	22.8581	88.571	69.7	2.91e-13	coat protein... partial [Alfalfa mosaic virus]		GGGCCCTGCTCGCGGGAACGCCTTTCTCTCGACCCAAACTTCGTTGAATCGGTATGAGGGATTTTTAGATCCCTCAGGCTGCGCATCGAAGCTTTGTATTAGGGTTTGTGTCACATGTCCAAAAAAAGGAAGAGTAGTGTGTGAAGGTGTATGGAAGAAGAAAAGGATAGTTGTTTAGCTTTTTTGTTTATGTTAGGGGTTTCATCTGGGAAAATATCAGAGTGGGGTAGCCATAAGAGGTGATGAATGGTGATGACAGGCTTATGTGGTCAAAGTATGTGAGAGTTGTGGTTTTT
A1-2	A1-2_(paired)_contig_44262	457	35	115	27.9147	100	77.8	3.37e-13	P1 [Alfalfa mosaic virus]		GGTGGAATTGCAAGCTCGGGGATTTTCGCGATGAACTGAGAACTCAACCCCAGTCCTTCGATTTTTCTTCCATCTGGATGAGCTTCCAAATAGGCATGAACTTGCAATCCAAGTCCAAGGTTCCCCTCATTAAAGTGAATTGCAATGTAAGATCAAATTAATTCTGATTGCCAATAATTAAAAGAGGAAGTATTTTTGTTGGTAATAATATTTGTACCACTCTTTAAGCATCTCTTATCTGCATGTTGTGGATATGTTACTATGTCTTGTATCAATTTTTCTCTCCTTGAGACTCCAAAAAATTTAAAATTTATTATATGTTTTGCCGCAACAAGGTGGATTAATGGAATGGGATTGGAAATAAATAAAGTCCATAATTTTTTATGAAAAATTTCCTGC…
A1-2	A1-2_(paired)_contig_43769	567	37	612	100.088	97.297	76.6	3.41e-13	P1 protein... partial [Alfalfa mosaic virus]		TACATTTATAAAAATAAAAAAGTTGCAAATGATGTATTGTAAAATGAACACTGATTCTAGGCATACGGTTAGAATCTAATCATTCGAAGATATGGCTTAGTGAAATGGTTTGTACTTGCAACTACAAAGAATGTAAGGAATGAGAAAAAATGATATTCATACTGACATAATGCCTTGAATAATCTGTCATTACAGAGAGGTATTTAAAAAATTGTTCCCTTCCCTTTGTTATATGCAATACTAGATAGGGTTTAGAGGTAAGTTAGCGCCATGAAATCTTTGAACAAGAAGAGATATATCGGGTTACAATTTAAGGTCTAATTGTGAAAAGTATCCTCCGGTAAAACTGAGAATCTATAGGTTCTCAGAAACCAGCACCAGGCAATGTTGTGGATAAAA…
A1-2	A1-2_(paired)_contig_68980	352	31	407	98.8437	100	75.9	5.45e-13	hypothetical protein [Alfalfa mosaic virus]		AAGAGTTAAACAGGCATACGACAACATTCCCTGTCCATTTATGCTGTTATCTAGCAAAAATGTTTTTTCAAGTAATTGATGCTAATTAAAATAATCAGCAATTACTCTTAACGAGCCATGTGAATTGTCACTCCAAGGAATGATTTCAGAGATTGAAAGATATTTAATTTTTTAACTTCAATGCAATAGTTATTTTTTGAAGAAGCACTTCAATGCAATAGTTATTATCTAAAGGAGTGGTATGTACTTAAATAATAACCGCCTCACTGCTGTCTGGTATGAATGATGATAGTACCCCTCGTTAACGGTGTGTACTACCATTTGTCCTTTGACTCTATTATACCAGGCGCAG
A1-2	A1-2_(paired)_contig_60092	393	39	94	26.0101	89.744	75.9	8.03e-13	RNA-dependent RNA polymerase [Alfalfa mosaic virus]		GATCTCTATGATGGGGACTTGGAGATTATGGGGTGCCTAGGTACCACATCAAGTAGTATGAGATACTAGTGGAGCACTTAAGCAGCTTGGTTCACCCCCACTAATAGCTAGCTTCTAAAGGAGGGTTTCCAAAGTGCTTGGGTGCTTATCAGTAGTTGTAGGTGGGGGAGGAAAGGGGATGAATATTATTTTGGATCTGTGAGAGAGGGGTATCTTTCACTGACGAGTCGGGTCTTTGTAACTGGTAGGGATTTCTTCTGATTGAAAAATCATTGCAATCTGTCGTTTGAGCTCGTGCTTCTCATTAAAGAGGCATTCCTTACACAAGGTCTTACTAGCGAAGATCTTACCTAGGGATTCTAAAGAAGCTTCCAGGTATAAACTCGGTCTTCT
A1-2	A1-2_(paired)_contig_23639	746	37	116	17.3043	94.595	79.7	1e-12	MAG: P1 protein... partial [Alfalfa mosaic virus]		CTCTTCTTGATTCATTGCAGTGAATACTTTCAAAAATAATTTGAGGACAAATAAGTTCTACAAACTAAATAAGAGAAATTTACAATATATGAGTATAATCTCAACTTGAGCCTCTATCTGTTTGTCCATGGAAAGTTGGAATAGACGGGGTAACCAACTGCACAAAATTCTACTACAATTTTATGCCTAGGCTAATTTAACTTATTTGATTCAAAAATTCAAGTATCTCAATTCCGTTTTCTCTTGTATAGTGTTTATAGTTGTACAAATCCTTGAAAAGATAGAGTAAAATATTCAAATTCCAATAGTACTTCTGGTTGATCTGATAAAGATTGAAAACGTCTGAAAATAATGATGCTTTCCAACTACAAGACAAGTGTTTAGCAGCGGCTTATTTCC…
A1-2	A1-2_(paired)_contig_24008	1171	36	213	22.438	100	78.6	1.25e-12	P1 protein... partial [Alfalfa mosaic virus]		TGGCAAAAGCATAGTCAGCTCGCCTTGAGCATTTCTGAAACGTGTCCATACAGTAATCTGCTTCACCCACAATTTCCGGGTGTTTTCGGACATACGACTTTAGAGACAATCGCCACAGTACAAGACAATTAGCTTGGAAACATTTATTCTGCCGTGGCTCTCTGGTAGAAAAAGATGTTTTTGTACTACTGTACGACAATTAAACGCATTTCAATTAGATTGGATTTTCTTTCTTTTCTAGAGAATTGGGCATTTTCCAACAAGTCTTACTGACATATCGATGATATATGAAAGCCAGAGTCACATATTAGAGAGGTAATGTTAGCACCGTTTTGATCAACCTCTAAGTTCATTTCCTGAAAGGATTGTATGGACTTTGAGAAGATGTATTTGAGAACT…
A1-2	A1-2_(paired)_contig_36766	390	33	32	8.8384	96.97	73.2	1.41e-12	126 kDa protein... partial [Alfalfa mosaic virus]<>126 kDa protein... partial [Alfalfa mosaic virus]		AGGCATTTCAACAACATCCTTATAGGGTAAAAGACACCGTCTGTGCATCGAACGGGGCTCTCATCCTGAACCGGTGTCCGTTCAGAGTGAGAAGTCGCTGCTCATGATAAGATGCACGATTGGGAAGAAGAAAGAGGGCTGAGTTGTAGTGTCAGTTAGAGAATTGGGAGGGAATACACGTTTACGAGGACAGATGAGAGTGAGAAAGGAAGTTATGGAATTCCACTGCTGGGCAGAAGAAGCTTTAAGTTTTGTTTAGTTGGAGGAAAATAGAAAGAAAGTGAGGGGAGGGAAAAATTATTTTAAACTTTAGTTATTTAGTTCATTTTTAAGAGGAAATGGAGCAAATTTTCATTCCCCTCCTAAATTGTGGAAATTCTGAGGGGAAAG
A1-2	A1-2_(paired)_contig_48346	380	33	145	37.35	96.97	72.4	1.45e-12	90 kDa protein... partial [Alfalfa mosaic virus]		TGTTTCGAATGGTTATTGCCATTTCATCTATCTACCTAAAAAAAAAATACTAAAACTACAGACTTGATTTAGCTTTCACGTAGACAATAGCAATAGCAATCCTGAGGAAGTGATATTGTAGGGACATTGTGAACATTAAGTAAAATTGCATAGCATACACAAACAAATTAGAGAAATTAGCTGAAAGTAATAACAAAGAAGGTTTAATTGTTGATATATATGAATTTGAACTACACTACCATGTTAAAGTTTTTAGATTCATCTGTAACAGATTCAACTTGTACCGGTTTTAAACCGAGGTTCATAGCAGTTTTCCGAAGACTGCCAGTTGTTGAAAACGCTCAGATCGATTCGACATGGATCGACATCGAGAGATTTAT
A1-2	A1-2_(paired)_contig_25722	398	33	71	18.4723	100	75.1	1.62e-12	MAG: P1 protein... partial [Alfalfa mosaic virus]		GTCGCTTTACCTTCATATGGGAAACAAAATTTCCTCCAAGGTCTATAATACTGTCAACCGTATTACCGAAACATCGGTAAACAAAATCGGTTTCTAGTAGAATTTTATGCCACGACTTTATATCAACATGTACTCATTTGTAGAGAGGAGATTACTCGGTAAACTTACATCAGACTGAAAAAAAATGGCTATTAGAAGAGCTTCACATCATTTGCCTATTCAGTTTGAGCAAATATTTGATTTACGACAGAACTCGCAATTTATGCAGTGATGACTGCATGTTCTGTTTCCAAACTGGCAAACATATCACTGATTGGCGCGCTTTAAGTAGACCAATATACTGATGCTTGTTAGAACAACAGCACCTGCAAAAATTCCAGAGCGGAGAGACACTATAC
A1-2	A1-2_(paired)_contig_27762	652	38	659	117.239	100	77.8	2.5e-12	MAG: P1 protein [Alfalfa mosaic virus]		ACATAAGTTAAGTTTTGCGCACTAATAGTTTATTTAGTGAATTGTCAACAATTAGATGACTCTATCAACAGTGAGGATGAATAATACTATGAACTCCTGCTTACCAAGAGCAACATCAATTGTTGCTTGAGGTTTAAACTAATTCAAGCATTAATCCATAATAAACTATATATGACACTTCATCCTAGACATCGTCCAAAGGTTATTACGTACTATCGCCTCCACGCTCATATAAATTATGAGTAGAGAACTTCTAAGCCACCTCAATTTCATTCTCTATTCTCCATTACAAAATTAAGAAATAGTTCATGGATCAGCACTAATGACTATGTTTTCCATTAGACGGAGGCCATTCATGGCGGAAAATAATGTCCCGAGTTTTTTCATGAAGTGTTTGAA…
A1-2	A1-2_(paired)_contig_27962	296	44	30	12.8615	77.273	70.9	1.37e-11	125.7 kd protein [Alfalfa mosaic virus]<>RecName: Full=Replication protein 1a... Includes: RecName: Full=ATP-dependent helicase... Includes: RecName: Full=Methyltransferase [Alfalfa mosaic virus (strain 425 / isolate Leiden)]<>125.7 kd protein [Alfalfa mosaic virus]		ATTACAGCTCCCTCCTATTTTCTTATGTCTAAGGTTCTTCTTTTTTCTCTTCTTCATAATTTTTGTGGGTAGACAATAAGACATATAAAAAACAATGACAAAGGTTACAGTGAAAAAATAGCCAGCAATAAGACCTTGCCTAAATGAATCATTGAATTGATTAGAGAATTCCATGATTCCACCTCAGCTTCCACTAATTTTGATTTCTCAGTTAGCTTATGATGACGAAAAACAAATGACGGATTCCTTGAGACAAAAGGAATTTGTTCCGTGTCACCAAAACCAATGACTTCGCT
A1-2	A1-2_(paired)_contig_61922	943	38	291	33.3139	100	77.8	1.55e-11	MAG: P1 protein [Alfalfa mosaic virus]<>MAG: P1 protein [Alfalfa mosaic virus]<>MAG: P1 protein [Alfalfa mosaic virus]		CTAGGATTTAATAAATGGTGCTTTTGAGAATATAGATGAAATCCAGATTCCCATAGTCCAAAACATTAGTGCATGTTTAGAATGCCGTTGAGCGACCATGATTTTGACAAATTTACTGTGATACTATGTTCATCTGAGTTGATTTTGATCAGTAAGGATTTATAGGTGAGATTAAGTGTATGTTTGGTTCAGCGTAGATAAAAAATGATTCAGTGAGTTGATTTTGACTGTAAGTGAGCTCAAGATAAAATGATTTATGTTTCAATACATTCATGTTATGAACAATAAATTTGCGTGTTAAAATTAATTCAAGAACCAAAAACTTCAATTTCTAGTTTTAAGAAGGCATCATCAATTCTACTCAAGAGTAACCAAACATGTTAGAATCAATTATACACC…
A1-2	A1-2_(paired)_contig_60141	428	56	13	4.2944	57.143	72	2.47e-11	polymerase polyprotein [Soybean chlorotic mottle virus]		CGATCTATATTATTTCTATGTTGTTCTTTCAATAATATTTTATATTTAGGGTGACGAATGAGAGAATATCTTCCTTGAACACAAGCGTAACACATCATCCTTGGACACAACAAATAAAAACCTAACATATGTCATGTATAATAAGGAAAAGGCAAAACACCGATAGAAAAATGTTCTACATGCTACATATGTTTTAGGATATGAACCTATAGAATCAGACATTAGTTCTAATGACGAACTTTATGAATATTGCACTGAGACAAATTCAGATGTCGAAGAAAATACTTGGTAAAGGAAATCCGAGTGCCACATTCATAAAAATAGTGTTAGGAAATAAAAAAATCCTGGCCTATATAGATACAGGTGCAACTCTTTGCTTTGGTAAAAAAATTATCTCTA…
A1-2	A1-2_(paired)_contig_23495	400	33	62	17.2375	100	71.6	2.95e-11	MAG: P2 protein [Alfalfa mosaic virus]		GGAAGTCTTCGGCAGCTTGAGTCATCTTTCTTACGAGCATCAATGATACAAAAACATGTTTGTAACATTGGAATGATGGATCCACTGAATCAAGTTCAGTTTAAAACTAAGAAATCAAATCTATTAAAAAGTATTCAAATATAAACAAGGATAACGAAAAGAAAGGATTTTATTATTTACCATCTAAATCACGCCTATGATATATACCAGAAACATTACAAGATGTTTTGCAGTAGTTTCCACAATGTGAAGGGTTTCCATGGTTACCATAAATGAACGGGAAAACTAGAGATAATCAAGATTAATTTCCATTAGCATGCAATCATTATCATCACACAAAGAATACTCGGTGAGCTGAGTATCACACCTATACTTCTGCAATCCCCTTCTGATACGCTTC
A1-2	A1-2_(paired)_contig_40395	425	32	21	6.3906	93.75	68.9	4.42e-11	90 kDa protein... partial [Alfalfa mosaic virus]		GTCGGGATTCTTACCAACTATATAGTCCTGGAAATACGAAACTTCACCCTCAGACATAAAATCTGGAAACATGCATAGCTTATCAGGATCTACCAATGGATGCCATTAAATTACAAAAGCTAAAGAGAAATACAGTGAGCGCAACTAAAAAACAGCATAAACATACTAAATAAATGGAAATAAAGATTACAAAAGGGCATAGTGTGCATGATTTTCCATTGTAGGAAAACTGGAAAGTTGATAACAATGATAAATCAATAATGTATCTAATAAACGGAGGATGAGACAAAAGCAAGAACGAAAGAACATTGGATTGATCTGCTAGTTCATTTCTTCTATCAAGGAAGAGCCTATAATTTCAGTAAACACGGAGTAGTGCAGAATGACCTCTGCCAGTTG…
A1-2	A1-2_(paired)_contig_39041	434	31	144	35.8226	100	70.1	1.5e-10	P1 [Alfalfa mosaic virus]		CAAGAATGGCATCTGAATGAGGGTTAATACGCAAAATTTCGCCAGTTTCTGCGTTCTTCTCAAATTCAGGTAACGGTTTTGGCGTTGGAATTGCACAACAATCAATGAGCATCTTTAGCTAAATAAGTTTTATAACGTTCCAGCAATGAATAATAAAATCTTCTAAAAATAAGTAACTAAATTATGAAAATAAGATAAAGGGGTCAACGCGGATTCTGAAAATTAAAATGTTAGCCACTATGGGTTAATGGCTATGCTTTATAGCACCAACGGGAATGATTTTGGTTTTCAAAACCTCAAGTGATACCTCTACCAACCCCAGTAGATAAACAACCTCACCACTCCTTTCAATCCTTCTCATGACCGACATTATCTTTTGAATCATCGCCAGGCTTCAAC…
A1-2	A1-2_(paired)_contig_62728	339	30	32	11.1859	100	62.8	2.8e-10	coat protein... partial [Alfalfa mosaic virus]		CTGGATAATGTTATAGCGGCAATAGAGATTTTGCATTTTATGAAATCTAAAACTGGGAAAAATTGGTGTTAGCACTCAAACTTGAAATTAGCAAAGGCTTATGATTGGAAGTATTTGCATGGATTGCTCAGATCCTGTTGTATGTGAAAACCATTGATTATTCTGCTATTGTTAATGGTAATGGTGTTAGACTTATCATTCCAGATATAGGTCTTTGACAAAGGGACTCTTGATCATCATACTTATTACCGCGAAATCCTTCAGAAAACTGTAGAGGAATCTCACGCCGAGCCCATTAAAAGAGCTCAGACTCAGAGGGGTCCCGAGGCTTTGCCACAC
A1-2	A1-2_(paired)_contig_74741	335	72	22	8.1164	55.556	67.4	3.67e-10	RNA-dependent RNA polymerase [Alfalfa mosaic virus]		CTCGCATTCGCGTGTACTCGCTAGAGACGCGCCTTCTCGCAGGTTTCATCCATTGAGCGCTAACGCAGCCTCACTCACTCTCCTTTAAAGTACCTTTCACCGCTAAGGCGCAACGGACGAATCCGATTGACGCGAACGCGGTGGCTCTGGTGGAGCACAGGTACGATCAGGGCAAGTAAGTCTGTCACGAGTTGACAGGCTGGGGCCCGCACCTGTGGTAAACTTCGTTGGAAATCTCCTCAACGGAACTCTTGGGAACATACTCTGATGAGGAAGTGTCAGTAGGTTCACTGACACCAAATCCAAGACATCTAAAACGAGTGACCAAAATAACC
A1-2	A1-2_(paired)_contig_57189	448	28	1826	309.714	100	68.9	4.57e-10	MAG: P1 protein... partial [Alfalfa mosaic virus]		CAAAAATGTAAATTCAATTTATACAGACAACGAAGGAATGAAGGAAGGAAAAATAGAGGGATGGGATATTAAAACATAAGAATGGATACTAGTAACCAAGCAAGTTTGTGTTGAAAATAAAGACAATAAGAAATGAATAACAAAAAATCTTTGTACAATCAGCAGGGGGATTTGACACAAACTGAAGAAATGACTAGCTAAGTAAAGATTGAACTGAAGATAACAGAAAATCAGGCCTAATTGTACATCTATTCAATTGTATTAGAAAATCATGGAGGAATATTGACACAAACAATGAAAAATGGAATCATTAGCCATGATTAGAAATATATATGATGGACATTAAGAAAAAACAGATTCAGACTCCCATCTAACATTAAAGTTAGGAATTTCCCCCTC…
A1-2	A1-2_(paired)_contig_77412	385	29	32	7.3481	100	68.2	4.61e-10	126 kDa protein [Alfalfa mosaic virus]		AAGGTCTATAATACTGTCAACCGTATTACCGAAACATCGGTAAACAAAATCGGTTTCTAGTAGACGATGGGCAGCCGCAAAACAGTGAGACGAACTCGAACTGTTTGAAAAAGGGTTTAAGACATCATAGATTACCTAGAGCCATATTTTAAGTTCATATTGAAAAGAACGGTGTTGATGGTTACCAACATAACAGGCAACACCACTGGAAGCAATGTTTTACCCCAAGGAAGTGGATATTTGAAACAACGACGCTGGCAACACCATCTTTCTATCATGCTCTCTATATTATTGAACACAGTTCATGTGGGTCTGTCACCAAACCAAGTGGATTTCAAATAGTGGGTGTATATCCACATACCAAAATTGCCGTTGAGATGTTGAG
A1-2	A1-2_(paired)_contig_70705	446	31	226	44.2736	100	67.8	5.92e-10	movement protein [Alfalfa mosaic virus]		CGGGACTCCAAGACCCTTTGGAGAACCGGCATCTATACGCACCGTTGGTGCTATACCATTTATAGTGGTATTAGGAACACTAGGACCTTCGGGCGGCTTCGAACTGTCACCCAACAAATTCGCCCACTGCTGCTGCCTTTGTTGAATCGCTCTACGCCTGACGTTAAAGTCAGGAGACTTGTACAACTTCCTATCGATTGGGTGCATGTTAATAAGAGCAAAATCAAAATCGATTAAAGGCAACTCCGCCTTAAGCTTGCCAAGGGTTTTCTTGATTAATGTCTCCGTCACGTAGAGGCTTCTCTTATCAACATCTCCAGCAACACCAAGTACGTCACCCAAGAGACGGTATAGATCCTTCAGTTGTGCAATAAATCCACGTATATTGGCATGAGAAGT…
A1-2	A1-2_(paired)_contig_59423	389	32	83	22.4524	100	67	7.23e-10	P1 protein... partial [Alfalfa mosaic virus]		CTCACAAGGAAATTTTGGCTCAGTCAGAGATCAAGATACATATCAATTGCAACTATATCAGTGAACAGCATAAGTAATAGGTTGCAGCATTAAAAGATGGAAAAGTGCAAGCTTCTTTGAAAGAATCCTCTCCTTGTGGAGTTTCTGTGGCATCTGTGATTGGAGTACAATGTCACAGTTTTTCTACACACTAACAGTGGTCTAACAACCACGGGCAGGCAAAGGAGGCAGATTTACATTAGATTGGAGATATATTTGAAGCTGATTAGTTTTTATCTTTGACAAAGATTAGGCGCGTAGTATGTTTTGTTGCGTGGCATCCAGGGAAAAGGATATCTTCAAGACTTCACCTTTGTCTGAAGGGAGAGCATCCTGGGCATAGGCACGAC
A1-2	A1-2_(paired)_contig_58889	503	32	47	9.3698	96.875	68.6	8.55e-10	MAG: P1 protein... partial [Alfalfa mosaic virus]		GTTTCGGTGTTGGAATTGCAAGCTCGGGGATTTTCGCGATGAACTGAGAACTCAACCCCAGTCCTACGATTTTTCTTCCATCTGGATGAGCTTCCAACTGATAAACCGTTGCTCTCCTACAAAACCCCCAATATAGGAGGGGAGCAGGAATTGAGTAGGGAAGGATTTTGCTCCCCCCACTCCAACCACACTATGTAAAGCAAACTAACGTGAACTGACCACTGATATACACTCAAGCAACAATATCAATCTATAACAGAAAGTAAGGTTGATAAAAAATCAACTTTTTATTAGATAGATTTCTAGGAACAAGTTTAGGATTTGATAGATGGAGTATTAGGAAGTCATCCTATTCAAATAATGTGCGTTCACATTCTAGATGACATACTACATTGAGAA…
A1-2	A1-2_(paired)_contig_63755	488	31	25	5.5861	100	65.9	1.09e-09	126 kDa protein... partial [Alfalfa mosaic virus]		CTAGGAGGGATAACATCTCTGGAATGGCGTTATAGAGTTTTTTTACTCTATAATAAATCGTTGTTGCCACTGGAATATAGTCATCCGGGCTGAGAGAGCCAATATCGTAAAATTTTAAAAATAAATTAAAATAAAAAGCATTTTGATGGGATTTGGAGCTTATAATGTAAAAAGAAAAGAAATATTCCTTTCTTTTTATGGTGTGAATCATGCATCTTCTACGTGCAATTATCGAAACTAGTCACCCGAGTTAGGTACATATAACCGTAATAGATGACAAAGTTGTTCCTCGTGAGATTTTCTTTAGGAAAAAAAGAAAAAGTATCCAATCATTGAAATTAAATGACAAAAAAAAAAAAAAACATCTTATGCATTAAGAATTTCAATGTGATTTAGTGT…
A1-2	A1-2_(paired)_contig_71746	298	36	13	4.349	86.111	65.5	1.37e-09	P1 protein [Alfalfa mosaic virus]<>P1 protein [Alfalfa mosaic virus]<>P1 protein [Alfalfa mosaic virus]<>P1 protein [Alfalfa mosaic virus]<>P1 protein [Alfalfa mosaic virus]		GCGAGGTTTTAAACTGTGGTCGCGGTCCGGTTATGATATTTTAAATTACAGAAAATTATGGCCAAATATGGCTGATGCAACCACACTGACACAGTCACGGAAACATTAAAGCTTTGACACCGCAGCCACAATTGCGATTGCAGACCGTTTTTCAATATCTGTCTGGTGAGAGTCACAAACAGCAGAGCCGAGAGTAGGTTAGGCTGGAATATAGTCACCCGGGCTGAGAGGTTTGCCCGAAATCAAAGTCACACCACCGATAATGGTATGATTCGTTGAAGAAGATAACATAGTCGCT
A1-2	A1-2_(paired)_contig_47294	560	49	22	5.0697	71.429	68.6	1.77e-09	126 kDa protein [Alfalfa mosaic virus]		GATCTTCCTATCCTTGTCGGCTTTGATTACCAATTTTACTCCTGTCAATACAGAATTATCAAAAATGTAATACAAAACATGAGGCCAATGACTAGTATTCTACCATGAAATGGAATATAAAAAATGACGACAAACCTGCAACAAAGCATAAGATAATAGAATTCCGAATATTGACAAGGTCAAGCGAATAAGTTATAACTTATGATAGCTCAATCTCAAGGCTCAATTTATTTATTTTTTACCCTATTTTTTTCTGGATACGCCGCCACAGAGGAGTAGAGGAGAAGGACGATTAAGTCGCTCCTCACGAAAAAAATGATTGGTCTGGTGATAAGGAGCTCCAAATGCGTCTTGTTTTCTCAAATCTCGTCGCGTAGTTGCTGGATCTGGCATCAAAAG…
A1-2	A1-2_(paired)_contig_42271	305	28	14	5.0722	96.429	59.7	4.4e-09	coat protein... partial [Alfalfa mosaic virus]		CGATCTGTTCAATCTTCAATCCTTTTCAACCTTTCTCGATTTGTTTTCTGATTTATCTTTTTGCTCTACGATTTGTTTTCCACTGTGTGCTTTCATATCTCGATGCTTGATTTTCTGTTAATTTATTTTGATTATCGTTTTTGATTCTGGAGCTGTGAACTTCTCTGCAAGTTAATTCATCTATAGGTGAATTTTGTGGAGCGTTTCTATTTCTGTGATTTTTGGATTTCATTTGGTCTTCACAGCTCCTACCCATGCGGGAATGCAAAATCAAAATTTCAAGCATTCCTATGCCGTAGCCCTCT
A1-2	A1-2_(paired)_contig_77899	372	36	13	3.7903	97.222	63.9	9.86e-09	126 kDa protein [Alfalfa mosaic virus]		TTCCATTCGTACACACAAGAGTAAAATTCACAACCTATATACACATACCATCTATAGGGTATATCTATCACTATGCCATATATTTTAGTAGATTTTTTGTTGGAGTGATTTAGTAGGACGACAATGCCAATAGATATATTTTGGTACAGCTTTTGTTTTTTCCAACCCGTGATTGCACAATTTTTTATTTGATTGTTACTCTTGCACAAGTTTTAGTGCAATTAGGCCAATCAATAAAAATAGAAAGATACACAAAAAGGAGTACATAATACTATCAACCGTATTACCGAAACATCGGTAAACAAAGTCAGTTTCTAGTAGACGATGGGCAGCCGCAAAACAGTGAGATGAACTCGAACTGTTTGAAAATAC
A1-2	A1-2_(paired)_contig_73093	384	31	23	5.8515	93.548	63.9	1.02e-08	replicase [Alfalfa mosaic virus]		AAAATTTACAATTTCAGTGGCATTTTTGTTGATTTCTCAATTTCATTTTCTAACCTAACAGCAACATATAATTTCAATTTTCTTTAAATTTTGCGCACAATAAAACAGATTACTAAAAACGAATCATTTTCATGAAATTCCATGGCTCTGGACTTGGTTCCATTCTCTATGATGAAATTGGAATAATACGCTGTTTGATCAAGTAACAGTGACAATTAAAATACAGTGCTGAAATTGAAATGAAACCTAAAAAGCATTACACATACCCATTTGAAAGCAAGTCCTCAAACTGGAATGGCGTTATAGAGTGTTTTCCCTCTATAATAAATCGTTGTTGCCACTGGAATGTAGTCATCCGGGCTGAGAGGTTTGCCCGAAATCAGA
A1-2	A1-2_(paired)_contig_4580	350	27	86	25.1257	100	63.2	1.68e-08	P1 protein [Alfalfa mosaic virus]		TGGGTCGGACCTACTGCTAGAAGTTATCCCCTTGCAAAATATGAAAGAGCAATGAGCAAGGATGGATACGTGACTCTGAGGAGAAAACTGGAGATGAGGAGAATCATGGCTCACATGAGTATCGTGAAGATATGCCTGTGGTAGAGGTGTGTATTTCATTTGTTTGTCATGTTGACAGTATCCTAGCTAGTATTTTTAATACCAAATATTATCGGTTCATTACCCTTTCAGTATAAAATCATATTATTTTATATTTTCATGTGAGAAATTCCAGTTTCTTGTGACCAAGCGTGCCAATTATCAAGATGTTTTGACATCATAATAATTCATAGGCGCTACAATTATATCAC
A1-2	A1-2_(paired)_contig_68996	393	31	34	9.9949	100	62.4	4.51e-08	P1 [Alfalfa mosaic virus]		GCAAGAATGAGTACTGGATATTAGCTATAAACTAAACAAATAAAACTACCAATAAAACAAAAACATAACAACTGACTATATGCATAGTTTTCCTAAGGTTCTAGAATACCATATATGTTTGATCCGCAAACTCGACATTTCATAGAGATTTTTAGTTCAGCAAAAGTGTACAATTGCAATTTCATTGCGGAAAAACTAGCCTCACAAGTCACAACACTCTGACGACGTGGAATTGTACGCTTTTCCGTTTGATTGTATGCATGTGTATAAAAATATGTACAAAATAGGGTTTATTCAAACTTCAACTTCCTTCGCTTTAGCTTTTAAGCTCTCTTCTTTCTGCTTCCTGATATTGTCTAACAGGGTACGTGCGTAGTTTGACGCATCGATGGC
A1-2	A1-2_(paired)_contig_58969	298	28	12	4.594	100	60.1	1.1e-07	P1 protein [Alfalfa mosaic virus]		GAGCTTTCAAGACTGCCTTTTCAGCTTGAGTATGACACAAATAAAGAGCGTTGGTATTTCTCTCAACGCTTACAGGGGAATTTATCGTCTATTTGTCGGAAAGGAGTCCATTCCCAACAGTTTATCCAAAATTTACTCTAGATTACTTTTTCAATGATATCCAAAAACCTGCTTATCTCATCCATTAGTTGGTTGACAAGTGAAAAGTGCCAAGATTCCCAACGAAAAAAGATTCTCCGTTGTCTGCATCTTCTTTGATTTTGTCTCCAAAAATTTGCTTTCAAAGAATTTGGTAACA
A1-2	A1-2_(paired)_contig_13165	539	30	23	6.3135	100	62	2.02e-07	MAG: coat protein [Medicago sativa alphapartitivirus 1]		GGTTGCGGGCGGAGGTTGCCAGTTTGAAAGCAAACGGGAACTGGGAGGCAGGGTCTGCAGATCGGGTAGGGGCAGTAACATTGAACAGTGGTTCACGACAATTCATTACATATTAGTGAGACATTTATTTTTGTTAACTGATCCTAATCCCCTACTCTTAACATTATTACCAAAAATTAGAACTTTTTAATTGGGAGCCAGCTAACTTATCTGAACGAATTTAATTACAGAACTGTTAAATGCTTTTTAATATTTTTTGAAACTTACAATATAACTAGCAAAACCAAGGATAGAAGAATGCTCTTTTATTTTATTTTTCTTAATTCTTGAAGAACTAGAAATCTGTACTAACTATCAATAAGAATAAAACATATTAACCTCACGGCATGGATCCAAATA…
A1-2	A1-2_(paired)_contig_73295	304	28	10	3.7993	100	59.3	2.26e-07	replicase P2 [Alfalfa mosaic virus]		CAACAGTTGTTAAGAGCTTATTAACCACGGAATTAGCAACAGAATTCACGTCATAAATCTGCCCCAGGTTAGGCACATTCATATTGGAATCTAGATTAGCTTTCGGAACATTTAACACCATAAGATACAGCGCACATAAAAGAACGGTACTACGTTTTTTTTATAAAGTGTCAACAACCACAAAACATCCACTTAGTGAATGATAACTAATGCAAGTTGTAAATATAATGGTGCAGGCAGCATATATCAAGCAGACACACCAAATGAACAATACAAATCTGTTCTTTAACAGAGGAGACAGATC
A1-3	A1-3_(paired)_contig_2311	8129	2691	6525	111.252	99.926	5187	0	polyprotein [Snake River alfalfa virus]		TGCTGACGTAGAACAGACAACCAGTCAGGCTTAAATCTTGCGTCACACGCACTATTTCAGCTGTCTGTTCCAATCTTATACAAGCTTGCCCTGCATCAGACAATGTTCTTAACTTGTGCCCTACATCGACTAGCAATTCTCTCACAGCGTCTGTCTTGGAATCTAACACGACACCACCTACAGATACTTGCATCTTCTGATTAGAAACTGCAGAGCTTCCTATCAAGCTTATTGCCAGCCCGGACACTACGTTAGCAGCTGTGATCAGAAAGTTTCTTAATCTCCCGCTGCTTGACAATAGCATGCTTTCCGTCGTGATCCATAATGATCCTACAGCCACTAAGTTTCTCTTCCTGTCGTCGGTACTGGCTTCCATCGAGCCCATGCGTTTCACTGAGG…
A1-3	A1-3_(paired)_contig_426	8129	2691	11038	189.459	94.389	4925	0	polyprotein [Snake River alfalfa virus]<>polyprotein [Snake River alfalfa virus]<>polyprotein [Snake River alfalfa virus]		TGCTGACGTAGAACAGACAACCGGTCAGGCTTAAATCTTGCGTCACACGCACTATTTCAGCGGTCTGTTCCAATCTTATACAAGCTTGCCCTGCATCAGACAATGTTTTTAACTTGTGCCCCACATCGACTATCAGTTCTCTCACAGCGTCTGTCTTGGAATCTAACACGACACCACCTACAGATACTTGCATCTTCTGATTAGAAACCGCAGAGCTTCCTATCAAGCTTATTGTCAGCCCGGATACCACGTTAGCAGCTGTGATCAGAACGTTTCTTAATCTTCCGCTGCTTGACAATAGCATGCTTTCCGTCATGACCCATAGTGATCCTACAGCCACTAAGTTTCTCTTCCTGTCGTCGGTACTGGTTTCCATCGAGCCCATGCGTTTCACCGAGG…
A1-3	A1-3_(paired)_contig_2433	3736	1184	2963	110.271	97.297	2293	0	polyprotein [Snake River alfalfa virus]		TCTTCTCTTCAATATCTATTTTATTTACTATCTGTTAGTATTTATACTCTCTATTCGTTTTGTTATTAATTTATTATTTGTTTTCTTTACAGTCGATCAAATGTTACTTCGACTTCTTCTCTTCTCTTCAATATCTATTTTCTGCCTCATTGCTTCTATCAGCTTCTGCTTGTCTCTGTTTTACTTCAGTATAACTAATTTTTGATATGGGCTCTCATCTTCGATCATCATGTTTCTTCTCAACCAAAGGCAGTCCATGAATATTCTGCTTATTCTATCTTCCAGCAAATCTTGCCTGTCGCAAGCTCTAGGCAACCGTCTCGCAGCTCTTTCGGACACATATTCAATTCCGGATTCGGTCCTGTTGACGTTGACGTTTCTTATCGTGGCCTCAGCCCT…
A1-3	A1-3_(paired)_contig_2434	3479	1090	1191	47.7965	99.817	2123	0	polyprotein [Snake River alfalfa virus]		AGCAAATCAGCGGGATGATTTTAACCTTAGCAGGCACATCTGCTGCGGTGATATTGGCTAAAAGACGTGCTGCTAACAACGCAGCAGCCATAGGGGTGCTGGCAGATAAGAAACATGCAGCAGATGTGATAGAAGTTTATATGAATGATAGAACCTCGTATGTGCGTGCAAACAGATTGATTTCCTTGTCCTCCGGGCTGAGTTTAATGCTGTTGGGATCAAGTGGAGCTGCCAACAAAATCGGTGCTGCTACTCTAGCTCTTTTGGCGATTGATATGATGACCACTGAGAAAAGCGCGGTAGGGGTGACGCACAGTTTAGCATCTATAATGCCAAGAGCAGCTTGGTCCGACTCTAAGTTGACTCTAATTTCGTCAGCGCTCGTGGATTGGCTGATGG…
A1-3	A1-3_(paired)_contig_1918	2776	802	3106	155.755	99.377	1603	0	ORF2 [Medicago sativa amalgavirus 1]		ACGATCTCGCGGTGCCACGGACAATTTCATTAAATATTAAGTTCATGATTACAGGGAGTTAGGGAAAGAAAATTACAGGAGGAAACATGAAAGAAAATAAAAGCTATTCCCTACTTGATCTAATTCCATCGAGCCACCTCACGAAGTCCTCCACACATGCGAAACCTCCTAACTCGAGCCTCCCCCGCAGTGCACGTAACGCGCGGCCAGCCTTCTCCAAATCCTTGGGTGCATCCGGGTCTGCCCCATCTTTCAATCTGAATGTCTTCGTTTCACGCAGATATTTCGAAATGGGGTGGTGATGTAGCCAATTAAGCCAACTCCTCAGGTCATTCCCAAATTGCCCCTCACCCACAAAAGCGTCACCTCTAATGATGTCCATGAACTGCCAGGCATCTA…
A1-3	A1-3_(paired)_contig_93	5806	712	94808	2304.5	99.298	1349	0	coat protein/movement protein/aphid transmission fusion protein [Bean leafroll virus]		GGGGCAGGTGGACGCTTTCGCCACCTTAACAACAAAGAGGTCCGCAAATCTCATAAAGATTCGAAGACCTGTTCCTGCAGGATCCATTAGAAGGCAAGCAGGAACGCCCCCTTGTTGTCGCTGAAGAGCCAGCGCTGACATTTAAACCCGAGCAGAGGGGGGGTATCTGTTAGACCATCTGTACATTGGCAACTAGTGCCAATGATGTCCGAACAATCATACCTGTTTTTGTTTCCGTACGAGGAAGAACTAGTTTGGCTTTCGGCCTACTACAAAACTCCCCAGAGTTGCAACCTACAAAAGTAGACGCAACTCTTTACTCCGCGCTTCACTCTCATCTCATCGAGGTGGCGCAAATTTGTTTACCCTGTTGAATCAGGGGCAGTGTATACGTCAGAA…
A1-3	A1-3_(paired)_contig_2958	1919	639	474	32.9036	97.183	1222	0	RNA-dependent RNA polymerase [Pea streak virus]		TTATCCACATGAACCAGGTGACTTCCATAGTTCTGGAAGAAGCGCTCAAGAGCCCCCTTGGGGTTGAGGATAATCACATCCCCTTCATTGTCAATCACGGCCCGTATACCGAAGAGCGTCATGAAAGGTTCAATCAGGAACACCTCCAAACCCTCCCCTGACTCTACCAAATCTAAGAGGTTACGGTTCTCAGCTTTAGTGAGACACCTGTGGATATCTTGCAAAGTCTTCCCTAGAGATTCAGCAATTGCCCTGAGCACACAAACCTCCTTAGGGATGACCGGGCTATAATGCTCCCCAATCAACTGCATGCGTGCACATTGCCTCAAATCCGCCTTCGGCGTGAAGACCCACACTATGGAGCTATTCAGGTCAATAATTTCAATCTGCACACTATGC…
A1-3	A1-3_(paired)_contig_229	2158	586	164008	10717.9	100	1194	0	RNA-dependent RNA polymerase [Medicago sativa alphapartitivirus 1]		GTCTGTGTCAACACTTCATAGTTCATAGGGTCTAAACTCATAATAGTCACAAAATTGACTTGTAAGTTGAGGGGTGCCACTCATTATAAACTCTAATGTGATGTAGTCTATGTGGAACTTGGTTTTTTTTTTTTTTGCAATATATGTTTAAATAATTTAAAGAAACTAAATTAGATATAGTCTACACATAATTGATATGTTGTTTCATCGAGATTCTATAATATGCTAATTTCTGTTTTTTTTTTTTTTTTTTTTTTAAGAGAAAAGACGAAAAAAAATAACGTCTTAAACTTAAGACTTTCCGGGGATACCGATAAAGTGTTTTAATGGCCAATGCTTTTCGGAAACTAAGTCACGAGTTGGCTCTTGGAGAAGGCGGACAGTTTCAAAATAACTAGG…
A1-3	A1-3_(paired)_contig_2515	1708	493	507	40.7571	99.797	1035	0	RNA-dependent RNA polymerase [Pea streak virus]		AAACGGCCAGAACAGTTATGATGGTCCGCTACCCCAAAAGTCCAGGCCTCAAACCTCGAATCCTGACGCAACAAACGCCTAATGCTTGAAGTTTTACCAGCACCGGGAACAGCTAAAACTACTATAGGCAAATCAAACACAATTTTATTTCTCCTAAAACCACACTCTAACAAATTGTTTATGAACACATCCATCTAATCAAACTATATTAGCGATAATCTAAGCTTAATGCAAACTTTCCATCAGAGATTTGGCGTTCAAGAACACAGTCTTAACATCGCTCCGTAGTAAGTGACTTCTTTTGATAATGACTCTTACACAATTGTAAAAGGCATCAGTTTCCTCCTCATTCATAGCATTAACTGCTTGCTCCCCGCGCTTGTAAGCGTAAGACAATTC…
A1-3	A1-3_(paired)_contig_391	1581	477	3585	320.97	100	966	0	RNA-dependent RNA polymerase [Medicago sativa deltapartitivirus 1]<>RNA-dependent RNA polymerase [Medicago sativa deltapartitivirus 1]<>RNA-dependent RNA polymerase [Medicago sativa deltapartitivirus 1]<>RNA-dependent RNA polymerase [Medicago sativa deltapartitivirus 1]<>RNA-dependent RNA polymerase [Medicago sativa deltapartitivirus 1]		TAGCATCTAGAACTTCTCCCTCACTGATTTATTAACGTTATTAAATAAATTACAATTTGTGATTTACATAACATAACGTTTGAAATGCGCCGGAACCTCGTGCTCCTGTGCGACTCCGTAATCAGTCTTTAGCTTACTAGCTATCTCGTTGAGTATAGCGCTCCTTCCTCCTGCATCTTCTGCAATCGATTGAGCTCTGTAAGCGGAAATCTGTGGTGATTCAACCGGATATTCCGGAAACATCAGTAATCTGATACACTTTAGTGTATCTCGTACGTTTGATCCTCCGATCATTGTCCTTCCAAGGAATGAAACTTCTCCTGGAACCGTTGAATACTCCGTTTTGTCTGGATTGATGATCCAGCCAATTGGATAAGCTACTTCGGCGAATCTTTCTGG…
A1-3	A1-3_(paired)_contig_232	1814	499	37792	2928.64	100	964	0	coat protein [Medicago sativa alphapartitivirus 1]<>coat protein [Medicago sativa alphapartitivirus 1]<>coat protein [Medicago sativa alphapartitivirus 1]<>coat protein [Medicago sativa alphapartitivirus 1]<>coat protein [Medicago sativa alphapartitivirus 1]		CGTGTGCTCTTCCCGATCTGTTTTTTTTAAGTCGAAACAGAAAAGAAATTGAAAAAACGACTGACAAAAGGAAAAACGCAGGACGAGAAATAAAAAAACAGCAAGTGATTTTAAAATTTTTTTGGTTTTTGTTCTAAATCCTAACAAAATAAAGAAGCGAAATAAAACCGGAACTAGAAACATCTAGACGACGGAAACGCAGAATCTAATTCTTAGACTTCATCATCTTAGTTACCGAGTCATCAAGTGACAGGTAAGTGGAAGAATCAGTTAAAGAAGATTCAAGGGGGCGAATATCCCAAAATTCACCTTCGATAGTCTCAATTCCAAAGTCACCAAAATAAGGATGTGTGCGATACATCATCACATTAGTTTGGGCCATAGCGGCCATTGATTCGG…
A1-3	A1-3_(paired)_contig_20	1473	490	686947	65893	99.184	957	0	hypothetical protein [Alfalfa mosaic virus]		GGCGTGCCCTTGACCTGGCATCCGAGTGGGATTTTTTCACTCTACGAGGCTTAATTTTTACATTAGACTCGTGCTTCTCATTAAAGAGGCATTCCTTACACAAGGTCTTACGAGCGAAGATCTTACCTAGGGATTCTAAGGAAGCTTCCAGGTATAAACTCGGTCTTCTAAGATACCTATGTGCTGTCATCGCGGCAACGCATCGGATGACATGGTGGTCATTAAAAACACCAATTATATCAATCCAAGATTGATACCATTCATCGAATATATCGGCATTGACTTTCTTCGAACCCAAGCGTATAAGGAGTTTCAATGGATTCGGTACCGGCAGGACAACCTTGCCTCCACTTTTAGTGGGCATAGTAATCAAAAACTTACTGCATATGAAAGGCTGGT…
A1-3	A1-3_(paired)_contig_18	1483	484	847285	80200.2	99.587	946	0	RNA-dependent RNA polymerase [Alfalfa mosaic virus]		CATCAAGCTCGGCGTGCCCTTGACCTGGCATCCGAGTGGGATTTTTTCACTCTACGAGGCTTAATTTTTACATTAGACTCGTGCTTCTCATTAAAGAGGCATTCCTTACACAAGGTCTTACTAGCGAAGATCTTACCTAGGGATTCTAAAGAAGCTTCTAGGTATAAACTCGGTCTTCTAAGATACCTGTGTGCTGTCATCGCGGCAACGCATCGGATGACATGGTGGTCATCAAAAACACCAATTATATCAATCCAAGATTGATACCATTCATCGAATATATCGGCATTGACTTTCTTCGAACCCAAGCGTATAAGGAGTTTCAATGGATTCGGTACCGGCAGGACAACTTTGCCTCCACTTTTAGTGGGCATAGTAATTAAAAACTTACTGCATATG…
A1-3	A1-3_(paired)_contig_1228	1609	444	2243	198.119	100	882	0	MAG: putative capsid protein [Alfalfa deltapartitivirus]<>coat protein [Alfalfa deltapartitivirus]<>coat protein [Alfalfa deltapartitivirus]<>coat protein [Alfalfa deltapartitivirus]		CCTGCGGGCCCATGTGCAGTATTTTGCCACTTTCGTGGCTCAGTGCATATGGAATCGCATTCCTGTAACCTTTCTGGTACAGATGAAACACATACTAGGTGCAATAATGAATTTAATAATAAAGTTCTTTCATTAATTAAATTTCAAATTACAAAGATAGTGATAACTAGCATACTTAAATAAGCTAAATTAAACTAATAATCCTTGAAGATGAGCATCTTATGCGCTGCAGTGCGCGTATGGATGTCACTTCGCATTATTACTAGACAGTAGTACTTATAAGTTACAATCTTATACATATTTGCTATGTAGTTGACAGGCTTAGTAGTCCTAACAGTCTTGAATTTTGCTGTGGTCTTCGCTTGAGCTATCAGATCTTCCTTTGAAACAGTGAGAGGG…
A1-3	A1-3_(paired)_contig_4283	1554	424	2564	233.677	99.764	879	0	coat protein [Medicago sativa deltapartitivirus 1]<>MAG: coat protein [Medicago sativa deltapartitivirus 1]<>MAG: coat protein [Medicago sativa deltapartitivirus 1]<>capsid protein [Medicago sativa deltapartitivirus 1]		AGAAGAGTTTCACCTCTTCTTAAAGGTGTGTATTCCTGTCACCATATCTTTCGTGATGATTAGGACACATGCGATTAATACAAGTTTAATAATAACTTCATTTCATTGATAAATTAAAGAAGTACAATAAGTACTATAATAATAAATAACTAAAAGAAATTACATTAATAACTTAATACTAATAACTTAGGAGCTAAACTCCTTAGGAGCTATTCTCCGTAAGTAAACCTAGAAGCATCGAAAGTCGACTCTCAAAAGTCGTTTCAAAGATGATGCGTTCATAATACAAGTAGGTTACCCTCTTGATCATGGTCAAGGTCTTCTTAGCTTGATCGTCGCCGTAAGCTCTAGTGTTGATAACACTAGGTTGGCTTGTGTCTAAAGCAGCACGATTGTCAA…
A1-3	A1-3_(paired)_contig_12415	1369	430	480	47.9211	87.674	760	0	RNA-dependent RNA polymerase [Soybean leaf-associated mitovirus 2]		CCACCGAGATCTACACTCCTTCCCTACACGACGCCCTTCCGATCTGTAATTTCTTTCCCTTTACTGAATCATCTTTTAGCAAATTCATATGTATCCTTAGATACATGTGTTTTACTATCAGATAATTCAACACCTAGATAATTCATTCATTTCATATAAGTCTTAGCAACTTTATCGTTTTTAATAACGATATCGTCACCTAGAAGTATATAATCTGAAAAATTATCTATACCATTAAGTTTTGCACATCAGTGCACAACTAAATGGTGTGTAAGTGTAAAGGCAGCTCAAGAAGAATATGAACCCATAGGTTGTCCTACTTCGTAAGAAATAAGATTTCCCTCTGGAGTTTCAAATTTTCTTGTTGATAGAATATGATTTCATCCATCCGCAACTTCT…
A1-3	A1-3_(paired)_contig_47	1882	356	2045504	154379	100	723	0	P1 [Alfalfa mosaic virus]		GGTGCACAATCGATGGTTTCTTTCAACCCAGCGGCATGAGCATTTATATACATGCATAAGCATGTATATAAGCAATATAGAATCTTTCCTATCAGGAGCGAATAGGGTTCTATACCTCAACCTTAATCCACCCAGTGGAGGTTGGCATTGAATTACCAATGACTAATTCAGAAATTAGTATTATAGCTCCTCGCTAAAATACTATCGTCGGTATTACCGGCATCTCTACAAGCATTGTAGATCACATCATCGCTATCATGGGCGATGGTAAAATATTTAAACGTCTTCTTGTGTCTCGACAAGGCAACTAATCCATGGCATGGGCCATTTATTGGATCTCTACCAGTAGTAAGACTCGTTGAGGTACGAGTTAAACGACAGAAATAGACATTGTCGAAA…
A1-3	A1-3_(paired)_contig_21	1871	356	1770579	133860	99.719	720	0	P1 [Alfalfa mosaic virus]		ATTCCATACCCTTAGGGGCATTCATGCAATTGAGAATGAGCATTTATATACGTGCATAAGCACGTATATAAGCAATATAGAATTCTTTCCTATCAGGAGCGAATAGGATTCTATACCTCAACCTTAATCCACCCAGTGGAGGTTGGCATTGAATTACCAATGACTAATTCAGAAATTAGTATTATAGCTCCTCGCTAAAATACTATCGTCGGTATTACCGGCATCTCTACAAGCATTGTAGATCACATCATCGCTATCATGGGCGATGGTAAAATATTTAAAAGTCTTCTTGTGTCTCGACAAGGCAACTAATCCATGGCATGGGCCATTTATTGGATCTCTACCAGTAGTAAGACTCGTTGAGGTACGAGTTAAACGACAGAAATAAACATTGTCGAA…
A1-3	A1-3_(paired)_contig_6480	1107	368	172	21.3704	96.739	683	0	replicase [Pea streak virus]<>replicase [Pea streak virus]		CTATGGAGCTATTCAGGTCAATGATTTCAATCTGCACACTATGCAACCTAGCAGCAGCCACAATACTTTCAAACTCACAATATTCATAACCGCTCATTTGCGTCTTTAACGGCTCGAGATTCCAATCCACTTCCTCCAAACGTGCTGCACTTATTTCCTTTAGAGCTTTACCCTCCAAACCAAAGTAGTAGCCTAAGGAGTGCCAAAAACAATTCCCATCACCGGGCACCTCTATCACATCTAGGAATTGTGTGTCCACGTCCTTGCCTTGCTTGATTTCCACATCATGGAGTGTGATTATTTCCACACTCTGTTCACTCTCAGATTGATCACACAAAGATTCAACCTCGCATTCACGCTCCAGGTACTCCCTGCACTGCTTCAACTGCCTAAATGTGT…
A1-3	A1-3_(paired)_contig_8964	1101	366	257	32.0391	96.721	677	0	replicase [Pea streak virus]<>replicase [Pea streak virus]		CTATGGAGCTATTCAGGTCAATAATTTCAATCTGCACACTATGCAACCTAGCAGCAGCCACAATACTTTCAAACTCACAATATGCATAACCACTCATTTGCGTCTTTAGCGGCTCGAGATTCCAATCCACTTCCTCCAAACGTGCTGCACTTATCTCCTTTAGAGCTTTACCCTCCAAACCAAAGTAGTAGCCTAAGGAGTGCCAAAAACAATTCCCATCACCGGGCACCTCTATTACATCTAGGAATTGTGTATCCACGTCCTTACCTTGCTTAATTTCCACATCATGGAGTGTGATTATTTCCACACTCTGTTCACTCTCAGACTGATCACACAAAGATTCAACCTCGCATTCACGCTCCAGATACTCCCTGCACTGCTTCAACTGCCTAAATGTGT…
A1-3	A1-3_(paired)_contig_7481	978	326	320	45.1401	99.387	669	0	RNA-dependent RNA polymerase [Pea streak virus]		CACGGAATTTGATTTTCGCAAAACCAAATTCTCTAGGGTATCTCCCGTTAAGTTCAAGATAGCAAGATTTTGTCTGAATCTTGATAGGGCTGTGACCCATCTTTTCTCATTGACTTTGAGGGAATCAGCACTCAGAATGATTAAACCCCTGTCAAACGTCAACCCCGTGGATTCCCCAAAGGTTAGGACCTTGCAATCCTGCCCATAGTAAGCCCTGACGAGTTTCTTCTCTGTAAATCCAGCAACCAGCACAACAGCTCTATATTCAGGCGCAATCTTGAGGAATTCACTCACACCTTCATAAATTAAATAAGGCTCATCAATTTCCAGACTTTGCTGCATGAAGGCACAAGGTAAACGCCTCAAAAAATTCCGGTTTTGGAACCTGTAAGAACCAAT…
A1-3	A1-3_(paired)_contig_13	953	317	739837	109143	100	662	0	MAG: P1 protein [Alfalfa mosaic virus]<>MAG: P1 protein [Alfalfa mosaic virus]<>MAG: P1 protein [Alfalfa mosaic virus]		GGCATTTCCTTGGTGCCATTCAGCATAGTATACATCTTCAAGTGATTGGAAGTATACTGGATCAGAAATTAGAGGTGAAGGACCATCAACCTTTCCAAGAATGAATGAGAAAACCGTTTCAATTTTCTTTTGGAAAGATTGGTATAAATCCACGGTAGTTTCCGTGTTACTTCTAGGATCAGTTATAGTGACCGACTCAAATTTGTCACTTCCTAGGCATTTCAACAACATCCTTATAGGGTAAAAGACACCGTCTGTGCATCGAACGGGGCTCTCGTCCTGAACCGGTGTCCGTTCAGAATGAGAAGTCGCTGACCTAGAAAATAGAGATTTCAGATCTCTCTTAGGCAACGACAACAGAGCTTTGGCGACAAAATCACCAGGAACATTGACTTTATC…
A1-3	A1-3_(paired)_contig_10902	1462	441	753	72.1772	69.841	541	0	RNA-dependent RNA polymerase [Soybean leaf-associated mitovirus 2]		GGGTATTACCCCGTAATCTTTACAATCAAAGATTACCCGGAAGATCTCTAACAAGAGGTTTTGTAATTTTTGCCCCTTTATCATCATATGATCTATAAAGGGCCAATTGTAGGTAGTACCTACAAGGTAAACCTTCCGCCAAAGTTCGAAGGTCCAAGATAAAACCAAATTAAGAGTCTATATTTTAAATAAATTAAAATGAATAGAAACTTATATAACATAACAGTTAAGCTATGTAATATAATCTATCCAACTCTTAACCCAGTAGATTATCTGAACCCCTATTTTAAATTATTGAATAATCTTTTAAATAATCAAGGTTTAATTAAAACCGTAAAATATTTAAAAACATGTAGATTACATTGTACTAGGTACATATGTGGATCTCCACTATTATTC…
A1-3	A1-3_(paired)_contig_7482	788	262	75	13.613	99.237	540	2.09e-175	RNA-dependent RNA polymerase [Pea streak virus]		GCACGGCTTCAGCCATCAAATCCGGTCTATGGCTTGCACGTAATGGTATTTTCTTTAAAAATTCATCCAGCAAGAATTTCCCATACGGCAATGCTTCATTGAGCTTTGCTTCCTCGATATGAGGCTTGGAAAATCTTAACCTTTTCTTCACTGCCATCAGAAAGGTCAAATTATCTGAAGCTCTGTGCCTTGGGTAAATTGCTTCAAACCTCTCAGCCGCATTGGTCAACCGCTCGCCGCAACCGCGATCATGATCATCAGTGAATTGCTCAGTGACCATGTCCCGAAAACGATACTCCCTAGCATCCTTTTCCAGCAATAGGTGTAACCATCTGCTCCTTACGCCCTCCATTTCACAACGAGGGAGGTGAGTTTTGAACCACTGGTCTTGCTCCATGA…
A1-3	A1-3_(paired)_contig_1271	773	257	47	8.7425	99.611	499	7.75e-175	MAG: putative nucleocapsid protein [Alfalfa cytorhabdovirus 1]		GGCATTGTTCAGCTTGCTGAGTGTTTTCAACTCTCCAAACAGCTTATACGCATGCATCCCAGTATAAGCCAGAGGTAAAGTTGCCAGATATCTGACAAGACCTACATCTGACGAATCTATGTCCTCTTTCGTCTCATATGGTACAAATGTCTTGACCCAGGTAATTGCAATTGTAGGGTCTGATGCCATCAATGTCTTTGTCAATTTGAACCAGGAATCAGGCATGATCTTCTTGGTGGGAGGCTTCTTTGAGTAGAAGGAGGTGAATCTGATAAATAAGTTTTCCATCCCGGCCTTGGCATTAGCATCAGTTTTCGATACCATACGAAGCAGATAAGCAGCAAGATAAGGGTAAAAGAGCTTCTCTTCAAAGGTTAGAGTACTGTCAGTTTTCACTCC…
A1-3	A1-3_(paired)_contig_35	792	263	799579	143130	99.62	508	1.46e-169	P1 [Alfalfa mosaic virus]		CCGTGTTACTTCTAGGATCAGTTATAGTGACCGACTCAAATTTGTCACTTCCTAGGCATTTCAACAACATCCTTATAGGGTAAAAGACACCGACTGTGCATCGAACGGGGCTCTCATCCTGAACCGGTGTCCGTTCAGAGTGAGAAGTCGCTGACCTAGAAAATAGAGATTTCAGATCTCTCTTAGGCAGTGACAACAGAGCTTTGGCGACAAAATCACCAGGAACATTGACTTTATCCAGTGCGCTTAAAAAGGTAGGGCCAGAATACCACGTTGGACCTTCAGAACCTTTTAAAACAGCATCAGTTGATAACCTCTCTCCTTTGTCTAGGAGGGATAGCATCTCTGGAATGGCGTTATAGAGTTTTTTCACTCTATAATAAATCGTTGTTGCCACTG…
A1-3	A1-3_(paired)_contig_30101	748	247	36	6.5642	97.571	471	5.88e-164	MAG: putative nucleocapsid protein [Alfalfa nucleorhabdovirus 1]		CGATCTATAAATTCTAGGTTTTGGAAATACAGAAATCTCAGCAGATTGAATGCGCTGGGATCCCCCTGCTTCCATCTTGTCTCAGCCGAGGCAACATGCAAGACCAGAGTGTTTTTGACTCTAACGAAAGCATCGAATGCACTTCGCAGACTCAATATCCACGCCGAATCCGGAGCAAACTTACTGAATATTTTTGATGATTTCTGCTAGAATTTCATGTAAGTACCTGGTAATTTGCTATACTGGAGCGACAGAGCTACAGAGGGTGATTTCACAACATACCGGGTTAACCATGATAAAAGGAAACAAATAGCGTTTGCCTGATCTTTCATTGATTCCTCCGCAGTGTCGTTTGTTGATGGGACTATTGTTGTGACGACAGCCGGAGACCCACTTTGA…
A1-3	A1-3_(paired)_contig_11034	709	236	214	41.5698	100	494	6.18e-159	replicase [Pea streak virus]<>replicase [Pea streak virus]		TGTTCAGACCCCTCTTGCTGATATGCAAAGCAGCGTACTCTCTCACGAATTTGATCTCAAAAGCACTGGGTTCTTGCACTATCTGCCCCAATTTCGCAATTGCAGATTGAACATCAGGTTTGTTAAGAGTCATTAAATACCTCTCTATTTTGGATATTGTGGTGTAGGAAATTGGCAAGCACTGAATATCACCTTCCATGAGGTCTGCAATACCTTTTGTGCCCACTGCCTCGAAGTTAGAAAACGTTCTAGTCTTTGGGACTATCGCATCACCCCGGGTGATAGCTATCAAATGATGGCTGAATTTCGAACACAATATATCCACACAGTAAGTGGTGCCATCATCAAGAATGATCTTTGCCAGATTAAGTAAATCGGCACAATCGGCCCTCTGGGAAT…
A1-3	A1-3_(paired)_contig_224	714	238	415507	81292.8	97.059	434	5.46e-145	RNA-dependent RNA polymerase [Alfalfa mosaic virus]		TTTGTATCATTGATGCTCGTAAGAAAGATGACTCAAGCTGCCGAAGACTTCCACGAGAGTTTTGGGGGAGAATTCGATAGCCCTTGTTGTAGGGTTTACCGTCTTTATAGACATTTTGTTAATGAAGACGATGCACCCGCTTGGGCCGTACCGAATGTCGTGAATGAAGATTCTTACGACGATTATGCCTACCTCCGAGAGGTGTTAGATGCCATAGACAGCTCATTTGAGTTGCTAAACGAAGAGCGTGAGTTATCGGATATTACGGACAGACTCAACGCTTTAAGAATTTTTCCTGATACCAAAACAGAAGCGCTACCAGTGGCGAATGTCCAAGAGGTCAAATTCATTTCTGAGAACATACCAGTCATTGATGACCTTTATTATTACTCTGACGAG…
A1-3	A1-3_(paired)_contig_40704	687	201	53	10.7103	100	420	1.76e-142	MAG: RNA-dependent RNA polymerase... partial [Medicago sativa alphapartitivirus 2]		ATCGCAAATCATGTCCATGGTCGTTAGTCTTACGTCCATCTTTTATAAGATGGATGTTCGTTCGGTTAATGAGAAACATCTCGTTGTATAGATTACGCTTAGTCATACGTCTATCGATGATCTCTGGTTCAAGAGATTGTCCATGTGCTTCCTTAAATAGGTCGCGAACCTCAGTAGCGGTGTGGCCTTTGAGGAACTTGTCATTGACATAATGCTGCCATTCTTTGCTGGAGGCAAAAGGGGCGCCTATGTTGGAGGCAAGTTGCCATGGATAGTGGCGAAGGTCTGTAAAGTGTACAGGCCTAAGTTTCTCCTTTGGTGTGAAGAGTTTCTTGGTGTGTTCGATGGCTTTGTAATAGTGCTCATCCTTGATAACGGTATGTTCATCGCTGTTTAATT…
A1-3	A1-3_(paired)_contig_17	714	238	377882	73648.5	99.16	414	6.18e-137	hypothetical protein [Alfalfa mosaic virus]		CGGCGATCCATGCCGAGAAAGACCAGAGAAGAAGACATCCCTTATGGTAGGAACGGGAGTGGTAGGTATCATCCTCCCCAACGTCATCCAATCATTACCTGATATGACGGCTTCATAAGGCTTCGTCAGACTTACGTCTGGAATGATTTCGACTATGTCGAGTGGCTTAGCATTATCTGAGGCTTTAAACTCAGATAGTAATGTGATTGGAGCCGCCACCGGCTTAATGTCTTCGATTTCATTCAGAGGTCCAAGTTCCTCCGGTAACATCCCCAACTCATCCAGTAATGGTGCGGGCATTTCAGACGGAATATTCTCGTCAGAGTAATAATAAAGGTCATCAATGACTGGTATGTTCTCAGAAATTAATTTGACCTCTTGGACATTCGCTACTGGTAG…
A1-3	A1-3_(paired)_contig_5909	1756	186	463	35.5815	100	394	2.8e-130	coat protein [Pea streak virus]<>coat protein [Pea streak virus]<>coat protein [Pea streak virus]<>coat protein [Pea streak virus]<>coat protein [Pea streak virus]<>coat protein [Pea streak virus]		ACGAAATCAAAGAAATCGAATGCAGCAAATTTGACATCATTGTTGAAGCCCTTCTCCGCCCAATTAGTTGGGGGCATATTATTTACATGCATGTAGTTCCAAATGATAGGAGCAAAACTCCTGCAAACTTGCCTCAGGGTACACTGTTCCCTTATGACACCGAAGATTGCATCTCTAGTGATGGAACCTTCAGGGTAATTGATAGAACCTTGGGGATTGGTATACCTGGATGCACCGACTGCCGTGCAGTACATGGCCACATCCCAGAATGTCCTGGCCATATGCTCCGGTGGAACGCCCAGCTCTTTCAGTTTGGCACTTATTTTTGCCAGATTTTCAGCAGTTGCCACTTGATTGGCTTCAGGGTTCCAACCCAGCTTTTGAAGATCATCGAGCGTG…
A1-3	A1-3_(paired)_contig_42	721	192	830902	157788	99.479	381	8.14e-130	P1 protein... partial [Alfalfa mosaic virus]		GATGGCAAAAGCATAGTCAGCTCGCCTTGAGCATTTCTGAAACGTGTCCATACAGTAATCTGCTTCACCCACAATTTCCGGGTGTTTTCGGACATACGACTTTAGAGACAATATTCTCTCCGTGAGCCTAGCTCCGTCTCTAGCATCCAATATGGGACAGCAGCAATGTACATTATGCCGCTTTACCTTCATATGGGAAACGAAATTTCCTCCAAGGTCTATAATACTGTCAACCGTATTACCGAAACATCGGTAAACAAAATCGGTTTCTAGTAGACGATGGGCAGCCGCAAAACAGTGAGATGAACTCGAACTGTTTGAAAATACAATACGTCGACCAGGAAAGTTGGCGCGTAGTATGTTTTGTTGCGTGGCATCCAGGGAAAAGGATATCTTCAA…
A1-3	A1-3_(paired)_contig_45	574	182	81123	19522.6	100	376	1.39e-129	ORF1 [Alfalfa mosaic virus]		AAATAAAAACGGCCCATTACCGATCAATGATCAGGTAATATTTCATCTTTAATAAAACTTTCATATGTAAACCCTTTCGGGACTCCAAGACCCTTTGGAGAACCTGCATCTATACGCACCGTTGGTGCTATACCATTTATAGTGGTATTAGGAACACTAGGACCTTCGGGAATAAAAACTGTCTTTGCCTTCCCGGCAATCTTAGCTCTTGGTTCTAGAAGAACCGGACTGGGATCATTCTTTGACCCCACACCTAACCTTGTCCTATCAAGAACAAAGTCCGTCAATTTCCCAGCATTTAAGAGATCGCGAACTGGCTCGGTCTCAGCAATTGGAAACTTTAGGAAATCGGCACCCCTTTCGAGGATCTGCTTTCTGCTTAACTCATCTTCCCAAATA…
A1-3	A1-3_(paired)_contig_56	847	201	383251	63682.7	100	380	1.44e-129	movement protein [Alfalfa mosaic virus]		GTCTCAGCAATTGGAAACTTTAGGAAATCGGCACCCCTTTCGAGGATCTGCTTTCTGCTTAACTCATCTTCCCAAATAGGGTATAGAACACCGACAGCAGAGTTCACATTGGTCGAAGCAACAGCGTGGACGACTAATTTTAAGTCGTGTCCTTTCGCTGCATCTTTCGCCAGAATACTCCGGGGGTAACGTCCAGCAAATATACATGCCTGGGTAGCATCATGGTCGGTGTCAACATCCACTAACTCTCCTGTAGCTTCATTAAAAAGTTTCAAGGTGATGCGCCCTGAAGAACTTTTCAGTATGTTTGGCATATAAAGGAGGTAGATAGCCGAGTGATGGACGTACATCCTCTGTCCAATCTTAGGAAGCATACGATTCAAAATCGATTTCTTTTCC…
A1-3	A1-3_(paired)_contig_46	577	182	183072	44640.7	99.451	375	2.76e-129	movement protein [Alfalfa mosaic virus]		TAAAAATAAAAACGGCCCATTACCGATCAATGATCAGGTAATATTTCATCTTTAATAAAACTTTCATATGTAAACCCTTTCGGGACTCCAAGACCCTTTGGAGAACCGGCATCTATACGCACCGTTGGTGCTACACCATTTATAGTGGTGTTAGGAACACTAGGACCTTCGGGAATAAAAACTGTCTTTGCCTTCCCGGCAATCTTAGCTCTTGGTTCTAAAAGAACCGGACTGGGATCATTCTTTGACCCCACACCTAACCTTGTCCTATCAAGAACAAAGTCCGTCAATTTCCCAGCATTTAAGAGATCGCGGACTGGCTCGGTCTCAGCAATTGGAAACTTTAGGAAATCGGCACCCCTTTCGAGGATCTGCTTTCTGCTTAACTCATCTTCCCAA…
A1-3	A1-3_(paired)_contig_39894	552	182	23	5.7663	100	384	1.08e-128	RNA-dependent RNA polymerase [Medicago sativa alphapartitivirus 2]<>RNA-dependent RNA polymerase [Medicago sativa alphapartitivirus 2]<>RNA-dependent RNA polymerase [Medicago sativa alphapartitivirus 2]		GTCTAATATTTGAGTCTGGAAATATCCAGAGTAAATACCTGAATGGTTAAATCTTAGAACACTGCCATCTGGTAGAATTAGAGGGGTGGTGAGGATGGCATCAGTCATCCAATTCCATAAGTTCTCTAACCTTGCAGGGTTGGTGTCGGAAGTGTCAGGGTAGTGGTAGGTAGGGTGGTAGCCATGTTCAAAAGTAAACATCGGTCGCATAATCATTGCGTGAATATCACGAATGACAGTGTGGCGTGCATCTTTATCAAATCGGCTCCAATCTAGAGTCACTACTGACTCAAATCGAGGAAGGGCTGTAGAAGCCCATGTGTGAAGACGGGACCATCCGCCAGTAATAGTTTCATATCCCCAAAGCATTGGAGATTCAGGTCCACGGTTCAGCAAGCT…
A1-3	A1-3_(paired)_contig_31	543	181	211358	56446.9	100	376	1.1e-126	RNA-dependent RNA polymerase... partial [Alfalfa mosaic virus]		CACGTCATAAATCTGCCCCAGGTTAGGCACATTCATATTACGTTTCTTTATCGCTAATAGGGCTTCAGTTTGAGTACCCTTACGTGTGGATAATGCACCGGTTTTAAACCGAGGTTCATAGCAGTTTTCCGAAGACTGCCAGTTGTTGAAAACGCTCAGATCGATTCGACATGGATCGACATCGAGAGATTTATCTGAGGTTTCAACCCATTCTTGAAAGTACTTATCATCAATTGAATGATGGAGCGGAAGAAACTCATCAAGAGCATTCTGGATCACTTCCGGCGATCCATGCCGAGAAAGACCAGAGAAGAAGACATCCCTTATGGTAGGAACGGGAGTGGTAGGTATCATCCTCCCCAACGTCATCCAATCATTACCTGATATGACGGCTTCATA…
A1-3	A1-3_(paired)_contig_8644	585	194	68	15.4581	98.969	403	1.54e-126	RNA-dependent RNA polymerase [Pea streak virus]		AATGGTATTTTCTTCAAAAATTCATCCAGCAAGAATTTCCCATACGGCAATGCTTCATTGAGCTTGGCTTCCTCGATATGAGGCTTTGAAAATCTTAACCTTTTCTTCACTGCCATCAGAAAGGTTAAATTATCTGAAGCTCTGTGCCTTGGGTAAATTGCTTCAAACCTCTCTGCCGCATTAGTCAACCGCTCCCCGCAACCGCGATCATGGTCATCAGTGAATTGCTCAGTGACCATGTCCCGAAAACGATACTCCCTAGCATCCTTCTCCAGTAGTAGGTGTAACCATCTACTCCTTACGCCCTCCATTTCACAACGAGGGAGGTGAGTTTTGAACCACTGGTCTTGCTCCATGAACTCATTGATAAGAGCCACCTCCACATCTTCAGTTTGCCCC…
A1-3	A1-3_(paired)_contig_10903	606	202	127	28.7937	92.079	383	1.99e-126	RNA-dependent RNA polymerase [Soybean leaf-associated mitovirus 2]		CCTTCTCAAAAGCTAGGTAAACTTTCATTTATTTACGATCCTGAGTGTAAGTTAAGAATAGTTGCTATAGTAGATTACTATACTCAATTATTCTTAAAACCTATACATGAAAAGATATTCAAAAAATTGAATAATCTTCCATGTGATAGAACTTTCACACAAGATCCAACAAATAAATGGAAGGATGATGGAAATATGTTTTGATCTATAGACCTGTCATCAGCTACTGATAGATTTCCGATTTCACTCCAAAGGAGACTTCTTGAGATAGCGATATCTAAAGAAGTTGCCGATGGTTGAAATCATATTCTATCAACAAGAAAATTTGAAACTCCAGAGGGTAACCTTATTTCTTACGAAGTAGGTCAACCAATGGGTTCATATTCATCTTGAGCTGCC…
A1-3	A1-3_(paired)_contig_5910	961	186	62	8.6347	97.849	372	1.99e-126	triple gene block protein 1 [Pea streak virus]<>triple gene block protein 1 [Pea streak virus]		CTCTCACCAGTAAGGATAATGGCACAACTATTTTGGGTATTTTTAAGATAAAATTCAATAACATGCAAACTAAGAAGTACTACACAGCAGGAAATCAAACCAACAATTATTTGTGACAGTTGCATCCCTTGTTTGTTCTTAAGGATGAAGCGTGAATCAGGCCAATGATCAGTAGAACCAGAGCTAAAGCCTGTATATTGTTTGGACCCTTGAACCAATTGTTCGAGACTCTCGCAGGGGAGTGGTACTGTATGGTCTTTGTGCCGTCCTTATAAAAACCTCCGTGCGGCAATGAGTGAATATTGTCTCCAACGTGAGGCAAATGGTTGGACCTCAAAGTGAATATAATGATCGCAATGCCCGCTCCAATTGCCAAAGCAAGGAATGATCTTGAATTAT…
A1-3	A1-3_(paired)_contig_57	480	160	520826	147821	99.375	301	1.93e-102	P1 protein... partial [Alfalfa mosaic virus]<>P1 protein... partial [Alfalfa mosaic virus]		GAAGGCAACTTCAGTAACTCTGGTAAGCACTTTCTTGTCGACAAGTACTTTCCGCCTCACTGCTGTCTGGTATGAATGATGATAGTACCCCTCGTTAACGGTGTGCACTACCATTTGTCCTTTGACTCTATTATACCAGGCGCAGGACCTCCCATTGGAGTGTGGCATCTTGGGGACAAATCCAAGGGAATAAGTTAAGTCAATAACCATCACACCTCCAAAATCTTGCTTACGTTCGATTCGATAAGCAGCATGACCCAAATCAACGGCATTGTAAGTCAAATAGTGTTTCAGCAATGAAAACCGATGACTATATCCCAAATTGGGCTCGTCGATGAAGTCGAAATGAATGAGATCGTTCTTATGATCGATCTCCCATCTAACATTAAAGTTAGGAAT…
A1-3	A1-3_(paired)_contig_196	438	143	272323	87296.1	98.601	299	5.13e-101	coat protein [Alfalfa mosaic virus]		GGACCCCTCTGAGTCTGAGCTCTTTTAATGGGCTCGGCGTGAGATTCCTCTACAGTTTTCTGAAGGATTTCGCGGGACCTCGGATCCTCGAAGAGGATCTGATTTACAGGATGGTGTTTTCCATAACACCGTCCCATGCCGGCACCTTTTGTCTCACTGATGACGTGACGACTGAGGATGGTAGGGCCGTTGCGCATGGTAATCCCATGCAGGAATTTCCTCAAGGCGTGTTTCACGCTAATGAGAAGTTCGGGTTTGAGTTGGTCTTCACAGCTCCTACCCATGCGGGAATGCAAAATCAAAATTTCAAGCATTCCTATTCCGTAGCCCTCTGTCTGGACTTCGTCGCGCAGCCTGAGGGATCTAAAAATCCCTCATACCGATTCAACGAAGTTTGGG…
A1-3	A1-3_(paired)_contig_67	459	152	717528	220477	100	323	1.21e-100	P1 [Alfalfa mosaic virus]		TGATACGCTCCGCTGAGGCAAAGACGCAAGATTGGTCAACAAAGACAATCTCGTATTGAGACAAACTCCTGACGCAGTTAGCATCTAGAACTTCTCCGTCCCATCTCAGAGTTACGTATCCGTCCTTGCTCATTGCTCTTTCATATTTTGCAAGGGGATAACTTCTAGCAGTAGGTCCGACCCAAGTATTTTTCTTTGGGATGAAAGCTCGACGTTTATCGTCACCGGCCCATACTACATCAAGACCTTTTGTCGTCCACTGACAATGATCACCCAATTTATTCAAGGTAATGATAGAATTGGCTGAAGTGGACTTCAAGTAATCAATTGCTTCAAGAATGGCATCTGAATGAGGGTTGATACGCAAAATTTCGCCAGTTTCTGCGTTCTTCTCGAATT…
A1-3	A1-3_(paired)_contig_16132	538	179	81	20.0223	91.061	302	1.7e-95	RNA-dependent RNA polymerase [Soybean leaf-associated mitovirus 2]		GTTTACCTAGCTTTTGAGAAGGGAATCCTTTCTCTCAAGCATAGTTATACTGATCTTGGAAATAATTAATCCCTTTTTCATCTGTAATCTTAAATATAGATGCCATAAGGTCATATGAATAAGACAATAAAGAACTGTAAGCAGTCTTTGTTGCTTTTCCATTTGGCCCGGCCTTGTTTGATATATAAATTGATTTAATATCAAATTCAGGTTTTGACATCTTAAGATTATAGTTGTTTACGAATTCTTTAATAAAACCTGTAGGTATTGTTTTCAATACTTTACCAGGTTTTGTTATTGATTCGTAATCGGGTTTAATTTTAAGTTTTTCTTTTCCTTTAGCTTCTAATGTTCTACTTAAAGTTAAGATAGTCATTAATAACTTCTTTTCTTCAAGAG…
A1-3	A1-3_(paired)_contig_16519	421	140	20	6.0023	99.286	292	6.52e-94	MAG: RNA-dependent RNA polymerase... partial [Medicago sativa alphapartitivirus 2]		GCAAATTTGGTATACACGGGTATGATTACCACAATTAGCGTAGGCGACTCCTATGGCTCGTGCCATTAGGGACGGTAGTGAAGACGTCCTCTCAGGATGTCTTAACATAGCTAATAGTTGTAGTTCGTCTCGCTTGGGCATAGTGCCGAAGTTGCGGTACTTTAGTACCTCAGCTCCTTCTAATGAAGGAAGCACCTCGCTCTTCTTAGTATTGACTATAGAGCCAAAATACTGTTGAGCATAAAGTGAGAAGAATGGTAAAAATGAGTCCTTGATTGTAGTATAATGGGACATAAGCAAGATGATTGAATCATCGCCTTGTACCTTAATTTCTACGCGATCTAAGTCGAATCCCATACGGGATAGTATCGTAAAAATCATTACACAATTGTAAATAGA…
A1-3	A1-3_(paired)_contig_28278	434	144	69	21.3226	100	303	5.07e-92	replicase [Pea streak virus]<>replicase [Pea streak virus]		GGTAAATTGCTTCAAACCTCTCAGCCGCATTAGTCAACCGCTCACCGCAACCGCGATCATGGTCATCAGTGAATTGCTCAGTGACCATGTCCCGAAAACGATACTCCCTAGCATCCTTCTCCAGTAGTAGGTGTAACCATCTACTCCTTACGCCCTCCATTTCGCAACGAGGGAGGTGAGTCTTGAACCACTGGTCTTGCTCCATGAACTCATTGATAAGGGCAACCTCCACATCTTCAGTTTGCCCCAGGAATAACTCACCCTTCAACCAAGGATCACCACCCAACTTTTCTTCAACCAACCCTTGATCCTTGCCAATCTTACCGATAAAGGTCTGCTTGAATTTTGGATTCCCAGGAAGTATTTCCTTTAGCTTATCTGTGCTACTAGATCCTTTCA…
A1-3	A1-3_(paired)_contig_65977	409	136	10	3.308	98.529	275	1.18e-88	MAG: putative nucleocapsid protein [Alfalfa nucleorhabdovirus 1]		TGTTCTTGCACTGTATGAAAGCTTCTGCTTTGGCTCTACCTATCTCTTTTATGTGATTGTTGTTGGCTATTGCGAAAATGTTGAGGGGAGAATCATACCCTGCTTCGCTGCTGATACCTAGTTTAATCTCTATGTATGCCAATGTGGCCATTAACTCCGCAGCATATGAAGTTCGCAGCCTATTGAAGTATCTTGCATCTAACAACCTAGCATATTTCCACAGCCTCTCTTTTGACATTCCACTAGGTATCATCCCATTGTCGAGAGTGGACATGATCAGACCAGCCTCATCTATTGCAAGCTCAGCTCCACTCATACGTAACCATGTCAAGATGAGGGCAGGAGGCAAGGAGACTTTGTTGATTATACTAACAATACTAGCATAAGCATGCATCCCCA…
A1-3	A1-3_(paired)_contig_22900	609	199	195	45.3974	74.874	283	1.3e-87	RNA-dependent RNA polymerase [Soybean leaf-associated mitovirus 2]		ATTTCGGTGTTGATTTCACCGGCTCTTTGTATGTACCTGCTTCCAATTCTCTTAATCTTTGTAGATACATTGTTGAACTATTTACGATATTAGAAACTAAGTAATTACTTAGATCAAAGTTGTAGGAATAATCTGATTCACCAATTGATGAACCATACATTATTTCTTCAGTTTGATTTATTTTTCTAAATCCTAAGTTAAATATTTTTCCAGTATTTAGAAGAGAAAGCGTTTTATTCCTTTCTTTTCCTAATACATGGTCAACATTTAACATTAATAATTCTTTAGATTTGTCTCTGTAATTGAGAGAGTTTATTTCTCATTTACCGACATTTTCTATATAATTATTAATATAGTTAACTATACCTGTAAAAATAGGATATTTGTTTAACTCATTAG…
A1-3	A1-3_(paired)_contig_9368	816	159	76	13.2059	81.761	251	8.42e-80	triple gene block protein 1 [Pea streak virus]<>triple gene block protein 1 [Pea streak virus]		ATTCAATAACATGCAAACTAAGTAGTACTACACAGCAGGAAATTAGACCAGTAATTATTTGTGACAATTGCATCCCTTGTTTTTCCTTAAGGATGAGGCGTGAATCAGACCAATGATCAACAGAACCAGAGCTAAAGCCTGTATGTTGTTTGGGCCCTTGAACCAATTGTTCGACACTCTCGCAGGGGAGTGGTACTGTATGGTTTTTGTTCCGTCCTTATAAAAACCTCCGTGCGGCAATGAGTGAATATTGTCTCCAACGTGAGGCAATTGGTTGGACCTCAAAGTGAATATAATGATCGCAATGCCCGCTCCAATTGCCAAAGCAAGGAATGATCTTGAATTATCAGGAGGTGCTATCAATGGCATTTGAACAATTGTGAAACCCCTCTGGCTCCG…
A1-3	A1-3_(paired)_contig_43	412	136	68	10.0243	89.706	249	2.83e-75	RNA-dependent RNA polymerase [Alfalfa mosaic virus]		TTTTTGTATCATTGATGCTCGTAAGAAAGATGACTCAAGCTGCCGAAGACTTCCACGAGAGTTTTGGGGGAGAAGTCGATAGCCCTTGGTGTAGGGTTTACCGTCTTTAGAGACATTTTGTTAATGAAGACGATGCACCCGCTTGGTCCGTACCGAATGTCGTGAATGAAGATTCTTACGACGGCTATGCCTACCTCCGAGAGGAGTTCGATGCCCTAGACAGCTCCTTTGAGTTGCTAAACTAAGAGCGTGAGTTATCGGAAATTTCGGACAGACTCAACGCTTTAAGATTTGTCCCTGTTTCCAAAACAGAAGCGCTACCAGGAGCGAATGTCCAAGAGGTCAAATTAATTTCGGAGAACATACCAGTCATTGATGACCTTTATTATTACTCTAACG…
A1-3	A1-3_(paired)_contig_71952	356	118	9	3.7331	99.153	253	5.06e-75	RdRp [Triticum polonicum deltaflexivirus 1]		CCAAGAAGGAATAGGTGTTAAGCCTCTCAAACCGGAAGCGCTCACGGTAATCAAGGGGGAAATGGCAAACTTCCATCAGCCAAAGGTCAAATTCGAGAAAAACGTGATCAATACCAGAATCCCATGCGGTGTAGTCGTTGCCAGTCATGGTGCCTGGGCGCCAGTTCTCCCGATACCAACGTGAAAGATCTTCGGGCGATGCTCTGCAGTGTAAGTAAGTGGACGGCAAAGCATGTTTGAGGGCCATTTTCTCAAGGTACAGAGCATAAGGAGAATCGCGAAAAATACGACCCAAGTGAAAGTCCGAGATAGTCTGACTAGCAAAGGCATTGAAGCGCCACTTTGCCTTCTTCTTG
A1-3	A1-3_(paired)_contig_9827	363	120	25	8.6557	100	253	5.3e-75	RNA-dependent RNA polymerase [Pea streak virus]		AGTGCAACTCATCATGCAGAAACAGGTGCAAACCCTGCTTGCTTGAGAATTGAGGTATCAAATCCACCAGGTTTGGAGGTAACCGGCCATATTTGGATTTGATCTCTTTATCACTCTCCAAAGTTCTTCTGATGGTGAATTCTGAGCCATACCTGGCTTTGTCGGCACTCGTAACGTACCTGTTCACCACCTCACAAAGGTTCAATTTCTTTTCCCTACTTCTCAAGAAGTTGATTTTACTCTCCTTAATTCCAACGAAGTAAAATCTGTGATCTATATAATTTGGTAATACTTTGTAAAGCAGATAATTCTCCAAAGTTTTACAAACTGGGTGCGAATGGGGCATAGCTGAAAAAGGACTGA
A1-3	A1-3_(paired)_contig_11033	354	117	131	49.5113	100	243	9.75e-72	RNA-dependent RNA polymerase [Pea streak virus]		TGTTCAGACCCCTCTTGCTGATGTGCAAAGCAGCGTACTCTCTCACGAATTTGATCTCAAATGCACTAGGTTCTTGCACTATCTGCCCCAATTTCGCAATTGCAGATTGCACATCTGGTTTATTAAGGGTCATTAAATACCTCTCTATTTTGGATATTGTGGTGTAGGAAATTGGCAAGCACTGAATATCACCTTCCATGAGATCTGCAATGCCTTTTGTGCCCACTGCCTCAAAGTTAGAGAATGTTCTAGTCTTTGGAACTATCGCATCACCCCGAGTGATGGCTATCAAATGATGGCTGAATTTTGAACATAATATATCCACACAGTAGGTGGTGCCATCATCAAGAATGA
A1-3	A1-3_(paired)_contig_12621	330	109	25	10.4151	97.248	228	1.28e-70	RNA-dependent RNA polymerase... partial [Soybean leaf-associated ourmiavirus 2]<>RNA-dependent RNA polymerase... partial [Soybean leaf-associated ourmiavirus 2]		TCACCAGTGGTGACTATAAGTCCGCCTCTGACAATCTCTCCATTGAGGTTGCCGAGGCCATCCTCGACGTTGCTTGGACTCGTTCCAAACACGTTCCCGCCCCCGTATTTAGGTACGCAGTCGCTGCACAGCGACCTAACCTTTCTTACGAGGGTGAGGATGGCCTGAAGGAGCACTTTGTCCCGACTCGCGGCCAGATGATGGGTAGCTATCTTTGCTTCCCACTTCTCTGCCTTCAAAACTACATTGCCTTTCGGTACGCTGAGAGACAGTGTGGCATGTCGGACATTCCCGTGCTAATCAATGGAGATGACATCTTGTTTCAGTCAA
A1-3	A1-3_(paired)_contig_2959	512	170	54	13.5976	73.529	236	2.04e-68	RNA-dependent RNA polymerase [Pea streak virus]		AGCAATTCAGTCCCTGCAGCCTTCAGTGCTGCAAGAGAGTTCCTTTCTACCCCTAGTCCTTCAACCTCACCAAATCGCTCCAAGCCGATTATCTTGTTTTTGTCCACATGAACCAGGTGACTTCNNNNNNNNNNNNNNNNNNNNNNNNNNNNNNNNNNNNNNNNNNNNNNNNNNNNNNNNNNNNNNNNNNNNNNNNNNNNNNNNNNNNNNNNNNNNNNNNNNNNNNNNNNNNNNNNNNNNNNNNNNNNNNGCGTCATGAAAGGTTCAATCAGAAACACCTCCAAACCCTCCCCTGACTCTACCAAATCTAAGAGGTTACGGTTCTCAGCTTTAGTGAGACACCTGTGAATATCTTGCAAAGTCTTCCCTAGAGATTCAGCAATTGCCCTGAGCACACAA…
A1-3	A1-3_(paired)_contig_27487	334	110	16	7.2305	94.545	223	2.35e-68	MAG: RNA-dependent RNA polymerase... partial [Grapevine-associated tymo-like virus 3]		CCCATATAGCGTGTGATGTCCTTCCCTTCGTAACGTGTGAGAAACTTGTCCGAAGGAGCAGATGCGCCACACGTGCGAAGATAATTGAGCCGATCAGGTCCAGCGAAGAGAGCATACCAGTCACCTTGCAACGCTTTTGCAGCTAGGGACATATACTTGTTGCGCAAAGCGTAGTGAACAGGATGACTATGGGTCTCAGCATGAGGAGGCGGATCAGAAATGCCAGCACGACGAAGTAGAGGCCGAAGGTGATTGGGCACATCGTAAGGACATTGAGCCCTAGCTGTGGACAGCGCCTTTCCGTAAGCGCCCATGTGCATGGATAGGATAACAG
A1-3	A1-3_(paired)_contig_12619	315	104	26	11.7587	96.154	215	1.54e-65	RNA-dependent RNA polymerase... partial [Soybean leaf-associated ourmiavirus 2]<>RNA-dependent RNA polymerase... partial [Soybean leaf-associated ourmiavirus 2]		TCACCAGTGGTGACTATAAGTCTGCCTCAGACAATCTCTCCATTGAGGTTGCCGAGGCCGTCCTCGACGTGGCTTGGACTCGTTCCAAGTACGTTCCTGCCCCCGTTTTTAGGTATGCAGTCGCTGCTCAGCGACCTAACCTTTCTTACGAGGGTGATGACGGCCTGAAGGAGCACTTTGTCCCGACGCGCGGCCAGATGATGGGTAGCTACTTATGCTTCCCACTTCTCTGCCTTCAAAACTACATTGCCTTTCGGTACGCTGAAAGGCTGTGTAATCTGTCGGACATTCCTGTGCTAATCAATGGAGATGACA
A1-3	A1-3_(paired)_contig_49257	309	102	52	22.5113	97.059	213	8.25e-65	RNA-dependent RNA polymerase... partial [Soybean leaf-associated ourmiavirus 2]<>RNA-dependent RNA polymerase... partial [Soybean leaf-associated ourmiavirus 2]		GAATGTCCGACATGCCACACTGCCTTTCAGCGTACCGAAAGGCAATGTAGTTTTGAAGGCAGAGAAGTGGGAAGCAAAGATAGCTACCCATCATCTGGCCGCGAGTCGGGACAAAGTGCTCCTTCAGGCCATCCTCACCCTCGTAAGAAAGGTTAGGTCGCTGTGCAGCGACCGCATACCTAAATACAGGGGCAGGAACGTGTTTGGAACGAGTCCAAGCAACGTCGAGGATGGCCTCGGCAACCTCAATGGAGAGATTGTCAGAGGCGGACTTATAGTCACCACTAGTGAGAGGTTCCTCACTCGACT
A1-3	A1-3_(paired)_contig_9828	321	106	43	16.6636	100	222	1.37e-64	RNA-dependent RNA polymerase [Pea streak virus]		TCTCTTTATCACTCTCCAAAGTTCTTCTAATGGTGAATTCCGAGCCATACCTGGCTTTGTCAGCACTTGTGACGTACCTGTTCACCACCTCACAAAGGTTCAATTTCTTTTCCCTACTTCTCAAGAAGTTGATTTTGCTCTCCTTAATTCCAACGAAGTAAAATCTGTGATCTATATAATTTGGTAATACTTTGTAAAGTAGATAATTCTCCAAAGTTTTACAAACTGGGTGCGAATGGGGCATAGCTGAAAAGGGACTGAGATACAAACCATTACTTATTAATTTTTGCTTAGCCATCGGACTTAGCGCATAATTAAATA
A1-3	A1-3_(paired)_contig_62821	307	101	8	3.3355	100	211	6.56e-61	RdRp [Triticum polonicum deltaflexivirus 1]		GCCTCATCCTGGTTCAACTGTGAGAATATCGAAGTGTACGATTGAAACCACCAGCGGAAAGGGATGAGAGGGATCCTGGTGGTCATTGTGAAAACCCAGCGGACATAAGTGAACCAAGAGCTAGCCGAGTGATAGTCGATGTCCCGGAGCCATTTAGCGTACAATGCCCCGGCGCGGACGAAAGATTGTGGATACTTCTCAAAAACCGCAACCTCATGGGCAGTGCTTTTGCTGTAAATGTCGCGGATGGAAGTGGACCCCACACGAGTAATGTACGTCTGGAGCGCTCGATTAAGGCCGGGGGAAG
A1-3	A1-3_(paired)_contig_81058	287	94	4	1.9861	100	201	1.46e-60	coat protein... partial [Medicago sativa alphapartitivirus 2]<>coat protein... partial [Medicago sativa alphapartitivirus 2]		GGAAACTCGAAATTATCGAGCCTTTCAGAAAAATTTTCGTGAAGTCGACGATCGGCTTCACAAGGATATTGTAGTCCAGAGGAGCAAAGGCTCCATTTTTCAGCATTTGACCTGTTGGCCAAAATTGGGAATTGGTGGTGACCGAAAACAGTTGCCGCAGCGGCGGTACTGGTAACGGGGATATGTTTACCCTTAGCAGGCAGATTGGGCTGTTGCCCATCGCCAGGGTTGAGGCAGGTCCGGAGGTTCTCGATCAAAGCGAAAATCCCAGGAATGTTGGGTAAAGC
A1-3	A1-3_(paired)_contig_55	655	94	304774	62858	100	198	3.42e-60	P1 protein... partial [Alfalfa mosaic virus]		ATTGCGATCTGTGACTGGAGTTCAGACGTGTGCTCTCCGATCACACGCTTGTGCAAGATAGTTAATCCATTTATTTTCCTTGCGCTTTCCACAGCATTACGTTCATTCAATACTGTGAAGAATTCACTATGACTGCTGACGCCCAATCCACCGATTCCAGCCTTAGTATTCTTGAACCTTTATCTCATGCCTCCATTCAGGAGATGCTTCGACGTGTAGTCGAAAAGCAAGCTGCAGACGACACAACTGCGATCGGAAAGGTTTTCTCCGAAGCGGGTCGTGCCTATGNNNNNNNNNNNNNNNNNNNNNNNNNNNNNNNNNNNNNNNNNNNNNNNNNNNNNNNNNNNNNNNNNNNNNNNNNNNNNNNNNNCTGCCCATCGTCTACTAGAAACTGACTTT…
A1-3	A1-3_(paired)_contig_50130	289	96	7	3.5294	98.958	198	2.04e-56	RdRp [Triticum polonicum deltaflexivirus 1]		GGGGTGAGAGCCAATCCTTGGTAGCTGGATGTGACCTGGAAATGGCGTTGGCGGTAGGAATAACACCCTGACCCTGAGCAGCGTCGAAAGTAACCCAAATGTCTGTGATGCCTGGATTACACGCCATGAACAGTGGGAGGAAGCTATTCATAGTCAGACCAACGTCATCAAAAACATAGTGACCAGCACTAGGACGAACAAGAGGAATGCAGCCTGTGGTAAAGTTGTTGTTCTGCAGGCCGGCATTGGGCATCGCTGCCAGAACGTCCGACATGAACGACGAACGGAG
A1-3	A1-3_(paired)_contig_10904	304	100	24	10.6546	95	195	4.43e-56	RNA-dependent RNA polymerase [Soybean leaf-associated mitovirus 2]		GAAATCATATTCTATCTACAAGGAAATTTGAAACTCCAGAAGGTAATCTTATTTCTTACGAAGTAGGACAACCTATGGGTTCATATTCTTCTTGAGCTGCCTTTACACTTACTCACCATTTAGTTGTGCACTGATGTGCAAAACTTAATGGTATAGATAATTTTTCAGATTACATATTACTTGGTGATGATATCGTTATCAAAAACGATAAAGTTGCCAAGACATATATGAAATGAATGAATTATCTAGGTGTTGAGTTATCTGAAAGCAAAACACATGTATCAAAAGATACATATGAATTTGC
A1-3	A1-3_(paired)_contig_66263	380	126	19	6.8316	72.222	196	5.13e-56	polymerase [Malva associated soymovirus 1]		CTTTGATATATTAATGGTGCCTGTTTTAAAACAAATGGTAAAACATTCCATTCAAAATGCCCTTCTAGACACCTAAAAGCTGTTAAGGGTTTTGTTTCTTCAGATAACCTTAACTGCCAATATCCAGATTTTGCATCTAAAGATGAAAACCAATTACATCCTCTTATTTTTTCAAAAATGTAATCTTTTCTTGGTAACTTATATGAGTCACTTATAGTTGCCTCATTAAGTTTCTTATAATTTATAACCATTCTAGCTTTTCCTCTTTTTATCTCATTATGCTTTCTGACATAAAAAGCAGGTGCTGAATGTGGACTAATAAACGCTCTTATCAAACCTTTGTCTAAGAGTTTTGATATTTCTTTTTTGAATTCTTCAGA
A1-3	A1-3_(paired)_contig_195	254	83	25313	13044.8	98.795	176	3.78e-55	coat protein... partial [Alfalfa mosaic virus]		TTCCGCGGGTCCTCGGATCCTCGAAGAGGATCTGATTTACAGGATGGTGTTTTCCATAACACCGTCCCATGCCGGCTCTTTTTGTCTCACTGATGACGTGACGACTGAGGATGGCAGGGCCGTTGCGCATGGTAATCCCATGCAGGAATTTCCTCAAGGCGTGTTTCACGCTAACGAGAAGTTCGGGTTTGAGTTGGTCTTCACAGCTCCTACCCATGCGGGAATGCAAAACCAAAATTTCAAGCATTCCTATG
A1-3	A1-3_(paired)_contig_46577	310	102	6	2.7613	100	187	7.89e-55	coat protein... partial [Medicago sativa alphapartitivirus 2]<>coat protein... partial [Medicago sativa alphapartitivirus 2]		GGTAAGACATGGCTGGTAGCATCAGCCAGCATAAAAGCGCTCCTAGCTTCAGGGCCAGGATAGAATGGGAGAGTAGGAGATACAACTCCAAAAGTGGGAATCTCTGGTTGGGAGCAGCAAAGAGTTTTGAACAAGTCAAGTAAAGGACTTGAAATCGGAAGGGAGTCAGCAGGGAAGGCATCCAAGAATGTTGACAGACATTGGGAGGCTTCAGCATGAAGCAGCCTAGCATGATTCATTGCACGCATGCATTGAATCCAAAACAAGACGCCATAGTAAAGGCGTAAGATGTAAGGGTGGTAATCGGGGC
A1-3	A1-3_(paired)_contig_40655	259	86	9	5.1351	98.837	186	1.72e-54	MAG: RNA-dependent RNA polymerase... partial [Grapevine-associated tymo-like virus 3]		GCCACGTGCCCTTTTTGGGCTCCCTTACCACCCATTGCAATGTTTTTCCGTTTCCTCTTTCACTACCTATGTATCTGGCGTGTTGACCAACGACCCCGCTCTCCTGGCGGCTGTTGGAGGTCAATTGTGCATCCCAATTTTTCACACAGATTTCAGTGGAATCCGGATGATTGGATCTCTCGTGACCGCCTCGCTGAGGCGCTCAACCATCAGATTCGGTTCTCCAAGTTCCCTGAGCATAGGTTTCCTTTCGTTCGCA
A1-3	A1-3_(paired)_contig_12674	270	89	60	29.7629	98.876	185	8.54e-52	replicase [Pea streak virus]<>replicase [Pea streak virus]		GTCACCTGGTTCATGTGGATAAAAACAAGATAATCGGCTTGGAGCGATTTGGTGAGGTTGAAGGACTAGGGGTAGAAAGGAACTCTCTTGCGGCACTGAAGGCCGCGGGGACTGAATTGCTGTATGAAGCCAAGAAGGATAGAGCTGACATTCTTTGTGAAAGTTTGCATTCCGGATTGACGGGAGTGATTTCCTCAAAACTTTACAATGATCAACCATTGATACAGAACCCAGGTCCAGGTTCTGTGAGTAGGAACGTGACCGTTATCC
A1-3	A1-3_(paired)_contig_10905	298	98	69	29.4866	91.837	183	9.58e-52	RNA-dependent RNA polymerase [Soybean leaf-associated mitovirus 2]		TGAGCTGCCTTTACACTTACCCACCATCTAGTTGTGCACTGATGTGCAAAACTAAATGGTATAGATAATTTTTCGGATTATATATTACTTGGTGATGATATCGTTATAAAAAACGATAAAGTCGCTAAGACATATATGAAATGAATGAATTATCTAGGTGTTGAATTATCTGAAAGCAAAACACATGTATCGAAAGATACATATGAATTTGCTAAAAGATGATTTAGTAAAGGGAAAGAAATTACTGGATTACCAATGAGGGGAATTGTTGATAACATCAACAATCCTTTCATAGTAA
A1-3	A1-3_(paired)_contig_9829	261	86	10	5.2452	100	182	1e-50	RNA-dependent RNA polymerase [Pea streak virus]		TCTCTTTATCACTCTCCAAAGTCCTTCTAATGGTGAATTCTGAGCCATACCTGGCTTTGTCAGCACTTGTGACGTACCTGTTCACCACCTCACAAAGGTTCAATTTCTTTTCCCTACTTCTCAAGAAGTTGATTTTACTCTCTTTAATTCCAACGAAGTAAAATCTATGATCTATATAATTTGGTAACACTTTATAAAGCAAATAATTCTCCAAAGTTTTACAAACTGGGTGCGAATGAGGCATAGCTGAAAAAGGACTGA
A1-3	A1-3_(paired)_contig_61168	236	78	7	4.1864	100	178	1.56e-49	MAG: RNA-dependent RNA polymerase [Agrostis stolonifera deltaflexivirus 1]		GCCATATCTAAGTCCTGTTTGTTGATGCTCTCACAAAGTTGCTTCTTAGTACGCTTGCCGGCCCAGGACGCCAATTTTTCTCTATGACACAGCTCCATCAAAGCGGGATTGTTCGGCTCAGAGCACCAGGCATCCATGTCAAAGAATTTGCCAAAACCACGCTTGAGTTGACGCAATCTGCGCGTATCTGCTCGAGACCAGGGCGCTTCGTGTTTACCCAGTTTAATGCGTTTGCG
A1-3	A1-3_(paired)_contig_12620	225	74	7	3.9066	97.297	164	1.81e-46	RNA-dependent RNA polymerase... partial [Soybean leaf-associated ourmiavirus 2]<>RNA-dependent RNA polymerase... partial [Soybean leaf-associated ourmiavirus 2]		TTTTTAGGTATGCAGTCGCTGCTCAGCGACCTAACCTTTCTTACGAGGGTGATGACGGCCTGAAGGAGCACTTTGTCCCGACGCGCGGCCAGATGATGGGTAGCTATCTTTGCTTCCCACTTCTCTGCCTTCAAAACTACATTGCCTTTCGGTACGCTGAAAGGGAGTGTGGTCTGTCGAACATTCCTGTGCTAATCAATGGAGATGACATCTTGTTTCAGTCAA
A1-3	A1-3_(paired)_contig_28226	267	73	68	30.9214	100	158	1.97e-45	coat protein [Pea streak virus]<>coat protein [Pea streak virus]<>coat protein [Pea streak virus]<>coat protein [Pea streak virus]<>coat protein [Pea streak virus]<>coat protein [Pea streak virus]		CTAGCTTATACATTATTTAGGTTTTACTAGCAACCGCACACACTTAGCACGCATTATTACGCCAATTTTCCTTGGCTCCACAACCGAACATACCACCGGTAACAGACGCGTCATTACTCGCGTATCGGCTATTTCTGTCAGCTCTAGCCAGAGCATTCTTCTTATGAGTGTTGAAGGCGATGTACTCGTCTGATGTAGGCCGTCTGATCAGACCGTCCGCGGGCTGAATAGAAGCAGGACACTCCACGAAATCAAAGAAATCGAATG
A1-3	A1-3_(paired)_contig_20198	256	84	4	2.2226	97.619	161	4.89e-44	RNA-dependent RNA polymerase [Soybean leaf-associated mitovirus 2]		GCCTTATTTGATATATAAATACTTTTAATATCAAATTCAGGTTTTGACATCTTAAGATTATAGTTGTTTACGAATTCTTTAATAAAACCAGTAGGTATTATTTTTAATACCTTACTTGGTTTTGTTATTGAATCGTAATCGGGTTTAATTTTAAGTTTTTCTTTTCCTTTAGCTTCAAGAGTTCTACTTAAAGTTAAGATAGTCATTAAAAACTTCTTTTCTTCAAGAGTTCCTTTAGCTAAGGGTTTAAGAAAAC
A1-3	A1-3_(paired)_contig_25	1131	116	755554	94521.9	97.414	163	5.6e-44	ORF2 [Alfalfa mosaic virus]		GCTTGAAAAAAATTTTTTTTTAATGATACGGCGACCACCGAGATCTACACTCTTTCCCTACACGACGCTCTTCCTATCCCTTAGGGGCATTCATGCAGTTTTGCATGAGCATTTATATATGTGCGTTAGCACATATATAAGCAATATGAAGTCGATCCTATCAGGAGCGAATAGGACTTCATACCATGACCTTAATCCACCCAGTGGAGGTCAGCATTAAATGACTTTAGCATCCCAAATTAATGGGGTACATCAATGACGATCAAGATCGTCAGCTTCGTCGAGCAGCCCCACAGTAATCAAACTGCGGAGGGGCCCTGCTCGCGGGAACGCCTTTCTCTCGACCCAAACTTCGTTGAATCGGTATGAGGGATTTTTAGATCCCTCAGGCTGCGCGTC…
A1-3	A1-3_(paired)_contig_37108	216	71	25	15.7037	100	161	6.01e-44	replicase [Pea streak virus]<>replicase [Pea streak virus]		ACGTGTAACACCACTTGTTCATTGATTCTGTTGCTCCAATAAGCAGTTCAGGCGGTATGACCACAGTCGCAAGCATTTTGATGGGATTGCATGCTGTAAGAAATAAACGCAAATCAGCCCTACTCCAGTAGTGCAACTCATCATGCAGAAACAGGTGCAGACCCTGCTTGCTTGAAAATTGAGGTATCAAATCTACCAGATTTGGAGGTAACCGAC
A1-3	A1-3_(paired)_contig_5223	259	85	12	3.3977	87.059	152	2.34e-40	MAG: P1 protein... partial [Alfalfa mosaic virus]		ACGGAGAAGTTCTAGATGCTGATTGCGTGAGGAGTTTGTCTCAATACGAGATTGTCTTTGTTAACCAATCTTGCGTCTTTGCCTCAGCGGAACATATCATTCCAAGCCTAGAGAAAGCACTAGGTCTTGAAGCACAGTTTGCAGGTGCGATGGGTGATGGAGTTGCTGGTTGCGGAGAAACCACCAATATCAAGCAAATTGCCCGTTCATCGGGTCAGGATGTGGATTTGATCCTTAACAGCAATCGTAGCTCTGCCGA
A1-3	A1-3_(paired)_contig_20197	211	69	3	2.1469	97.101	133	5.5e-34	RNA-dependent RNA polymerase [Soybean leaf-associated mitovirus 2]		GTTATAGAATCGTAATCAGGTTTGATTTTAAGTTTTTCTTTACCTTTAGCTTCTAGTGTTCTACTTAAAGTTAAGATAGTCATTAATAACTTCTTTTCTTCAAGTGAACCATTAGCTAAGGGTTTAAGAAAACTTAATTGTTTTGGTCACCCCTCAGTATCTAAACCTATTTTAAGTTTATTAAATAACAATGGAGATCCACATATGTACC
A1-3	A1-3_(paired)_contig_28279	193	63	5	3.1347	100	126	8e-32	RNA-dependent RNA polymerase [Pea streak virus]		AATCCACGGGGTTGACGTTTGATAGGGGTTTAATCATTCTGAGTGCTGATTCCCTCAAAGTCAATGAAAAGAGATGGGTTACTGCCCTATCTAGATTCAGACAAAATCTTGCTATCTTGAACTTAACGGGAGATACCCTAGAGAATTTGGTTTTGCGAAAATCAAATTCCGTGTTAGCGGACTTCCTGAAAGG
A1-3	A1-3_(paired)_contig_17280	177	58	3	2.3503	100	123	7.96e-31	RNA-dependent RNA polymerase [Pea streak virus]		TTTGACTTTTGGAAAACACCAAGCCAACGTCTGCCAACCAATCCCTACAAGATCTGCCAGCATGATTCTCTATTGTAGCCGCGCTTTTGCTTCGCTTCTTTTCTTCAAAGTCTTGCACGGCTTCAGCCATCAAATCCGGTCTATGGCTTGCACGCAATGGTATTTTCTTCAAAAATT
A1-3	A1-3_(paired)_contig_80752	181	59	5	3.8066	93.22	119	2.89e-29	RdRp [Triticum polonicum deltaflexivirus 1]		GGCGGTTCGGGTATGTGGCCGAAGTCAGGATTGTCCAAAGGTGCGCCCACCCCTACATGATCGTGCTGCCACACGTGGTCCAACAAGAAAACCAAAGGATGAGTGCGGGGAAAGACAAAAGTGAAGAGTAGAAAATTCAATCCATACGTGTAGGCCCAGCTTACGCCCACGCGATAAATGG
A1-3	A1-3_(paired)_contig_25712	189	61	35	21.5556	83.607	108	1.84e-25	RNA-dependent RNA polymerase [Soybean leaf-associated mitovirus 2]		TTAGAAAAATAAATCAAACTGAAGAAATAATGTATGGTTCATCAATTGGTGAATCAGATTATTCCTACAATTTTGATCTAAGTAATTACTTAGTTTCTAATATCGTAAATAGTTCAACTATGTATCTACAAAGGTTAAGAGAATTGGAAGCAGGTACATACAAAGAACCGGTGAAATCAACACCGAAAT
A1-3	A1-3_(paired)_contig_83190	196	65	8	5.9286	100	108	2.39e-25	RdRp [Triticum polonicum deltaflexivirus 1]		CTCATCAACTTCCACGGCAGGCACCAAGCGAGAGAGCCAGCCGATATTGTCATTGTCGGCAGGGGGCACCAGACCGGGTGCACCTGCGACGGGCTCACCACGATTGGAGAAATGAAAAGTGCCATCTTGATTGTTCTGCAGATAAACAGTGAAGCTAGGAAATCCTTCAAGGCCAGCACCCTCAAGGTAAGGAGGG
A1-3	A1-3_(paired)_contig_30053	177	58	18	13.9831	84.483	103	7.92e-24	RNA-dependent RNA polymerase [Soybean leaf-associated mitovirus 2]		TTAGAAAAATAAATCAAACTGAGGAAATAATGTATGGTTCATCAATTGGTGAATCAGATTATTCCTACAATTTTGATCTAAGTAATTACTTAGTTTCTAATATCGTAAATAGTTCAACTATGTATCTACAAAGGTTAAGAGAATTGGACGCAGGAACATACAAAGAACCGGTGAAAT
A1-3	A1-3_(paired)_contig_75886	350	44	1280	402.072	100	99.8	2.4e-21	126 kDa protein [Alfalfa mosaic virus]		ATTGAAACGGTTTTCTCATTCATTCTTGGAAAGGTTGATGGTCCTTCACCTCTAATTTCTGATCCAGTATACTTCCAATCACTTGAAGATGTATACTATGCTGAATGGCACCAAGGAAATGCCATCGATGCGCCACGCGATGCAATCAAATAGAATAATTCACTTTTTGAGCTCCCCATCACGGGATCTATCTTCTATACCTATCAGTTTTTCTAGAGGATCAACTTCTTCCACCTCCTCTTCTCCATCACGATCTGTACTTCAATGGCATCCTCTCTTTCAAAGGTGAGTCCCCTGTTCTATTTTTTTATTGTTCAGATTCACGGGGATTGGACGATTGGTTGCTAGAG
A1-3	A1-3_(paired)_contig_618	274	63	48292	14412.6	85.714	95.9	1.67e-20	hypothetical protein [Alfalfa mosaic virus]		ACTTTCAACTTTATGATTGTAGTTCAGGCTGAGCATAATATTCTGATGCATCCATTTCACATGTGAGGTGGAGCTGGTGTATGTGTCATACTCAAGCTGAAAAGACAGTTTTGAAAGCTCAAACACATTGAAAGGGATGTGATAATATCTTGAGTACTCAGTAAGCTCAGGGTAAGACTTTCGACAAGGTCTAGTTCTGTCGTTTAACTCGTACCTCAACGAGTCTTACTACTGGTAGAGATCCAATAAATGGCCCATGCCATGGATTAGGTGC
A1-3	A1-3_(paired)_contig_54172	326	41	166	58.4141	97.561	95.1	7.93e-20	RNA-dependent RNA polymerase [Alfalfa mosaic virus]		GTGTGCTGTCATCGCGGCAACGCATCGGATGACATGGTGGTCATCAAAAACACCAATTATATCAATCCAAGATTGATACCATTCATCGAATATATCGACATTGACTTTCTTCGAACCCAAGCGCCACACCTAGAGTAGAAGTTAGTCCATAATAGACGTCAAATATGGGAAGTAATTAGCTACTCTCATTTGCACATGTCTGGCAGCTCAGTTCCAGAAAGCATTCCACAAAACAAGCAATCAAAAACAACTACTCATAAGGGTCGTCCAATGATGTGTAGATCAACCAAAATAAGGAGAGGAATAGGATAAATATCAGATAGAAG
A1-3	A1-3_(paired)_contig_65635	418	83	431	127.88	65.06	95.1	1.83e-19	RNA-dependent RNA polymerase [Alfalfa mosaic virus]		ATCTGAATATAATTCAGGGTCGGGATTCTTACCAACTATATAGTCCTGGAAATACGAAACTTCACCCTCAGACATAAAATCTGGAAACATGCATAACTTATCAGGATCTACAACAGTTGTTAAGAGCCCATTTCCAGAATTTCTCATTTTGATTTGAAAAAGTTACGACAAATTAATTCCCATTTTGAAGATAATTTCAGATTCACTTCATGGAGGCGTGGACAAAAACCATGCTTGTCACCGTCGATACTCCTCCTTGCTGTTGCCGTGGAACTTGTCGTCGCCGGCGACGGCTTTGCCATCGAGAAGCTGATTGATTGTTCATAAACAGTAATTGAAGGGGGGTGTTATTATGAATAAAACTTAGTTTGAATCGATTGGCTTAACGGTTGTGATTAG…
A1-3	A1-3_(paired)_contig_60387	504	41	235	53.4028	97.561	95.1	6.12e-19	hypothetical protein [Alfalfa mosaic virus]		GTGGGGAGGGGGAGATAGAATTGCCCCAAAGAGCATAGCCATTTCTCACTTATATACCCCTAGAAACCACAAGAAAATGGTGAATTGTGTCTATGGCTAATGCCCGCGAACGTTGAATCTCTTTTTGGACACTTTAATTTTGATGGGAAAACCATTAATAGTTTTTAAACTTGTCTTAACTTGGTAAGAGCATAGGATTTCACCCAAGATGTTTCTCTAAAGCAATGCACTTCGAACGAATTATCTGTATCATGTCTTAGTACTTAAAATGATACATAAATCTACACAAAATCAGGTATATCATCATATGTTCAATACGACAATACCAGTAGAAGTTGTGAAACTTCTGACTTCTTTGATGTCTTGATGCTTAATATGATATATACCAAATTGGGCTCG…
A1-3	A1-3_(paired)_contig_38	379	46	74903	27410.4	82.609	76.3	1.86e-18	RNA-dependent RNA polymerase [Alfalfa mosaic virus]		CGACGCTCTTCCGATCTCTTAGGGGCATTCATGCAGTTTTGCATGAGCATTTATATATGTGCATAAGCACATATATAAGCAATATAGAATTTCTCCTATCAGGAGCGAATAGGATTCTATACCTCAACCTTAATCCACCCAGTGGAGGTTGGCAATTTGACTTATGTCAAGAAAACATCAAGCTCGGCGTGCCCTTGACCTGGCATCCGAGTGGGATTTTTTCACTCTACGAGGCTTAATTTTTACATTAGACTCGTGCTTCTCATTAAAGAGGCATTCCTTACACAAGGTCTTACTAGCGAAGATCTTACCTAGGGATTCTAAGCGACTTTAGAGACAATATTCTCTCCGTGAGCCTAGCTCCGTCTCTAGCATCCAG
A1-3	A1-3_(paired)_contig_64236	303	51	127	51.5644	84.314	90.1	2.84e-18	hypothetical protein [Alfalfa mosaic virus]		ATGACACAGCAGTAGTGATGATATACATCTCCATGGGTACATTTAAATCATTGCCCAACCAAACACACGTCGTGAATTCATTAGTGACAAATTATGCGCAGAGAGGATAAGGTACAATGCTACCTACACATATAACTCAAAAAACAATAAGAAGTTATTTCTCCGATAAGACACTAACAGAAAAAAAAGCGTGAGCCTAGCTCCGTCTCTAGCATCCAATATGGGACAGCAGCAATGTACATTATGCCGCTTTACCTTCATATGGGAAACGAAATTTCCTCCAAGGTCTATAATACTGTCAAC
A1-3	A1-3_(paired)_contig_60791	452	38	1548	345.288	100	84.7	3.4e-18	coat protein... partial [Alfalfa mosaic virus]		CCAACATACAAATTAATTGTGGCATTGTTTCTAAATTCAAATAACAATAGCCAAATTAATTAGTTCAAAAATTCACAAAAAAGTCCTTGCATGCATATATAAATGTGGTCCAATAAAGCAAGTACTTAAAAGATCTCACTCCAATGCTCTATTTGACATGGTCAGATCTTAAGTACTCAGCCCAAATGACATACATGTGCACAACTTTGTAAACACATCAATTCTCTAGCTCAACATGGTCTTTTATGTGTGTTTTTCACTAATATTGTTTCTCATCACTTTGAAGATAACAATGAAAGAGAAAGTATCGTATTGGTTTCTTGATCACTTTCTGTTTCTCTCGACCCAAACTTCGTTGAATCGGTATGAGGGATTTTTAGATCCCTCAGGCTGCGCGTC…
A1-3	A1-3_(paired)_contig_23282	348	37	122	36.3419	100	90.1	4.76e-18	hypothetical protein [Alfalfa mosaic virus]		CTAGCATCCAGTATGGGACAGCAGCAATGTACATTATGCCGCTTCACCTTCATATGGGAAACGAAATTTCCTCCAAGGTCTATAATACTATCAACCGTATTACCGAAACATCGGCTTTTTTATTCATTTCCGTCTATGTGAGTTTCTATAGGTCATAGCTCTTCTCGTCTAGATCTGTACGGACCTAAGCAAAGAACGTCAGGACGATGCATCCAAAAACTGTCGTCTCTGGTCTATATCGCAAATGGAACTCTACGACTTGACGAGCAAGCTGTGGCCATCCATGTCTTCAGGCTGATGAAGACCCATGGTTGCAAGAAGAGTAGGCGCAACATCACCGAGTACGCC
A1-3	A1-3_(paired)_contig_1431	189	45	24	14.9524	84.444	81.6	1.44e-17	movement protein... partial [Alfalfa mosaic virus]		GTGCATAGCACTAAATAGTCGGTGTCAACATCCACTACCTCTCCTGTAGCTTCATTAAAAAGTTTCAAGGTGATGCGCCCTGAAGAAATTTTCAGTATGTTTGGCATATAAAGGAGGTAGATAGCCGAGGGATGGACGTACAATGTTTTGTTGCGTGGCATCCAGGTAAAAGGATATCTTCAAGACTTC
A1-3	A1-3_(paired)_contig_72179	443	40	224	54.9481	100	89.7	1.82e-17	RNA-dependent RNA polymerase... partial [Alfalfa mosaic virus]		CGCGCATTAAACCATAAGGTTAGAAATCCGTTGGGTATACCTAAGTATTTCAGAAACCTTTCCTGGATCAAGTGATGCAACTCATTTTGACTTTTATCAAACTTCGAAAAGTCTATCTCTTTTGTCTTTCATAACTAGAAATAGAATGCGACTTTCCTTCACTTGAAATTTTTCCAATATATTACTACAGTTCTTTCATGACGCCATCCATCATGATCATGCCATAAGCAAAACATTAATCACAACATGCACTCCTGCGTACTTTTTTTTATCTCCACACCGAAAACCTTAATAGACAAGATCCTTAGTCCTTACTTCCTTGTGTTGCTGCATGCACAATAAATAACGTTCCTTTCCAATACTACCCCTAAATGTTATTACTATTGCTTAGTAAATAAA…
A1-3	A1-3_(paired)_contig_61541	340	39	1376	442.206	100	85.5	2.04e-17	126 kDa protein... partial [Alfalfa mosaic virus]		CCGTGTTACTTCTAGGATCAGTTATAGTGACCGACTCAAATTTGTCACTTCCTAGGCATTTCAACAACATCCTTATAGGGTAAAAGACACCGTCTGTGCATCGAACGGGGCTCTCATCCACCTGTTAGTGTTATGACCTTGGTTGACAGTCTGAAAGTACTTTTTTAAACGCTCTATGAGACAAGAGGTCTGTCTGGCCCTGACAAACCTCCGAAATGAAATTCACTATTATTTTACCTGAACAAAAAAATAGTGTTTTTTATTTAGGATGATAAAAAAACAACATAAAAGAATCTTAGTGATGACCAAAAGGACCCAATTGAAATGCCATTTATATTTG
A1-3	A1-3_(paired)_contig_72952	523	49	382	76.3193	83.673	88.6	1.41e-16	126 kDa protein [Alfalfa mosaic virus]		ATTTTTTTGTTTGGGCCTCTCGAGTTGATTTCAAAGACTTTTTCATGCCAAGTCTTGTATTTGCCCATTTTAATGAATCGGGCAGCATGTGTTGGTGATGCCAAGTCTTGAAAAATACATGCTTTGACATGATTAGCAATGGTTAGGTTAGGGTTAGAGTTTTTGCTTTGTGATTAGAGATTGTTCTTCATTGATTATAGTTTGAAAAGGAACAAGAATCATAACCCACATGCAACAAACATTCTTTTTGAATCTAAGACCCATTTGTAAATTTTTCAATAAAACAAGGGTTTGAATGATTTGTGTGCAAATGTTGTGATTTTGATTCCTTTTCATGATTTTATTGTGTTGTTGAGACATATGATGAAACCTAGGGTTAAAATATGCTGGTATGTGCTG…
A1-3	A1-3_(paired)_contig_48273	331	39	140	47.8791	100	84.7	3e-16	P1 protein [Alfalfa mosaic virus]		GGCTTGGAATGATACGTTCCGCTGAGGCAAAGACGCAAGATTGGTCAACAAAGACAATCTCGTATTGAGACAAACTCCTGACGCAATTAGCATCTAGAACTTCTCCGTCCCATCTCAGAAGATTATCGAGTTTGCAGTGTAAGAGCGATGGAGGACCCAGCCGACGGAGGGATCTTAGGTGGTTTGAGCTGCAAGCAATGCGCGGCGAAGCTGGGCAATGTCTCCTCGGGTGTCGATCAGCTGCCCGTATTTCAGGATTGCTTCTGTCGCAAAGTCCAGATGTGGAGGTTTTCAGTGTGAAATTGATGAAGAGGAAAAGAGTGAATGCTGA
A1-3	A1-3_(paired)_contig_70294	425	41	211	55.8706	97.561	83.2	3.18e-16	126 kDa protein... partial [Alfalfa mosaic virus]<>126 kDa protein... partial [Alfalfa mosaic virus]		CGGGGCTCTCATCCTGAACCGGTGTCCGTTCAGAGTGAGAAGTCGCTGACCTAGAAAATAGAGATTTCAGATCTCTCTTAGGCAGTGACAACAGAGCTTTGGCGACAAAATCACCAGGAAGATTCGTGATTTGCATCCCCTACGACTCTCTCCACTTTATTACCGATTCTAAGCATCAATGTTCGCTCCGAATTTCTTAGCCTGTTCCCGTGCTACCTTGTCACCAAGGCTGAGTTCACCACCTTCACTTCCCTTACCTCCATTTCCACTTTGACTCTCTCCACCCTTCTTCCCACTCGCACTACCCTTGCCACCGTCTTTGCTCTTATCACCGTGCTCCAAACTAGTCGCGCCGTGCAATTCCTCCACGTCAGCATGCCCCCCATGTTTCTTCACAAT…
A1-3	A1-3_(paired)_contig_77551	445	42	298	78.2472	97.619	85.1	8.62e-16	MAG: P1 protein... partial [Alfalfa mosaic virus]		GGCAGAGCTACGATTGCTGGTAAGGATCAAATCCACATCCTGACCCGATGAACGGGCTATTTGCTTGATATTGGTGGTTTTTCCGCAACCAGCAACTCCATCAACAATCGTAACTGCAAAGTGTGCAACTTTGTACAAATGGCAACATAGATCACTCTCTAAGGCTTCTATTTTATTTATTGACAACTTACCTTATTTCCTAAATAACTTGTAACTAACAGTAACAAACAATTAACAATTAGCCTCTTAACAAACAATAACAGACCTAAATGTAAACAGAGCTGAATTCATTCCCTAACCAACCTGTTAGAGTATACATTCTGAATTTGTTCTATATTCTCTATATTGTACATGTGATGAAATTGTAGTTAGATGATTAGTGACTAGACTTTCTGTTAG…
A1-3	A1-3_(paired)_contig_57740	375	51	279	89.5387	82.353	84	9.65e-16	126 kDa protein [Alfalfa mosaic virus]		GTGGAATGGATGTGAGAATAATAAAATCTTGCTTGGGATAAATGAAACAAGCCATCCAGAAAAAGGTCTGCTCTTTAACTTGTTTAGACCCATCCAGACTAGCACAAAACACTGATCAGGGACCATGTCTTTTCGTAACCTTAAGGATTTGAATAATGGCAAAATAAATGCTATCCAAAAGACCTTGTCGGACTGACATTCATATCATAAGCAACTCTTGTTTCAAACTTGTCACACCAAGTACAAATAGTTCTGAACCCAGTCCTTCGATTTTTCTTCCATCTGGATGAGCTTCCAAATAGGCATGAACTTGCAAAATTGCTCTATTTAATTTTTGAGCATCTTCAACTTCCTTCGCTTTAGCTTTTAAACTCT
A1-3	A1-3_(paired)_contig_48430	354	36	411	130.218	100	83.2	1.56e-15	125.7 kd protein [Alfalfa mosaic virus]<>RecName: Full=Replication protein 1a... Includes: RecName: Full=ATP-dependent helicase... Includes: RecName: Full=Methyltransferase [Alfalfa mosaic virus (strain 425 / isolate Leiden)]<>125.7 kd protein [Alfalfa mosaic virus]		GTTGGAGCTGTACTCCTTCGCACCGAGCCTCGTGTTCTGCGTTGGTGAATCAGGATGGCTTGCTTTACCCATCAGGAACAGCCAGCTCAATGTGGAGCATTCCTACCAGTACGATCCAATTTTCGTTTAAAACACCAAAACCGCATTACGTATATATGAATAGATCACCTACGCTTCGTGATACATCAATCTACGCGGATTCTCCTAGATTCAACGCCGACGGTCCCGGTCATCGCGGCGATAGCGCTCGACTTTCCCAGTTAGCTTATGATGACGAAAAACAAATGACGGATTCCTTGAGACAAAAGGAATTTGTTCCGTGTCACCAAAACCAATGACTTCGCTACAACCAGC
A1-3	A1-3_(paired)_contig_57673	442	39	199	49.0339	100	80.9	1.76e-15	126 kDa protein... partial [Alfalfa mosaic virus]		CAAATTATTTTGTTGTAAGTGAAGATTTACAAGTTTTTTTTTTTTTAAATTGAGAAGCTTATTCATAGTACTTCTTAAGAAGATGGAAATAAAAATGCTTTAGAAGAATAGTCCAACTGTTTTGTCATCAAATAATTGTTGTCTTTAGAAATCTCTTGTACAAAAATGGTGTATATATCTGCTTCTAGAATCCAGATCATGTTAAAGAAATATATGACTGTTAATCATAAAACCATATATACATGTAGGAGTTATTTTTTGTTTAGGGGATACAAGTAGGAGTTATTGTTTTGAGTTTTTATTGAGTGCATGTTTGGATTAGCGCCAGTGGCGACAACGATTTATTATAGAGTGAAAAAACTCTATAACGCCATTCCAGAGATGTTATCCCTCCTAGAC…
A1-3	A1-3_(paired)_contig_71968	327	37	379	144.569	100	82.4	1.81e-15	P1 protein [Alfalfa mosaic virus]		GCCACATGAAATCAATCAAGAGAGTTTCCGAATCCTCTCTAAGTATACTTATTTCCTCTTTAAACAAATTCTTCTTTCATAAAGTAAATAAATTGTCAAAATCCTATCATAATTAAGCTAGAAAAAAGATAAGCAAAGTTGTTTGTTGGTATTAATACAGCATTTATATAAACCAAACTGAAATTTACAAATGGAAATTAAAGAGCATAATAGCTGGAATTTGTCTTCACCGGCTTCTTGTTCTTGTAAAAATACTTTTCAAGGCAATAGGTGGCATCTGCTGGGGATCTCCAGGTAATTAATTTCCTCTCGACTTTCCCAGTTAGC
A1-3	A1-3_(paired)_contig_62989	406	38	520	144.308	100	83.6	2.17e-15	MAG: P1 protein [Alfalfa mosaic virus]		TAAACATGTAGCTGTTTCTATGGAGGACAAGTCAAACATGTGGTTCACTGTGGACAATTATTATTCACTATTGGATTAATCTAATCTTCAAGATGATATCATACACCGCACACGTTATTCCTCCCAAAATCTCTAAACAACTCTCTTTCCACTCACTGTCCACCATAACACCACCTTCAAAATCCCTCTCGTTCATCCACAAGCACACTGTTGCTTAACGATGCAATATTTAGATCTATAGGTTTGAAAATGTAAACAGAAAAACTGTCGGTCAAGAAAGCACAATTTTTCCTCAGCGTTACGTATCCGTCCTTGCTCATTGCTCTTTCATATTTTGCAAGGGGATAACTTCTAGCAGTAGGTCCGACCCAAGTATTTTTCTTTGGGATGAAAGCTCGA…
A1-3	A1-3_(paired)_contig_22289	463	42	661	172.87	95.238	83.2	2.25e-15	P1 protein... partial [Alfalfa mosaic virus]		GTTGCGTGGCATCCAGGGAAAAGGATATCTTCAAGACTTCACCTTTGTCTGAAGGGAGAGCATCCTGGGCATAGGCACGACCCGCTTCGGAAAAAACCTTTCCGATTGCAGTTGTGTCGTCTGCACTCAAGTATCACCAACAGAAATTGGAGGGTATGAGGAAGACGAAGGTGACATGATGGACCGTGTGATTGGATTTGAGAAAAGGGAGAGTGAAAAGACAAAAAAGGCCAGCGCAAATAACAAGGATGAACAAACACATTGGTGTTATGTTTATGTTATGCAGTTTGTGAGAAAGATGTTGGTTTGTTTAAAGAGAGAATGTAAAGGGAAGACGAGTGAGTATGTGGCTCATTGAGTAATGAACCAAGCAAGGCTATTGTGACTCACTATTTGCTT…
A1-3	A1-3_(paired)_contig_16069	309	36	500	191.006	100	81.6	3.49e-15	hypothetical protein [Alfalfa mosaic virus]		TATACATATATGATAACAGACCAAAGATAAAAACAGAGTCCTGGATCTATCACAGAAAAACTTACTTGAGATGAATAATATCAGGAAAACTCCTTGATATAAAGAGAATTAAAAAGATATATAACATAACATGATCGGATTATATGCTTTCTCAACCAAACTCTAAAGTATAAGGGATAAGATGGTAAGGTTTTTGTCCAGCCCAAAATCTTGCTTACGTTCGATTCGATAAGCAGCATGACCCAAATCAACGGCATTGTAAGTCAAATAGTGTTTCAGCAATGAAAACCGATGACTATATCCCAAATT
A1-3	A1-3_(paired)_contig_13278	331	35	1585	460.453	94.286	80.5	9e-15	hypothetical protein [Alfalfa mosaic virus]		GTCGAAATGAATGAGATCGTTCTTATGATCAATCTCCCATCTAACATTAAAGTTAGGAATTTCCCCCTCGTTATGAATTAACATATCTGCATCAACCATCACCGATAAACTTCCATACAGAAGAATAAAATCTCATTTTGATAGCAACAAATCCCCTTATTCAAATTGAGGGACACTATCATTTCTTCCATTTCCCTTCTCCCTTTACTCAAAGTCCTCTCCTCCCCTCCAGACTTACAAAAGCCTTGGTATCACAATCACTATAAAACTTTTGCAAAATCAATTTTGGCAAATCCACCGTATACCAAACAAGCATTTAGATTGCATCAAC
A1-3	A1-3_(paired)_contig_62883	433	37	39	10.6997	100	82	9.7e-15	P1 protein [Alfalfa mosaic virus]		AAGAATGGCATCTGAATGAGGGTTGATACGCAAAATTTCGCCAGTTTCTGCGTTCTTCTCGAATTCAGGTAACGGTTTCGGTGTTGGAATTGCAAGCTCGGGGATTTTCGCGTGCTGGTCGTCTTCCCCACCCAGTGACATTGGGCTGAGAAACTTCATACGAAATCTGCCTTAGATGACGTAAAGCATGTATGAAAAAGAGAAAGAATTAATTATGCCCTAGTCCTTTCAACCACACTAGTCAATATTATTGTTACTATTAAGTTGACAACATCTTCCCTAATCTAGACTTAAATAGGAACGGCAGAACAAACGCATATATGCCGGTGTACCATCAGTAAAAGAAATACAACAACCATACCGCCATAGTAGTCTTCTGAGCCAGCACCATCGGTGATT…
A1-3	A1-3_(paired)_contig_21336	285	43	20096	8119	90.698	79.3	1.43e-14	RNA-dependent RNA polymerase [Alfalfa mosaic virus]		CTCGATTCAGTGGATCCATCATTCCAATGTTACAAACATGTTTTTGTATCATTGATGCTCGTAAGAAAGATGACTCAAGCTGCCGAAGACTTCCACGAGAGTTTTGGGTTTGGGCGAAGTGCATCCCCCTTAGCCATTTTCTCTTCAAATTCAATCCAGCAGAGGCTCACATAAACTGCTGACAATCAATTTTCACCATGGGAAGAGGAAAATTTAAGGCTAAGCCCACTGGTCGCCGCAACTTTTCTACCCATGAAGACATGGTTGCTGGAACCTCCTCTCGTC
A1-3	A1-3_(paired)_contig_39348	307	34	38	13.6514	100	76.6	1.57e-14	90 kDa protein... partial [Alfalfa mosaic virus]		CAATTTAAGAACAATTTTGGGATTGATTTTGTTAGGTTTAGGAACAACACAAATTGGGAATTTTAGGTTTGAAAAACATTTTGAGAAGTGATTATGAGTGATGGGTGAAGAAATATTGATTTTGAGAAGTGATTTTGAGGGTGATAATTGATTCAAAGTTTCATGGTTTGAGAGTAAAAGAGAAATCACGGTTGTGTGTTTTGGTTCAGTTTGAGTACCCTTACGTGTGGATAATGCACCGGTTTTAAACCGAGGTTCATAGCAGTTTTCCGAAGACTGCCAGTTGTTGAAAACGCTCAGATCGATT
A1-3	A1-3_(paired)_contig_70484	303	39	11	4.9043	89.744	79.3	1.58e-14	hypothetical protein [Alfalfa mosaic virus]		TCCCTCTTAGGCAGTGACAACAGAGCTTTGGCGACAAAATCACCAGGAAGACTGACTTTATCCAGTGCGCTTCAAAAGGTAGGGCCAGAATACCATGTTGGACCTTCAGAACCTTTTACCCCTTCAAGGTTCTACTTAAACAATTGACCATATTCAATAAAAAGTGCTTCAAAATCTGAGCAAACAAGATATTTGTGAAAACTTAGCACACGTGACATTGAAGATATACATTTTGCAAAGTATCATCAGTATTAATCACATTGTGAAATATTTCAATTCCTGAAGGCACTTTAAAGAGTTAAT
A1-3	A1-3_(paired)_contig_55517	455	36	357	79.8615	100	81.6	1.65e-14	P1 [Alfalfa mosaic virus]		CGGCATCTCTACAAGCATTGTAGATCACATCATCGCTATCATGGGCGATGGTAAAATATTTAAAAGTCTTCTTGTGTCTCGACAAGGCAACTAATCCATGGCATGGGCCCAGATATGATACCGATGATCTCGGAAACCCACTAATCACTAAAAGAGAACGAAGTCTTTTAGTAGATGTGTTAAAAATAAATAAGCTAAAGATATAATTAAATACTGATTACCAATATGAATCTGCTAACATTTTACTCTGCGTTTATACAGGCTTGTAACTGTATATATAATGGTAATAATAATAGTTTTGATTTTACTCATCATATATGCCGCATTTAAATGTTGCTTCTACCACTAAACCTTGCTTAAGTGTTTATGTAGTAACGGTTGCAAGCCCGTATAAAAACA…
A1-3	A1-3_(paired)_contig_20906	1831	43	344	25.2321	100	90.5	1.82e-14	126 kDa protein [Alfalfa mosaic virus]		CCTTCATTCAGTGGTGCTCTCTTAAAAAAATTAATTGAATCCTGACCACGATCCTATAATATTATTGCATAAGTTGTGAAAAATAGACATGAATAACAATAATCATAAGAACTACTAAAAACAAACTAACCTAGAAGAAATAAGTGACATGGTAAGAAAGGATTTCTTTGTGACGAAAAAGGAGTAACAACCTGTTACAAAATAAAGAAATAAAGAAATTAGCATATATAAAAAGGAATAAGAAGAACATAAGTGAGGAAAAAAATTGAACAAACAAATGGAAGAAAACCCCTAGTAGAAGTGGCACCGTCACCGCTGTGATAACCCGTTGTACTCACAATGATGCCTCTGTAGTTGGCCAATCCACCACATCGCTACTTTTCGATAGTGCCCAAGAAT…
A1-3	A1-3_(paired)_contig_74208	430	38	3176	724.439	100	80.9	2.63e-14	125.7 kd protein [Alfalfa mosaic virus]<>RecName: Full=Replication protein 1a... Includes: RecName: Full=ATP-dependent helicase... Includes: RecName: Full=Methyltransferase [Alfalfa mosaic virus (strain 425 / isolate Leiden)]<>125.7 kd protein [Alfalfa mosaic virus]		GCTGAAGTGGACTTCAAGTAATCAATTGCTTCAAGAATGGCATCTGAATGAGGATTGATACGCAAAATTTCGCCAGTTTCTGCGTTCTTCTCAAATTCAGGTAACGGTTTTGGCGTTCACCCACATAAAAATTGGAAGAAAGCTAGCAACCTTCTTTTGGTATTGAATATTTTGCTCTTAAGATGGACCTGATACCCTGGTAATCTAGAATTTGACCGTGAGGAATTGTTTCGTTTAGGAAATCCAACTCAGATTTTTCTGAATGATCCGTTAATTTGCATCTCAGATAACCAAGCTACTTTTGTTTTTGTTCCTAGGTGTAGCCGGTAATGCTCAGTCAGTTATGGGTACAAAAGCAAATTGATGATGCCCTCTACTTGCTTTCTTGCTAGGGATACT…
A1-3	A1-3_(paired)_contig_29440	405	37	55	15.9581	100	80.1	2.65e-14	RNA-dependent RNA polymerase... partial [Medicago sativa alphapartitivirus 1]		GGGTAATGGCGCAAGTCAGAAAAATGTATAGGCTTAAGTAAAGAATCAGGTTTAAATAATTTCCGAGTGTGTTCGATAGCATTATAATAATGGGTATCTTTGAGCACGGGAAAGCCTAAACAATCCCTAAAAACAAAGACAAAAACCACAGGCCAAAACAGTTGTCGCGGTCAATGCAACACACATGCTACACCTACCATGATCTATCCGCAACACAACATTCTACTTCAAAACATGCCAAATAAAAAGAGTGCATCAAACACGGCACATTGAAAGAAAAAAAAATGCAACTAAAAAAACAAAACAATACAAAAAAGAAACCTGCAAAACATCCTGTTGCGGTGAAGATGATAACACAGTAGAAAGAAGCTCAATACTATTTCTCGCAACATCAAAGGC…
A1-3	A1-3_(paired)_contig_54596	298	35	168	61.0537	97.143	72.4	3.41e-14	coat protein... partial [Alfalfa mosaic virus]		CTCAGCTGAAGTGATGTCTGAATGCAGTCAGGGTGAATGAAGTTGTACACAAGTCTGGCCTTTCTCATGGCAATGAGACAGAAAATGATAAATTACATTGTACCAGCCCAAAAACATTTGTACAACCCCAACTTAGGGTTGGGCAGAATTGGCCTTTCCTTCAGAGCTTTGAACGAAACAAAAACTAATCAGCGCGAAATCCTTCAGAACACTGTAGAGGAATCTCACGCCGAGCCCATTAAAAGAGCTCAGACTCAGAGGGGTCCCGAGGCTTTGCCACACGCAGCCCGTCTGTGGC
A1-3	A1-3_(paired)_contig_47715	284	40	9	3.4401	87.5	73.9	4.46e-14	movement protein... partial [Alfalfa mosaic virus]		GTTGAAAATTCCTGTATGGCCTGGGATAATATGATAAGTTTTACTTAACGGGTCTGGATTCCCTCCTATGAGTTCTCTGGAGATGATCCTTCTTCTTACGTAGGGTAGTATTATGTAGAAGAATAATGCTACCAACATATTCTTTAACACACACTTGAGTCTAAACCAGCATTTAAGACATCGCGAACTGGCTCGGCCTCAGCAATTGGAACCTTTAGGAAATCGGCACCCCTTTCGAGGATCTGCTTTCTGCTTCACTCATCTTCCCAACTAGGGTATAGAAC
A1-3	A1-3_(paired)_contig_77672	416	36	164	41.1659	100	79.7	4.6e-14	MAG: P1 protein... partial [Alfalfa mosaic virus]		GCCAGTTTCTGCGTTCTTCTCGAATTCAGGTAACGGTTTCGGTGTTGGAATTGCAAGCTCGGGGATTTTCGCGATGAACTGAGAACTCAACCCCAGTCCTTCGATTTTTATCTCCACAATCGATAACCCATTATAGCAACAGATAATCCCATCCAAATATCCCTTCAACAATAAGAAACACACTTTTTATGCATATTTATCAAAAATACATCACAGCAAGGTCAGCATGGCATTGGCAGATACTAATGTAGCATTTCGCTTGTGACAAGGGTTACTCCTATTATACATCCTGAAGAATTAAGATGGGCATAAAAGCTGAACTGATACAAGAAATCATCAAGCCAAGCAAACAATATCCATGAAGTCACTTTTGCTTCAGGCTTCAACGCCGAAGTTTCC…
A1-3	A1-3_(paired)_contig_29452	372	34	110	28.8387	100	79	5.17e-14	126 kDa protein [Alfalfa mosaic virus]		AAGCTCGACGTTTATCGTCACCGGCCCATACTACATCAAGACCTTTTGTCGTCCACTGACAATGATCACCCAATTTATTCAAGGTAATGATAGAATTGGCTGAATCCATTTATAACATTGCATTAACTAATCAATTGTTCAGGAGTTTGCATTAAATATAAAAAATACTTAAGTGCACTTGAACCCAAATGCTTCACAAGATGATTACGGTGGAGATTCTCATCATTTGAAGAGGTTACCGACTCTGATTAAAAACTATATAAAACAATTATACATATCCCCAAATGTTAAGAAGACTCTGATACTGATCTTGTTGGAGATGAATGCAGTGGTTTTGGTGGCATTTCCAGCAGTGAATTCATATTAACTTCT
A1-3	A1-3_(paired)_contig_34062	325	37	95	28.24	100	77.4	1.17e-13	replicase [Alfalfa mosaic virus]		CAAATAAAGAGCGTTGGTATTTCTCTCAACGCTCACAGGGGAATTTATCGGCACAACTTCGATAGATCTTAGTACTCTGGAATTTGTCTTCACCGGTCTCTTGTTCTTGTAACGGCAGTGTCCTCGACATTGTCGGCAGTGTCCTTGACATTGTCGGTGGAGTCCTTGGCATCAGTGATAGAATCCTGAGCAGTGTCCTTCGCGTCTTCAGCAGTATCTTTGACGCCTTGAGCTGTGTCATCGGTAGTGGCCTTCGCATCGTCAGCCTTACCATTCACATCAGCGGCAGCATCCTCAGCACTGTCTTGTCCGTCCTGGGCAGTTT
A1-3	A1-3_(paired)_contig_48859	287	36	109	35.3032	97.222	76.6	1.29e-13	126 kDa protein [Alfalfa mosaic virus]		TAATGTCTGCCTCGGCGGTAAAAGCACAGAGGTTAATTTTTGATGAATGTTTTTTGCAACATGCAGGTTTAGTCTATGCCGCTGCCACTTTAGCTGGTTGTAGCGAACTCTAAGCGGCCACCTAAAAAACCACCATGGAAACTTTATGTTTTGGGTACTTTGTCATTTTCTGGTTTGAGATCTAATAATTGTGTAGTTTATATGATTTTCTTGTTTTGTTTCTTTGCCTATGTTTCATTGTTATTTTTAACTTGCTTCAAATTGGCAACGTGGTAAGTAAGAATGCT
A1-3	A1-3_(paired)_contig_86621	394	36	71	19.4746	91.667	75.9	1.46e-13	126 kDa protein... partial [Alfalfa mosaic virus]<>126 kDa protein... partial [Alfalfa mosaic virus]		AGGCATTTCAACAACATCCTTATAGGGTAAAAGACACCGTCTGTGCATCGAACGGGGCTCTCGTCCTGAACCGGTGTCCGTTCAGAATGAGAAGTCGCTGTTCTATTAATCTTGCAGAGATGTTTAAATGCTCGTATGTGTCTCAGGTTAAGAAGGTTAATTGCTCTGTTTAATCTTGCATAGACTTATCTTTCATGAACAAGTCCCACGTAACATTGTATTGAAATTATAATGTGTGGAGCATGGGGTATAATATAACTAGAAGTCTGTACCTCGTCAAACTGAAAGCTAAGGGTTCCCGCAGCTTAGTTTGAGGCCTTCAATTGTGAGGCCAATTTTATCCAAAAATTACTAAAGTTTCATATTATATATATAATTTGTAAAAAATAAATAT
A1-3	A1-3_(paired)_contig_11401	357	34	120	39.1484	100	74.3	2.15e-13	90 kDa protein... partial [Alfalfa mosaic virus]		ATCGACAACAAAATTTTCATCTGAAAATTTAAGAAAAGTAGGTTGTGAGAGCACTTTCCAACATATAAATTTGGATGATTGTAGATTTGTAGTGGTTAAATTTAATTAAGGACATTTATTGATACAAAAGGTGTATTTCTTTCAAGGTTCTCACAAATATTCTTGGAAAAGTTAGTTGAAAATATAACATTATAACTCCCTCTATTACTACGAAAATTATAAGCAACTTTTTTTCTTATGAAAATTTGACAGTGGAAAGTACTTATCATCAATTGAATGATGGAGCGGAAGAAACTCATCAAGAGCATTCTGGATCACTTCCGGCGATCCATGCCGAGAAAGACCAGAGAAGAAGAC
A1-3	A1-3_(paired)_contig_9553	367	33	223	38.4087	96.97	75.9	7.07e-13	125.7 kd protein [Alfalfa mosaic virus]<>RecName: Full=Replication protein 1a... Includes: RecName: Full=ATP-dependent helicase... Includes: RecName: Full=Methyltransferase [Alfalfa mosaic virus (strain 425 / isolate Leiden)]<>125.7 kd protein [Alfalfa mosaic virus]		GCGTAATTTGACGCATCGATGGCATTTCCTTGGTGCCATTCAGCATAGTACACATCTTCAAGTGATTGGAAGTATACTGGCTCAGAAATTAGCGGTGAAGGACAAAATAAGCCATGTAAGTGATAGAAACTGAATTGAACTTAGGACACTGTAAAATTGTGTAGTATTTCATCAGATTAGCCACTAAATTCCGAGGACGGAAGCCTCTGTCACAGTATAGATATCTAAACTGTATTGAGACAGGAATAGGAAAAGGTAGCCCTGCTCCAGAAAATAGGAAAAATGGCGATGAACAGAAAAGAAAAGGCTCCTGTACTGAGAAGGACCCATATCTACTCTCAGCTTTTCGTCCCAAGATTTGCTAGCC
A1-3	A1-3_(paired)_contig_36118	411	36	19	3.927	100	76.3	7.48e-13	hypothetical protein [Alfalfa mosaic virus]		AAAATATTTATACCCTTCTTTCCACTCTCTCGCCAAATTTGTGTTCGAAAGCCCGGTTGTGCTAGGCCATGATTTGAAAGCTCAGGTTACGCGCCCAATGATTCTACTTCCCATCAAACTTCCCGTTACAGCCGCAATCACCGGCGACTGTGCACAAACCTTCACACGTATTCTGCCTCTCCCACACGCCAATGTTACAATATAGGAGATGTTTGCGGTTGTGACTGCATGCGTAGTTACCGGGGTGTGCGCAACTGTCTCCTCGGTTGTGGTTGTAGCCTGAGTCGCATGGGTATTTGTTGGAAAAGTGTGCTTCAAGACCTAGGGCTTTCTCTAGGCTTGGAATGATACGTTCCGCTGAGGCAAAGACGCACGATTGGTCAACAAAGACAATCTCGT…
A1-3	A1-3_(paired)_contig_39016	400	35	206	51.41	100	75.9	8.89e-13	MAG: P1 protein... partial [Alfalfa mosaic virus]		GTTTCATTAGAGAGAGATTGATTTTTTATTGTTATTTCATAAGCAGAGATTGAGTTGATAACAATAGTATGCATGGTAGTCAGAACCACGTTTTGAGTTGTAGAAACGTATGATTTTACGATTAAGCAACCCCTCAACGATTATGAGTACACCCAGAATCGTATATTTGTAAAATCGTGTATAATAAAGCCTGAAAATTGTAAAATTGTAAAATCTACGTTTATCCAAACGATTCTGCATTCTGGTTGCTGCACTGTCTCAGTTGCGGGTCAAAGAAGACCTGTTTCAAAGGTTCTTGCGTCTTTGCCTCAGCGGAACGTATCATTCCAAGCCTAGAGAAAGCCCTAGGTCTTGAAGCACACTTTTCAGTTACGATTGTTGATGGAGTTGCTGGTTGCGG
A1-3	A1-3_(paired)_contig_48043	396	34	219	65.0227	100	75.9	9.75e-13	hypothetical protein [Alfalfa mosaic virus]		CACGGGACTACTACAAAGTACAAACAGTTGAGGGTATTAAAATTTGGCAGGAATGTAAGACTTATTTATAAATAAAAAACACTACACTTTCTATCAACTATTACATTTACACCATACATTTAACAGACAAGAGTAACCTCAGATTTACAATTCTAGTAACATACATACAGTGCACACTGTACAGCCACCACAAGTGCTGAAAAACTTCAAAAGTTCATACCTCTTGTATATACCAGGCACGGCACACAGGTATGAATTTCTTTTAAATGTTCTTTCACTTTTTGAAGTAATAAACCGGCATCTCTACAAGCATTGTAGATCACATCATCGCTATCATGGGCGATGGTAAAATATTTAAACGTCTTCTTGTGTCTCGACAAGGCAACTAATCCATGG
A1-3	A1-3_(paired)_contig_48668	506	38	41	8.6996	92.105	77	1.17e-12	RNA-dependent RNA polymerase [Alfalfa mosaic virus]		ATTCCTTACACAAGGTCTTACTAGCGAAGATCTTACCTAGGGATAATACGGAAGCTTCCAGGTATAAACTCGGTCTTCTAAGATACCTATGTGCTGTCATCGCGGCAACGCACTGAAATGAGAGACTACCATCTTTTCTACGATAGAGGGTGCCTGAATTTTCTTTCTAGTGATCCTGTATTATTATCTTGTGGAGTTAGTCAACTATTGAAACACTGTTACTTTTTTCATAGATAAATAGGTCACTATTTTTACTCTTACATTGTACAATCTAGATACATGATCGTGTCATACACGGCAAGTGGAAGCTTGTTTGGAAGCTTGTTAGATGGCAATCCAGGGCAGAGTCTTCAAGATTAGTTCTGGTTCTTTGATCCCTGTAAATTTTTCTATGGCAAT…
A1-3	A1-3_(paired)_contig_61450	318	35	220	74.9875	100	73.6	2.4e-12	P1 protein [Alfalfa mosaic virus]		GTCAGCATTAACTACTATGTGTAAAATGTTTGAGAAAAAAATGTACACAATAAAACATGTAACAACATTCATGAATTTCTCCAACATTTTTGTACCTAAATGGTTTCTTTTCTGAGAATGGTAAATAAGACGAGCTTTGAAACTATTTATGTTTTGCTTCTTTATAACTTTGTTTGGCAAAAAGTAGCACATAGATGATTATTTGGTTGTTACTTCAAGGCCCAGGGCTTTCTCCAGGCTTGGAATGATACGCTCCGCTGAGGCAAAGACGCAAGATTGGTCAACAAAGACAATCTCGTATTGAGACAAACTCCTGAC
A1-3	A1-3_(paired)_contig_69965	459	33	42	9.597	100	74.7	4.04e-12	P1 protein [Alfalfa mosaic virus]		CAAGGTTCTAGTGGGGCTGAAGGTAGAGGAAGTATTTCTTTTGTGGACTTCTGGCTGGGTTATGTTTGAACTTTAGCACACCTTAAGTTAAGTATATGAATAATTATGAGTGGTTTCAGATGCTATGGTAATGAAATTTCAGTTTCAAGTAAACTTTGATGTTGTCATTTATAGGTATTACTATATACGATCCCATGTTTTACTATCTTGCTACCCCCAACTAATCCTAGGCAGAATCATTGAGAATACCGATCTTGACAATGTTAGAACTTGCCTTTTAACAGACACTTTTCATTTCTTAAACTCCTAAAAGTTGCCCTTACGTAAGTAAGACCTATATTTTCAGAAGCATTAAATAATTTGTCTTCACCGGCTTCTTGTTCTTGTAAAAATACTTTT…
A1-3	A1-3_(paired)_contig_62474	288	35	145	54.007	100	70.5	4.42e-12	126 kDa protein... partial [Alfalfa mosaic virus]<>126 kDa protein... partial [Alfalfa mosaic virus]		CGAACGGGGCTCTCGTCCTGAACCGGTGTCCGTTCAGAATGAGAAGTCGCTGACCTAGAAAATAGAGATTTCAGATCTCTCTTAGGCAACGACAACAGAGCTTTGGCGTCAGATCATTGTGTTGTCGTAGATACGTCGATGCTGATGCGTCCCAAACGAAAAAATCACATCGCTTTCCTGTTTGCGAATGCGCTATGGCTTTTGCAACAACAACTCATTAAACCGCATGTCCGCATGGCAGCCGCAGCCCATGCTGTTGTAACATCTCGCTAATCGCGCCAGCGCTTG
A1-3	A1-3_(paired)_contig_58312	408	32	15	4.5245	100	73.6	7.26e-12	P2 protein [Alfalfa mosaic virus]		CTTGATGATATTTATTCTGTTTGATGAGCAGTTTAAAACTTAAAACAGGGGAAAGAAAAATTAGACATGAAAATATAATTTGGTGATCCTGGCATTTTATTTTGTAATTAGAAACCCAAAGAAATTATGGTAGTCACCTACGATAAAGTCAAAGTACAGAGATAAAGATGGAACAAGCAATTTCGAGATTCAAACCTATTTATTACGTACGACGGAGCAGTTTAAACTCAAAAAAGGGGGGAAGAGAAAGATTGAACAAGAAAATACAACTCAGTTATCCTGGTATTCTATTTACAGCCTTGTATAAATCCAGCGAGAAAGACCAGAGAAGAAGACATCCCTTATGGTAGGAACGGGAGTGGTTGGTATCATCCTCCCCAACGTCATCCAATCATTACC…
A1-3	A1-3_(paired)_contig_62207	487	33	82	17.9384	100	74.3	7.41e-12	MAG: P1 protein... partial [Alfalfa mosaic virus]		CATTCTTCTCTTTCAATTATGGTCTGTTTCTTTTCCTTCATCTTTCTTAAATGCTGATTCAAATTACACTAACAATTTTCATTTTTTTTTTTTTTTTAGTTCCGTTCTGTTTACTTTATCATTTACCTGCAGATCTGATTTTGATCTCAATTTCACTTTACTTTGTAGCATCACATAATTATCTTTGATCTTCTCTCTACTCAAATTGATTAGTTATGCGTTGAAGATGAACCCATTTTTTAAGCAAACCTAATGATTATTTGATTACTGTTATTAACTTAATTAACCACTCAAAATCATAGGTTTTCGTAATTCCATCATTCAGGTCAATATTAAGCGTGATTTTCAGCTTGTAGCATAAGCGATAAACTCTATAACGCCATTCAGAGATGCTATCCC…
A1-3	A1-3_(paired)_contig_57718	400	46	60	16.0025	86.957	73.2	9.28e-12	126 kDa protein [Alfalfa mosaic virus]		AATCAAAAGATGAAGAAAGTAATTGTAGATAAGAGACAGTTGTGTATCAGAACTGTCAAATTTTAGAAGACATTGTTTCAAAATTTATTAAATATTTGCTATTTTATAATGTAAAAAGGCAAAGATTTGTCAAATATATAGGGCTATATGAATGTAAGTAAACATTAGATGCCCATATTCCACCAATAATTCCTGCACACCATCTCGCAATTCAGAAATTCAGAAACAAAGCCTTACTAATTAATTGAAAAACCAATCTTTCAGTTAACAGCAATAAAGAGAAACAGATAGCCGATTTTTCTTCCATCTGGATGAGCTTCCAAATAGGCATGAACTTGCAAAATTGCTCTATTTAATTTTTGAGCATCTTCAACTTCCTTCGCTTTAGCTTTTAAACTCT
A1-3	A1-3_(paired)_contig_60638	528	36	272	60.4299	100	74.3	1.47e-11	replicase [Alfalfa mosaic virus]		CAACGGTGAACAATCGATGGTTTCTTTTAACTCATCGGCAGAGCTACGATTGCTGGTAAGGATCAAATCCACATCCTGACCCGATGAACGGGCTATTTGCTTGATATTGGCTCTCAGTCAAACCAATCATGCAGTAACTATCACACGATTATGTAATAAACTACTAATAATATCCTAAATCAAAAGGACAGACAAAATTGCTTCTTCAAACAAAAAAAGGACAGACAAAATTTCCCGGACGAAACCGCTTTTTTCTACCGAAAAAAGGGACGGACAAAATCATTGCTATAGACAAACATACTGTCGTTCCAACACCCTGACTAAAGAGTGGTAATTTGCTTGGCCACATGGCCAATTGTCACACCATATATTTTTAGATCTCTTGCTAGATTTATCATT…
A1-3	A1-3_(paired)_contig_85477	420	32	97	22.1928	100	72.4	1.57e-11	RNA-dependent RNA polymerase... partial [Alfalfa mosaic virus]		CAAGTATGTAAGCGCATCTCCAGTACGACGTTGGAAATCGACGTTAAAGAAAACGCCATTCTTCGAATCTGAGATTCGGGATTTTCTATGCGCATTCTCACGTCGCCGCTGCCCTTCTTCTAGGTTCCCAGAATTGCAGCAGCAGGTAATAATTGTTTTGTTTCTGATTTCTCGAAGATAAACTTTTGTTTTTTTTTTTTTGAAAGCAAGTTTTTTGTATTGGATTGTTATTGTACAAAGGAGGGGTTTTTTGATAAAGTTTAAAAATCTTTGATTTTGACATGTTAATGTTAATTAGGATTTTGATCTGTGAGTAAGGAATGGTTTTTAACTTTGGATCGTTATAAAATTAATTTTAGCGTTTTTGAGAAAGTTTCAAAAATCTGATTTTTAATTGAG…
A1-3	A1-3_(paired)_contig_79332	516	34	193	29.1415	88.235	73.6	1.89e-11	MAG: P1 protein [Alfalfa mosaic virus]		CTTGGGTCGGACCTACTGCTAGAAGTTATCCCCTTGCAAAATATGAAAGAGCAATGAGCAAGGACGGATACGTAACTCTGAGATGGGACGGAGCATGCATTAACAGAATATTGCAATAGCCATTTTGTTTAATAAGAATATTGCAATATATCGATTGAAAAAATCTTAAAAATATGACAGCGGCTACATAGATCTAAGGTGAAGAATAATCCAAACCTAGCAGAGAGTCATATACATTAAACAGCATACTCAATTAATACCATAGGAACCAACATCACATATTGCATGAATTATAAACTTTCTCCAAACAATAAAATTTCTCTCTTAAACAGTCCTACTATTTCTTAACACAAATGATCATCATAAAAATTCCCGGTTGGCTAAAGTGTGAAATCAATA…
A1-3	A1-3_(paired)_contig_61892	342	33	22	4.9152	96.97	71.2	1.9e-11	MAG: P1 protein... partial [Alfalfa mosaic virus]		ACCTTTTGTCGTCCACTGACAATGATCACCCAATGTATTCAAGGTAATGATAGAATTGGCTGAAGTGGACTTCAAGTAATCAATTGCTTCAAGAATGGCAAACTGACTCCGAAGGACAACACGCCAAAAAGCAAAATGAGCAAGAACTAGAGCGAATTCTACATAAAAACAACTGCACTGCCGCCTGCCAAATTGCGCCTCAAACACGCAAAAACATCCCCCGAACTGCAAATGTTGCAGATGAAGAACAGTCCCTTGACATGACATACCGCCCGACCAAAGCTTGCAAACCCACAAGCCAGTGTTGTCAAATATCAGCCATGGCGACGCCATGGCAGATAT
A1-3	A1-3_(paired)_contig_58311	375	34	42	10.92	94.118	71.6	1.95e-11	RNA-dependent RNA polymerase [Alfalfa mosaic virus]<>RNA-dependent RNA polymerase [Alfalfa mosaic virus]		AAGAAGTATTCATAAGTAGTAGGCATCGTTCACCTTAAAAGCCGGATTTGTAGAGTTGAGTCAGACCCAATCCAAGTTCTAATATGGTGTTAATGACTATCGTAGACCTGTTTTGCTACCCATTACTAAACCACTTGGGTTACGTTCCAAATGTCCGGTTCTAGGAGTGACGTAGGTGTATTGAGACTTGAGATCCCCATATTAGGTGTGAGGTGGCTTGAAAAAATGTTTATGAATGTGGAAATCTTTCACCAAAGAGGTCGTTTGTTTCAGAGATTACAACTATTGTGTTTCCCAAGTATGTAAGCGCATCTCCAGTACGACGTTGGAAATCGACGTTAAAGAAAACGCCATTCTTCGAATCTGAGATTCGGG
A1-3	A1-3_(paired)_contig_57039	490	102	178	37.8327	44.118	72.8	3.1e-11	replicase P1 [Alfalfa mosaic virus]		CTTGGCCTTCATCTCTATTTGTCCTTGAATCACATTGTCCAGCTGAGTCTGCATACCCCTCTGGGTGTTCTGAATCTCTTCCTGATTAGCAGCCAGACTTTCAAGCTTATCTTCTAGAGCCTCTTGTTTCAACCTCTGAGAAGCCAGTTCTTCCTTCAGTACCTTTAATGTAGGAACTTCATAGATTTCTCTTTTTACAAATAGCTCCTCTGGTTTCAGTGCAAAGAGTTCATTGTAGGAAGCCATGCCTCTGAATTCAGGCAGGTCATCTATAAGAGGCAGACGGGGAGGTTCAATCTGCCTAAAGATATTCCTTCTTAGATCCACTCTATCCATCTCCTTTCTGACATTGTCAAGCCAGTTAGCTAGATTTTGTTCAACAACACTAGAGTCCTTCGC…
A1-3	A1-3_(paired)_contig_75543	396	76	20	5.053	52.632	68.9	4.52e-11	90 kDa protein... partial [Alfalfa mosaic virus]		CTTGATTGCGCAAAAGTCCTTCGCTGGGTTGAGGGTTTCGGCAACGGGCTGTTGGTCAAGATCGATGTGGCGTTGTAGGTGAGTTTGTATGGGACCGATGTGGGCAATGAGTCGATGGTGGAGATAGAGTTGGCTGAGGTCGTACTTGATGCGGTCGAGTCCAGGTTATCGAAAGCGACAGGTGAAGATGAGATGATTTCTTGCGAGGTGATGCTGGAGGTTGCAAGACTTGATAGTGTGGGGCGTTTCGGTTTGTTGCCAGCTGCTCTCAATCTCGCTTCTTCTTCGTGCGCATTGCTGAAAGATGGTAGGAACGGGAGTGGTAGGTATCATCCTCCCCAACGTCATCCAATCATTACCTGATATGACGGCTTCATAAGGCTTCGTCAGACTTAC
A1-3	A1-3_(paired)_contig_47112	627	33	42	7.6316	96.97	73.9	4.62e-11	P2 protein [Alfalfa mosaic virus]		CCGAGAAAGACCAGAGAAGAAGACATCCCTTATGGTAGGAACGGGAGTGGTAGGTATCATCCTCCCCAACGTCATCCAATCATTACCTGATATGACGGAATTCTTCCATCCTACCCTTTTACCAGGTAAGACACTACTTCACTAAGCTAGCATGGTATAATGCGAAAAGACCCAGGACAACCAAAAAGGAAACCCAGTGCTCGCCTTATTCACAAATCGACCATGTAATCCCAAGACCCATTTTTTGTGGAAAGAGAGATAACAGAGCCCCCATCCATCCTCCAGACCGAGTACACCAGTACCGGTATTAGACTTTACGTACAAGAGAGAGAAAGGAAAAAGTGTCCGTAGACACAAACTCAAACGAACAGGTGGTATAAGGAAAGACAACAAAAAAAA…
A1-3	A1-3_(paired)_contig_45176	303	29	32	9.528	96.552	69.3	5.28e-11	125.7 kd protein [Alfalfa mosaic virus]<>RecName: Full=Replication protein 1a... Includes: RecName: Full=ATP-dependent helicase... Includes: RecName: Full=Methyltransferase [Alfalfa mosaic virus (strain 425 / isolate Leiden)]<>125.7 kd protein [Alfalfa mosaic virus]		GCTCTAGCAAATACACAAGTTTCCAAAGGGATTCCATCTACAATTATCTTTAATTCCAACTTACATTCATAGAAACACTACCAAATACCTATAACTTCGCAGCCAAAGCTGCACAGTTTTTTTTGGAATGCAAAAACCTAAACAGTTAAAACCGTGCAACCTTGGACTGTTGAAAGAGGTTTGAGAGAACCCTTTGCTGAAACGACCCTTTTTCGTGAGGGCATTTCCTTGGTGCCATTCAGCATAGTATACATCTTCAAGTGATTGGAAGTATACTGGATCAGAAATTAGAGGTGAAGGACC
A1-3	A1-3_(paired)_contig_71746	324	33	19	5.6728	96.97	69.7	5.53e-11	MAG: P1 protein... partial [Alfalfa mosaic virus]		CATCAATCAAATCTCTAGATCCTTCCTAATAGTGTTTCTTATAGTTTTTCTAAGTCTTGCTGCTAGTGAAAAGACTCCCCTCCATCTGAACCACATGGGTGTTTGCCGCATAATTTAACAAATAAACTTTAAACTAATAATCCAAGTCAAAAAAACAGTCTTAATATTTATTCTTCAAAGCAAGCATAATCAAAATGGATATGTACAAATAATGTTGCTTCGATCTGACCCGATGAACGGGCTATTTGCTTGATATTGGTGGCTTTTCCGCAACCAGCAACTCCATCAACAATCGTAACTGAAAAGTGTGCTTCAAGACCTAGG
A1-3	A1-3_(paired)_contig_52567	605	36	206	37.4711	97.222	70.9	7.54e-11	126 kDa protein... partial [Alfalfa mosaic virus]		GATGGATCACCACTTGTATATTTAATAATACATAGGATGGTATTATAAAAAAACATGATAAACATTTCTAATAAGTTTTATTACTATAAGTTAAGGTTATATTTAGATTACTATCCTGTTCATCTATCTTTGAATATAAATATAGATATACATATAAGAGGTTTTTCTTACATATACTAACGATCTTTTACTAGGTGTTCACCTTCATGGCTGTTTACCTAGTTAGGATTATTGGTTGCCTTAACTTTGACCAGGTACTAGTAGAGAAGATATACCTTTACTGAATACTGATTATATAGGTGTATAGTCATCCTAGGTTGAAACTAGCTATTTTTTATCCTATTTTGATAGTATATAATTGATAAACATTAGGTTTGAACCTTGAAATTAATAGAATCT…
A1-3	A1-3_(paired)_contig_70228	502	33	101	20.514	96.97	71.2	9.25e-11	RNA-dependent RNA polymerase [Alfalfa mosaic virus]		CATATGAAAGGCTGGTTATGAGGAAACTTTGCTTCAAGATTAAAAAGAGTCGTGAAAAAAAACTCTCGATCTCTTGGTAATTCCTCCACAGTGCCTATCAATGGAGCAATACGTGTCATGCATTTAAGATAAACAAAATAATCCTTAACAATCACACATTTCGAACAAGGAAGGTGAAAATGGAACGTCATCCATGCTCAAAACAAGGAGGAATTTACAATTTTTTGTTCCTTTAGAATTTGAGGTGATCGAGAATGGATGGCCAAGCATGAGCATAGATTCGTCAAGTTGAAAGTTAAGGGATACCTACAAACACTCTGACACTCAAGTCTCCAAGAGATCGAGAGTGAGAGGTTTTGGTAGAAGAATTGTGTACCTTGCTTTGTTATGAAGAGGTAT…
A1-3	A1-3_(paired)_contig_13692	331	32	21181	5645.31	100	68.2	1.96e-10	polymerase [Alfalfa mosaic virus]		AATAAGCCAATCCAAACAAGCCTTTAGTATCGGTGCAAAAATAAATTTCAAAATTCTGTCAAAATTAAGGTCAAGAAAGAGCAGAACATAACATATTTTTTTACAACTACAGAAGAAGACGTTTCAAGTCATAGAATCTAGTGGTAATGTAATTGTTTCTTTCAATTAACTTTCCTAATTTTTATTCGTTTAGTAGAACTGTTTTTGGGAGAATCCAGTTTGTGATACAATTTTACATCTTTCTTACGAGCATCAATGATACAAAAACATGTTTGTAACATTGGAATGACGGATCCACTGAATCGAGTTCAGCGACTTCGTTGGAAATCTC
A1-3	A1-3_(paired)_contig_66757	543	31	92	15.3812	93.548	67.4	3.02e-09	RNA-dependent RNA polymerase [Alfalfa mosaic virus]		AAGAAGCAGCAACAGCAGGAGCATAAAAAGAAGGAGGAGGTGGAGGCCATGCATATTGCGGTTGTTGATTGAGATGATAAGAAGGATGATATTGAATGCGATTGGTAGTAGAATTGGGAGGATAGTTATTGTTAGGGTTGGAGAAGTAGAATGAATGGGGTTGTGGTTGAGGTTGTGGGGTGTAAGGAGTAGTTGAGGGGGGATAGTAGTAACTTTGTTGAGGTGGTGGTGGAGGTGGAGGGTGTTGTTCTGTTGAGTAATAGTAAGGTGGTGGTGGCGGTGGTGGTGGAAGTTGGGGTGGTTGTGGAGGTGGGTTTTGAATGAAATTGTTTCTTCTTCGGTTACTCCACGTAATACCCATTAGAGTGTGATAAGGTTGAAGAAGAAACGGTGAAAATA…
A1-3	A1-3_(paired)_contig_62694	315	32	1694	445.781	96.875	63.9	5.03e-09	RNA-dependent RNA polymerase [Alfalfa mosaic virus]		TCAGAAATGAATTTGACCTCTTGGACATTCGCCACTGGTAGCGCTTCTGTTTTGGAAACAGGAAAAATTCTTAAAGCGTTGAGTCTGTCCGTAATTTCCCGGGAAAGACATCATCATCAGAAATCATACGATAAGAAACATCTACATGAACTGGATCATCGAATTCCGCTTGTCGATCCATTCTTTCCTCACCAATTTGATTTGATTTGTAGCTTTGCAAATTGCGATTTCGAAATTGACAAAATTTTGAAGAAAACTCTAACTTGGGTTGCTGTGAAAATTTTGTTGTTTTAGGGTTGAAGATGATTGTTGATG
A1-3	A1-3_(paired)_contig_49704	389	28	26	7.8303	100	61.2	1.21e-08	movement protein... partial [Alfalfa mosaic virus]		ATTACCGATCAATGATCAGGTAATATTTCATCTTTAATAAAACTTTCATATGTAAACCCTTTCGGGACTCCAAGACCCTTTGGAGAACCGGCATCGTCGTATGAACGCAATGAGGAGCATTTTAATTAGACACAATTAGACAATAGGGCAAAAATTGCGGTGGGTGGAGGTCGATTCTGCAAGAACAATGAGTCGACGTGGCATTACATGTTCTTCCACCAAAGCAATAAACGGCACCATGCAACGTCAGCTACCGCAAGTTGAGGGAGCAATGCTGAATTCAAGCTGAATAATTCATTTAATATTTAAACTAAAATGGCAATGTGTGTAATTTTTTTTATGCTGCTGCATTTTCAAGATCAAAATTACATTTTTGTTAAAACAAAAGA
A1-3	A1-3_(paired)_contig_48838	569	36	619	128.863	100	65.1	2.92e-08	126 kDa protein [Alfalfa mosaic virus]		GATGGGCAGCCGCAAAACAGTGAGATGAACTCGAACTGTTTGAAAATACAATACGTCGACCAGGAAAGTTGGCGCGTAGTATGTTTTGTTGCGTGGCATCCAGGGAAAAGACCCAACAGCACAATTAGAATAAGTTCAGATAGTATATTAGATTTTGAACTTAATTCAAGTATTCAACCCCTAAAATCAACTTGTAAGGCGTGATAACATCCCAAACTTTATAAATTCTATCTAAGTCGTATCCCTAACCAACTTGAGACTTGAGTTTTTCTCCTAAGGGATGATATCGCAAACTAGATTTTTTCTTTTATTCTGAAAGTAAATGGTATGGCACGAAACCTTCATTAGCTAGAAAAATAGTAAAAAAAAAAACCAAAAATACATCCGTGAATGCATTAA…
A1-3	A1-3_(paired)_contig_54619	237	77	7	3.6245	49.351	60.5	3.69e-08	polymerase polyprotein [Soybean chlorotic mottle virus]		CAGGTGAATAAGGAATTTTATATAAAACTTTAACTTCCTTTTTAGGGTCTTTAAGTTTTATATCAACTAAATCCTGTATTTTATTAACTACAGAATCTAATGGATTTTCAGAACAAACTTGATCTAAGTGATGTTCTAAATTTTGTTCAATTGTTAGGTAAAACTTTCTTTTATCCCACATACATCTAAGTATGTTAAGATTTTCTGAAATTGCCTTTAAAATTTCATTTTTTGTTA
A1-3	A1-3_(paired)_contig_75635	665	29	46	6.2451	100	65.5	4.24e-08	P1 protein [Alfalfa mosaic virus]		TATTATCGCATCCCTTTAAATGTGCTTGAGCTTTCAAAACTGCTTTTTCAGCTTGAGTATGACACAAATAAAGAGCGTTGGTATTTCTGTACTTTCTCTCCTTTCATTCATAATTTTGTGTGACTACACATTCAACATAAAAACTAAATTTACTGTTTTCGCTAGTTTCATGATGTTCATCAACGGGCTACACAACACTGCAAATTGTATGGTTTATGATAAAATATTCCTTTCAATTTGAACTTTTCCATGATGTAGTATACTACACAAATAAAGCATTCTATGAGTATGAATCATATATGATTAACAACTCATGAATCATATATTGTAAGCTTGTTCACAAAAGAAGAGAGAAGCACATGTTATGTGCATTAATACACATTACATAACACTAGCAGA…
A1-3	A1-3_(paired)_contig_52137	303	27	26	9.5577	100	60.8	4.96e-08	MAG: P1 protein [Alfalfa mosaic virus]		GCTGGATTTAACAGCTATGCTGGGAGCAGTAGTAATAGTCATGTGAACTCGGAGACAGTGCTTAGTTGATAGTGTAGAGATTTCTTCTGATGATAATGGTTTTTTGGGTTTAATGTCACATCAAATATGCTGCTTACCTTGCATCTGTTCAAGTACATTTTGTAGCAGTCTAAAACTGGAAATGCAAGTTGCATCTGTGGCGGCGATACTGATGATTTCAATCGACTGATGCTGTTTTAAAAGGTTCTGAAGGCCCAACGTGGTATTCTGGTCCTACCTTTTTAAGCGCACTGGATAAAGTCA
A1-3	A1-3_(paired)_contig_69445	287	27	12	4.662	100	60.5	5.85e-08	P1 protein [Alfalfa mosaic virus]<>P1 protein [Alfalfa mosaic virus]<>P1 protein [Alfalfa mosaic virus]<>P1 protein [Alfalfa mosaic virus]<>P1 protein [Alfalfa mosaic virus]		CGATCTCTTCATGTAGATCTTTTCTTAGAAAATTAGTTCACATAAATACATAATTCTCCTTCATTGGCTGCAAATAAAAATCCTAAAAAACTAAAAATATCCCTTAATTCAACAAGATAACATAAATAAACTCTTCAGACACTGAAATGTCTCGCATTGGTTAAAAATAAAGGTCAATGATAGTTTATATGCAACACATACGCTTTTGGTGAAGGACCATCAACCTTTCCAAGAATGAATGAGAAAACCGTTTCAATTTTCTTTTGGAAAGATTGGTATAAATCCAC
A1-3	A1-3_(paired)_contig_64618	250	26	15	5.352	100	59.7	6.49e-08	P1 protein [Alfalfa mosaic virus]		GCAGATTCAAGATGTTGTAGGCCGTGCTGCTACTATGACCGCCCCTGCTGGCAGTAGGCTTGGGGAGCACGATGTTACCTCCTACCTCAAGTCGAAGTAGAAGGCCTTTTAGAAGTCATGGGTGATTTCCCTAGCAAGCCAGAGAAAGAACGATTCACAACTTCAAGTAGCAAACTACATCAAGACCTTTTGTCGTCCACTGACAATGATCACCCAATTTATTCAAGGTAATGATAGAATTGGCTGAAGT
A1-3	A1-3_(paired)_contig_83525	249	24	8	2.8875	100	59.7	6.7e-08	RNA-dependent RNA polymerase... partial [Alfalfa mosaic virus]		CCGTAAATAGTGATCGAGAACACTTGAAGTAGTGGCCAAAACACTTAACAATAGACCCCCTGCAAAATTTTCATGAGGTAGTGGATGACCATCACATAACAGGAAAATATTAAATTTCTAAGTATCAAAAGGAGGATAAAAGTGCAGCTTTCACCCATAACAGACCCCAAAATCGCGCTTACGTGTGGATAATGCACCGGTTTTAAACCGAGGCTCATAGCAGTTTTCCGAAGACTGCCAGTTGTTGAA
A1-3	A1-3_(paired)_contig_58133	379	30	21	5.773	93.333	60.5	1.82e-07	126 kDa protein [Alfalfa mosaic virus]		CCTCGCTAAAATACTATCGTCGGTATTACCGGCATCTCTACAAGCATTGTAGATCACATCATCGCTATCATGGGCGATGGTAAAACAGCGACCCAGTGTGCTTCAAACCATCCCCGTCTCCGCAGTGATACGGTTCAACGAGGTCACCTAGTTTATAAGACTAGGCTGGGACCATCCCAATAGGAGTCCGATTTTTTGTGATTCAGTGTGATCAGCACCTTACACGGGTATTATCAGGGAAACCTAAAATGCCATTGCTGTTCTGCGCATTGAGCACATGGGGCACACCGTATCGGTTTTCACTCTGACGATTTCTCCCTAGTCTTTACAACTAGAGGTCCTCTCGTCCTCCCGCAATTGGAGTTGAGCTTGATACGGC
A1-4	A1-4_(paired)_contig_1185	11784	2570	22816	275.186	99.961	4996	0	polyprotein [Snake River alfalfa virus]<>polyprotein [Snake River alfalfa virus]<>polyprotein [Snake River alfalfa virus]		GAATAATGGCACCAGAAATCATTTATTTACTATCTGTTAGTATTTATACTCTCTTTTCGTTTTGTTATTAACTTATTATTCGTTTTCTTTACAGTCGACCAAATGTCTTTTCGACTTCTCTTCTTCTCTTCTATATCTATTTTCTGCCTCATTGCTTTCATCAGCTTCTGCTGGTCTCTGTTTTACCTCAGTATGACCAATTTTTGATATGGGCTCTCATCTTCGATCATCATGTTCCTTCTCAACCAAAGGCAGTCCATGAAAATTCTGCTTACTCTATCTTCCAGCAAATCTTGCCTGTCACAAGCTCTAGGCAACCGTCTCGCGGCCCTTTCGGACACATATTCAATTCCGGATTTGGTCCTGTTGATGTTGATGTTTCTTATCGCGGCCTCAGCC…
A1-4	A1-4_(paired)_contig_9	3481	1126	1598841	66672.2	94.671	2184	0	replicase P1 [Alfalfa mosaic virus]		GGAGCGAATAGGATTCTATACCTCAACCTTAATCCACACAGTGGAGGTTGGCATTGAATTACCAATGACTAATTCAGAAATTAGTATTATAGCTCCTCGCTAAAATACTATCGTCGGTATAACCGGCATCTCTACAAGCATTGTAGATTACATCATCGCTATCATGGGCGATGGTAAAATATTTAAAAGTCTTCTTGTGTCTCGACAAGGCAACTAATCCATGGCATGGGCCATTTATTGGATCCCTACCAGTAGTAAGACTCGTTGAGGTACGAGTTAAACGACAGAAATAAACATTGTCGAAAGTCTTACCCTGAGCTTCATGAGTAGTAAAGATATTATCACATCCCTTTAAATGTGTTTGAGCTTTCAAGACTGCCTTTTCAGCTTGAGTATGAC…
A1-4	A1-4_(paired)_contig_16	3361	784	3474907	148501	99.872	1567	0	replicase P1 [Alfalfa mosaic virus]		ACTCTCACTTGTCTTCCATTCCCAGCATTCTATCAAAACCGGCATCTCTACAAGCATTGTAGATCACATCATCGCTATCATGGGCGATGGTAAAATATTTAAATGTCTTCTTGTGTCTCGACAAGGCAACTAATCCATGGCATGGGCCATTTATTGGATCTCTACCAGTAGTAAGACTCGTTGAGGTACGAGTTAAACGACAGAAATAGACATTGTCGAAAGTCTTACCCTGAGCTTCATGAGTAGTAAAGATATTATCACATCCCTTTAAATGTGTTTGAGCTTTCAAAACTGCCTTTTCAGCTTTAGTATGACACAAATAAAGAGCGTTGGTATTTCTCTCAACGCTCACAGGGGAATTTATCGGCACAACTTCGATAGATCTTAGTACTCTGGAAT…
A1-4	A1-4_(paired)_contig_39	2791	790	299056	15921.6	98.481	1511	0	RNA-dependent RNA polymerase [Alfalfa mosaic virus]		TTTCTTTTTTAATGATACGGCGACCACCGAGATCTACACTCTTTCCCTACACGACGCTCTTCCGATCTCTTAGGGGCATTCATGCTATTTTGCATGAGCATTTATATATGTGCATGAGCACATATATAAGCAATATAGAATTTCTCCTATCAGGAGCGAATAGGATTCTATACCTCAACCTTAATCCACCCAGTGGAGGTTGGCAATTTGACTTATGTCAAGAAAACATCAAGNNAGAATTTCTCCTATCAGGAGCGAATAGGATTCTATACCTCAACCTTAATCCACCCAGTGGAGGTTGGCAATTTGACTTATGTCAAGAAAACATCAAGCTCGGTGTGCCCTTGACCTGGCATCCGAGTGGGATTTTTTCACTCTACGAGGCTTAATTTTTACATT…
A1-4	A1-4_(paired)_contig_38	2743	782	1805489	94028.6	98.593	1492	0	RNA-dependent RNA polymerase [Alfalfa mosaic virus]		TCGACACTATGCTTCGATTCTGCCCTTAGAAAAGCTTAGGGGCATTCATGCAATTTTGCATGAGCATTTATATATGTGCATAAGCACATATATAAGCAATATAGAATTTCTCCTATCAGGAGCGAATAGGATTCTATACCTCAACCTTAACCCACCCAGTGGAGGTTGGCAATTTGACTTATGTCAAGAAAACGTCAAGCTCGGCGTGCCCTTGACCTGGCATCCGAGTGGGATTTTTTCACTCTACGAGGCTTAATTTTTACATTAGACTCGTGCTTCTCATTAAAGAGGCATTCCTTACACAAGGTCTTACTAGCGAAGATCTTACCTAGGGATTCTAAAGCAGCTTCTAGGTATAAACTCGGTCTTCTGAGATACCTGTGTGCTGTCATCGCGGCA…
A1-4	A1-4_(paired)_contig_55	2005	586	580622	38263.9	100	1194	0	RNA-dependent RNA polymerase [Medicago sativa alphapartitivirus 1]<>hypothetical protein [Echinochloa crusgalli partitivirus]<>RNA-dependent RNA polymerase [Medicago sativa alphapartitivirus 1]<>RNA-dependent RNA polymerase [Medicago sativa alphapartitivirus 1]<>RNA-dependent RNA polymerase [Medicago sativa alphapartitivirus 1]<>RNA-dependent RNA polymerase [Medicago sativa alphapartitivirus 1]		CAAGGATGTATCAAGGTGCTGGAGGTGATGCTTTTAAGTGAAATACTCTTACCCCTGGTCTTACAAATCTAAAGAATTTTAGTCTTTGCAGAATTACTCTACATATACACACACACACAAACACACAATGAAGAATATCGAGATAATCGGTTACAAGCCCTCTTTGGCTAAACCTATTCGTGGTAATGTTGATCCTAACTCAAACATTAATTACGGTAATATCGTCGATTATGCTTTAAGAAAATACCTCACTAATGAGGAGTTTACTATCGTCACACGTGGCTATCGTCGCTCACAATGGGCTGAAGACAGTCTTAAAAGTGATTTAGATAAACTAGATTCAGACTACTTTCCCGTGCTCAAAGATACCCATTATTATAATGCTATCGAACACACTCG…
A1-4	A1-4_(paired)_contig_86	1847	499	42853	3267.85	100	964	0	coat protein [Medicago sativa alphapartitivirus 1]<>coat protein [Medicago sativa alphapartitivirus 1]<>coat protein [Medicago sativa alphapartitivirus 1]<>coat protein [Medicago sativa alphapartitivirus 1]<>coat protein [Medicago sativa alphapartitivirus 1]		TGTGCTTTCCGATCTGTTTTTTTTAAGTCGAAACAGAAAAGAAATTGAAAAAACGACTGACAAAAGGAAAAACGCAGGACGAGAAATAAAAAAACAGCAAGTGATTTTAAAATTTTTTTTGGTTTTTGTTCTAAATCCTAACAAAATAAAGAAGCGAAATAAAACCGGAACTAGAAACATCTAGACGACGGAAACGCAGAATCTAATTCTTAGACTTCATCATCTTAGTTACCGAGTCATCAAGTGACAGGTAAGTGGAAGAATCAGTTAAAGAAGATTCAAGGGGGCGAATATCCCAAAATTCACCTTCGATAGTCTCAATTCCAAAGTCACCAAAATAAGGATGTGTGCGATACATCATCACATTAGTTTGGGCCATAGCGGCCATTGATTCGGAAA…
A1-4	A1-4_(paired)_contig_5530	2613	421	732	83.8634	100	842	0	MAG: putative nucleocapsid protein [Alfalfa cytorhabdovirus 1]		GTTGAGAATATCTAAATTATGTTCCCGGGCAAAATCTCATTTTATTATTTCAATTGATATAACCAACAGATATTTTAGACTATAGATTTATAGCAAGGACCCAAATATGCATCCAAGGGATATTTTTGAACCAACAAGTTCTGTGTGGCAAATTGCATTCATATACTGTTGGAGCTCCATATAACAGTGATAACCCAAGTTCTGTGCAGTACATANNNNNNNNNNNNNNNNNNNNNNNNNNNNNNNNNNNNNNNNNNNNNNNNNNNNNNNNNNNNNNNNNNNNNNNNNNNNNNNNNNNNNNNNNNNNNNNNNNNNNNNNNNNNNNNNNNAGCCCTTGGTAATCTTTTAGCTGTTTACACAAGCAATTTTTTTTTTTTTTTTTTTTTTTTTTTATTAATA…
A1-4	A1-4_(paired)_contig_13208	1281	426	271	28.8954	96.714	796	0	replicase [Pea streak virus]<>replicase [Pea streak virus]		ATATCTTGCAAAGTCTTCCCTAGAGATTCAGCAATTGCCCTAAGCACACAAACCTCCTTAGGGATGACTGGGCTATAATGCTCCCCGATCAACTGCATGCGTGCACATTGCCTCAAATCAGTCTTTGGCGTGAAGACCCACACTATGGAGCTATTCAGGTCAATAATTTCAATCTGCACACTATGCAACCTAGCAGCTGCCACAATACTTTCAAACTCACAATATGCATAACCACTCATTTGCGTCTTTAGCGGCTCGAGGTTCCAGTCCACTTCCTCTAAACGTGCGGCACTTATCTCCTTTAGAGCCTTACCCTCCAAGCCAAAGTAGTAGCCTAAGGAGTGCCAAAAACAATTCCCATCACCGGGCACCTCTATTACATCTAGGAATTGTGTGTCC…
A1-4	A1-4_(paired)_contig_7742	1078	359	169	21.1512	97.772	729	0	replicase [Pea streak virus]<>replicase [Pea streak virus]		TCAATCCGGAATGCAAACTTTCGCAGAGAATGTCAGCTCTATCCTTCTTGGCTTCATACAGCAATTCAGTCCCCGCGGCCTTCAGTGCCGCAAGAGAGTTCCTTTCTACCCCTAGTCCTTCAACCTCACCAAATCGCTCCAAGCCGATTATCTTGTTTTTATCCACATGAACCAGGTGACTTCCATAGTTCTGGAAGAAGCGCTCAAGAGCCCCCTTGGGGTTGAGGATAATCACATCCCCTTCATTGTCAATCACGGCCCGTATACCAAAGAGCGTCATGAAAGGTTCAATCAGAAACACCTCCAAACCCTCCCCTGACTCTACCAAGTCCAAGAGGTTACGGTTCTCAGCTTTAGTGAGACACCTGTGGATATCTTGCAAAGTCTTCCCTAGAGATT…
A1-4	A1-4_(paired)_contig_8038	1153	350	149	16.6618	98.857	689	0	RNA-dependent RNA polymerase [Pea streak virus]		ATGGTATTTTCTTTAAAAATTCCCCTATCAAAAGTTTTGGTGGTCTTAATCTCCTCTACCACCTCCTCAATTTTCTCAGTTTGCTCTTCTCCTTCCTTTACGGCCAGATCCAGATAAGTGAGCATTTTCCTGTCCAGAATTTGCTCTTCCTCTTCTTCCTGCAACTCTGATAGAGCACGCATAATGTAGGCATCAATATCCTCAGCTTGCAAACCGCTCAGTACATACCTAGCCACCAAATTACCCTCAGCCCTTTCCACTAACAGGGTATAAAAACTGTAGGGGTTCAACTCCATGAGTGCATTATAAGAGTAGCTGCGCTTTAACATATCTATAATACTCCTACGTAAGGTTCCACTATTTACAACGAACAATTCAGCACAATAGAAATCAGAATAG…
A1-4	A1-4_(paired)_contig_3710	3915	426	7866	282.433	91.784	685	0	coat protein/movement protein/aphid transmission fusion protein [Bean leafroll virus]		ACATTAGCATGATGTGTATCCAAAAGAGAAACTAAAATCTATTTTCAACTTTAGCACCAGCAGTACCGTTTTCCCGATCATCCCGAGAAGGAACGTCTGCCATAATCTTCTCCTGGCCACGCCAAAGAATTTTGTCAATGACCCCAAATTCCTTAGCCAATAATGCGTCCATGTAATATGACCTCTTCATCACATTGGAAACTGTCTCCTCGGAATTTTCTGTATGTTTGGCCAATAGTTTAACTAGAGTGTCCCTGTTTACCATCACCTCCTTGGCATGAATAAGAACATCACTTGCAGGTCTCAACCCAGACGATGGAACACGAGGCTGCTGAATCATGGCTTTTGCATGTGGCGTCATATAGCGTCTACCTTTAGTCCCTGCCGAAAGTAATAGAC…
A1-4	A1-4_(paired)_contig_8011	961	319	81	11.8263	98.119	644	0	RNA-dependent RNA polymerase [Pea streak virus]		TCAATATCCTCAGCTTGCAAACCGCTCAGCACATATCTAGCCACCAAATTACCCTCAGCCCTTTCCCCCAACAGGGTATAAAAACTGTAGGGATTCAACTCCATGAGTGCATTATAAGAGTAGCTGCGTTTTAACATATCTATAATACTCCTACGCAAAGTTCCACTATTTACAACGAACAATTCAGCACAATAGAAATCAGAATAGGGGCTACTCTTCCGGTCAAACTTGTTGATTGGTCCAAAAAGCTCAACCAAACCGTTCACAACAGCAGCTATTCCACCAGTTCTATAAATAAAACTATCTAATCTATTTGTAAGAGATTCACTGCCATATTCCTGCAATCTGACTCGAAAGGTCAGAGGGGCGAGGTTACTCTCAAAATCCTCCAAAGCAACC…
A1-4	A1-4_(paired)_contig_8039	847	281	191	29.8831	100	590	0	replicase [Pea streak virus]<>replicase [Pea streak virus]		GTCATTAAATACCTCTCTATTTTGGATATTGTGGTGTAGGAAATTGGCAAGCACTGAATATCACCTTCCATGAGGTCTGCAATACCTTTTGTGCCTACTGCCTCGAAGTTAGAGAATGTTCTAGTCTTTGGAACTATCGCATCACCCCGTGTGATAGCTATCAAATGATGGCTGAATTTCGAACACAATATATCCACACAGTAAGTGGTGCCATCATCAAGAATGATCTTTGCCAGATTAAGTAGATCGGCACAATCAGCCCTCTGGGAATAACCTTCAGTAGTTACCCCATCAGGGAAAAAGAACATTTCTCCATCTTCAATGTTGAACGTGTAACACCACTTGTTCATCGATTCTGTTGCCCCAATAAGCAGTTCAGGCGGTATGACCACAGTCGCA…
A1-4	A1-4_(paired)_contig_1971	1844	275	3894	289.355	99.636	579	0	RNA-dependent RNA polymerase P2 [Bean leafroll virus]		AGAACTTATTAACCACGGAATTAGCAACAGAATTCACGTCATAAATCTGCCCCAGGTTAGGCACATTCATATTACGTTTCTTTTGCATATCAAAGCCATATTCCTTGAACCATCTGTGCATATCTGAGAATCTTTTCTCGTCTTTTCGCTCACAGATAATGACACAATCATCTCCATTGTTGCATAGCTCAGCTTTCACACCTAGCTCTCTGAAGTAATTGTGCATCATCCCGCACATGATCAATTTGTTGCCCATTGATGTGTTGATGTCTCCTGACATTCTGTGTCCAGACACTTTGAACTTCAATATCTTATCTTCAACAAACAGCATAACTTTGTTTTCTGTTTGCCATTTCAAGAGTTCCTCTAGTTGTTTGTCTCGAAAACACCCATTATAAA…
A1-4	A1-4_(paired)_contig_24	1199	300	140255	16494.5	99.667	577	0	P3 protein [Alfalfa mosaic virus]		TTCCCACCAGCTTTCTTTTGTGAAGAACTCATGATGGAAGTATTTGAAAGAAAATTAAAAATAAAAACGGCCCATTACCGATCAATGATCAGGTAATATTTCATCTTTAATAAAACTTTCATATGTAAACCCTTTCGGAACTCCAAGACCCTTTGGAGAACCGGCATCTATACGCACCGTTGGTGCTATACCACTTATAGTGGTATTAGGAACACTAGGACCTTCGGGAATAAAAACTGTCTTTGCCTTCCCGGTAATCTTAGCTCTTGGTTCTAAAAGAACCGGACTGGGATCATTCTTTGATCCCACACCTAACCTTGTCCTATCAAGAACAAAGTCCGTCAATTTCCCAGCATTTAAGAGATCGCGGACTGGTTCGGTCTCAGCAATTGGAAACTT…
A1-4	A1-4_(paired)_contig_25	1220	300	67387	7766.67	99	573	0	movement protein [Alfalfa mosaic virus]<>movement protein [Alfalfa mosaic virus]		AGCTTTCCCACCAGCTTTCTTTTGTGAAGAACTCATGATGGAAGTATTTGAAAGAAAATTAAAAATAAAAACGGCCCATTACCGATCAATGATCAGGTAATATTTCATCTTTAATAAAACTTTCATATGTAAACCCTTTCGGGACTCCAAGACCCTTTGGAGAACCGGCATCTATACGCACCGTTGGTGCTATACCATTTATAGTGGTATTAGGAACACTAGGACCTTCGGGAATAAAAACTGTCTTTGCCTTCCCGGCAATCTTAGCTCTTGGTTCTAAAAGAACCGGACTGGGATCATTCTTTGACCCCACACCTAACCTTGTCCTATCAAGAACAAAGTCTATCAATTTCCCAGCATTTAAGAGATCGCGGACTGGCTCGGTCTCAGCAATTGGAA…
A1-4	A1-4_(paired)_contig_22524	1008	290	124	17.0426	88.621	526	5.37e-180	RNA-dependent RNA polymerase [Soybean leaf-associated mitovirus 2]		AAACTTAGTCCTCTGTAAAGAGAAGAAAGAATACATGGAAGGTTCTTACAAGAACTTATGTAATTCCCTTTAACTTTATAAAAGTCATAGAGATTTACCATTACTATGAAAGGGTTGTTGATATTATCGACAATTCCTCTCATTGGTAATCCAGTAATTTCTTTCCCTTTACTGAATCATCTTTTAGCAAACTCATATGTATCTTTCGATACATGTGTTTTACTATCGGATAATTCAACACCTAGATAATTCATTCATTTCATATATGTTTTAGCAACTTTATCATTCTTAAGAACGATATCGTCACCTAAAAGTATATAATCTGTAAAATTATCTATACCATTTAGTTTAGCACATCAGTGCACGACTAGATGGTGTGTAAGTGTAAAGGCAGCTCAA…
A1-4	A1-4_(paired)_contig_13034	887	247	61	9.531	99.19	505	2.07e-176	MAG: putative nucleocapsid protein [Alfalfa nucleorhabdovirus 1]		AATAGGTCGGTGACTTTCTGATAGTTGACTGGTTTATGTTATGAGATGTCAGTCAGAATGGCGGGGGCTTTGGGATGTTGACCACTGGAGGGGGTTTCTTCTTCCTGCTTTCTTCTTTCTCTGGCGGTTCTTCCGCTCTGCGCTTTCCTGACATGGTGTTGCTTGCTGTAGGGAGACCCTTCGATGTTTCCGTCATCCCCATTTTCTGAGCATAATAGATCTTATCCACTATAGAGGCATCCTTGGATAAGGAGATCATCTTGTTCTTGCACTGTATGAAAGCTTCTGCTTTGGCTCTACCTATCTCTTTTATGTGATTGTTGTTGGCTATTGCGAAAATGTTGAGGGGAGAATCATACCCTGCTTCGCTGCTGATACCTAGTTTAATCTCTATGTATG…
A1-4	A1-4_(paired)_contig_33258	1103	345	79	9.8142	66.087	459	6.97e-154	putative reverse transcriptase [Soybean chlorotic mottle virus]<>RecName: Full=Enzymatic polyprotein... Includes: RecName: Full=Aspartic protease... Includes: RecName: Full=Endonuclease... Includes: RecName: Full=Reverse transcriptase [Soybean chlorotic mottle virus]<>putative reverse transcriptase [Soybean chlorotic mottle virus]		GTTTTAGGATATGAACCTATAGAATCAGACATTAGTTCTAATGACGAACTTTATGAATATTGCACTGAGACAGATTCAGATGTCGAAGAAAATACTTGGTAAAGGAAATCCGAGTGCCACATTCATAAAAATAGTGTTAGGAAATAAAAAAATCCTGGCCTATATAGATACAGGTGCAACTCTTTGCTTTGGTAAAAAAATTATCTCTAGAAATTGGGAAAGATTAGCAAAATCGAAGGAAATTATAGTTGCAGACAGGTCAAAACATCAAATATGGTTTAACCTTAGAGATGTTTCTATAGAAATTGAAGGGTATAAGTTTTTTATTCCAACAATTTATCTCCATGATTCAGGACTAGATTTAATCATAGGAAATAACTTTTTAAAGTAATATGAACC…
A1-4	A1-4_(paired)_contig_26077	640	212	126	24.0718	99.057	429	1.83e-135	RNA-dependent RNA polymerase [Pea streak virus]		CCCATTCTACCACTTTCGTAACCAAGGGCCTTAGCCATGTTCACCCTAATTTCCTCTGCCAGAACTTTCCTGGGGGAGACAAAATGCACCCGCTTCCCTTCATTGGCCTTGAGAAACTTAATGAACAAGGTACTTTTACCTGCACCAAAAGTGCCAAGGATAACGGTCACGTTCCTACTCACAGATCCTGGACCTGGATTCTGTATCAATGGTTGATCATTGTAAAGTTTTGAGGAAATCACTCCCGTCAATCCAGAATGCAAACTTTCACAGAGAATGTCAGCTCTATCCTTCTTGGCTTCGTACAGCAATTCAGTCCCTGCAGCCTTCAGTGCTGCAAGAGAGTTCCTTTCTACCCCTAGTCCTTCAACCTCACCAAATCGCTCCAAGCCGATTATC…
A1-4	A1-4_(paired)_contig_17	728	170	134787	25856.7	99.412	356	8.58e-122	coat protein [Alfalfa mosaic virus]<>coat protein [Alfalfa mosaic virus]<>coat protein [Alfalfa mosaic virus]<>coat protein [Alfalfa mosaic virus]<>coat protein [Alfalfa mosaic virus]		AAGGTTAGCTAAAGCAAGGTTAAGATCATTTTCTGAAATAAGCTTAGGGGCATTCATGCAGTTTTGCATGAGCATTTATATATGTGCGTTAGCACGTATATAAGCAATATGAAGTCGATCCTATCAGGAGCGAATAGGACTTCATACCTTGACCTTAATCCACCCAGTGGAGGTCAGCATTAAATGACTTTAGCATCCCAAATTAATGGGGTACATCAATGACGATCAAGATCGTCAGCTTCGTCGAGCAGCCCCACAGTAATCAAACTGCGGAGGGGCCCTGCTCGCGGGAACGCCTTTCTCTCGACCCAAACTTCGTTGAATCGGTATGAGGGATTTTTAGATCCCTCAGGCTGCGCGTCGAAGTCCAGACAGAGGGCTACGGCATAGGAATGCTTG…
A1-4	A1-4_(paired)_contig_45	676	177	96186	20105.2	98.87	343	6.49e-117	coat protein... partial [Alfalfa mosaic virus]		GTGTGGCAAAGCCTCGGGACCCCTCTGAGTCTGAGCTCTTTTAATGGGCTCGGCGTGAGATTCCTCTACAGTTTTCTGAAGGATTTCGCGGGACCTCGGATCCTCGAAGAGGATCTGATTTACAGGATGGTGTTTTCTATAACACCGTCCCATGCCGGCACCTTTTGTCTCACTGATGACGTGACGACTGAGGATGGTAGGGCCGTTGCGCATGGTAATCCCATGCAAGAATTTCCTCATGGCGTGTTTCACGCCAATGAGAAGTTCGGGTTTGAGCTGGTCTTCACAGCTCCTACCCATGCGGGAATGCAAAATCAAAATTTTAAGCATTCCTATGCCGTAGCCCTTTGTTTGGACTTCGATGCGCAGCCTGAGGGATCTAAGAATCCCTCATACCGA…
A1-4	A1-4_(paired)_contig_22750	480	159	127	34.6938	100	329	1.74e-111	coat protein [Pea streak virus]<>coat protein [Pea streak virus]<>coat protein [Pea streak virus]<>coat protein [Pea streak virus]<>coat protein [Pea streak virus]<>coat protein [Pea streak virus]		TGTTCCCTTATGACACCAAAGATTGCATCTCTAGTGATGGAACCTTCAGGGTAATTGATAGAACCTTGGGGATTAGTGTACCTGGACGCACCGACTGCCGTGCAGTACATGGCCACATCCCAGAATGTCCTGGCCATATGCTCCGGTGGAACGCCCAGCTCTTTCAGTTTGGCACTTATTTTTGCCAGATTTTCAGCAGTTGCTACTTGATTGGCTTCAGGGTTCCAACCCAGCTTTTGAAGATCATCGAGCGTGGGTCGAGTAAAGATGTTTGAACCATCAAGCTTCATCTTGTCAGACACCTTCAGCCTTTTTCTGTCCGCCTCCCAACCTCCATTAACTATGGATGAACCTGCAATACTTTTTGCAGTTAGGTCCTGCAGGGCCTGAAAACGCTCC…
A1-4	A1-4_(paired)_contig_46761	491	156	63	11.4073	100	331	2.41e-108	MAG: RNA-dependent RNA polymerase [Medicago sativa alphapartitivirus 2]		GGGGATTCCGATAAAGTGATCCTTAGGCCAGTGCTTATCGGTTAAGATAATACGCTGTGGATCTTGGAGATGTTGGACAGTTTCAAAGTACGTCGGAAAGTGACTAATGTCAACTTGCACGTAACTTGGAATATAGTTCTGTCTGTATCTAATACTACCTGGTAAACCATAAGGGTCGGGGGTAAACCCGCCTTTAGCCAGGAAGTTATGGATATCCTCGCAAATTTGGTATACACGGGTATGATTACCACAATTAGCGTAGGCGACTCCTATGGCTCGTGCCATTAGGGACGGTAGTGAAGACGTCCTCTCAGGATGTCTTAACATAGCTAATAGTTGTAGTTCGTCTCGCTTGGGCATAGTGCCGAAGTTGCGGTACTTTAGTACCTCAGCTCCTTC…
A1-4	A1-4_(paired)_contig_43660	645	169	44	9.2791	94.675	323	3.3e-106	MAG: putative nucleocapsid protein [Alfalfa nucleorhabdovirus 1]		CTGGTAATTTGCTATACTGGAGCGACAGAGCTACAGAGGGTGATTTCACAACATACCGGGTTAACCATGATAAAAGGAAACAAATAGCGTTTGCCTGATCTTTCATTGATTCCTCCATTCTCTCTGTTGATGGGACTATTGTTGTGACGACAGCCGGAGACCCACTTTGAGTCATAGACACCTTGCTTGTCTCGGAGGGCACCGCTGCTGCAAAATCAGAGCACATGATATCGGGGGTCCATGGCTCGTGGAAGATTTCTTGACCTGTTATTGGGTGCCGCAGGTTCAGGGCTACACCTACAAAAGTAAGCATATCCTTCTCAGTAACATCTTTGGTCTTAGCATCAATGAACTTATTGAAAAACTGGACTATTTCTTCATCCTTTTTTGCACTGATCT…
A1-4	A1-4_(paired)_contig_38937	807	224	96	16.4238	76.786	326	5.73e-103	RNA-dependent RNA polymerase [Soybean leaf-associated mitovirus 2]		ATGAAGATCTATACTTTCCATAAATCACTTGACTATTCATTTGGTTATTCAACATATGACTCTCTAAGAGAGTTATTATGTTTGAATATACAAAATGAACAGTTTATGATCCCAAACGACCAATTAATTCGTACTACGTACGATGAGGTTATAGGTTTGGGAATGGGAAGCTCCGTTCAAGATAGTTTATTTGCTTTACAAGATTTGGCGCAAAAAGTTATAAATGGTAAAACCATTTATAATCTTGATGATGCTAATGAGTTAAACAAATATCCTATCTTTACAGGTATAGTTAACTATATTAATAATTATATAGATAATGTCGGTAAATGAGAAGTAAACTCTCTCAATTACAGAGACAAATCTAAAGAATTATTAATGTTGAATGTTGACCACGTA…
A1-4	A1-4_(paired)_contig_6456	2070	466	256	17.4	42.918	332	3.38e-100	RNA-dependent RNA polymerase... partial [Sunflower phomopsis-associated mitovirus 1]		TATTTAAAAGAATGTAGTGTTGCTATCATGCACCATGTAGCTGGGAAAAGAGATTATTCATCTCAATTTCCAGTGTACTTGACTAGGGGTATACCTCGTCTCTTACCCTCTTCTCTTAGATCTTTAGTTAGATCTCGAGATAGGATAGGAGTTAAGGTTATACTTACGATCTTGCAGGTGTATAGGGTTTTATATGTGCCCACAACACTGAAATTAAATACNNNNNNNNNNNNNNNNNNNNNNNNNNNNNNNNNNNNNNNNNNNNNNNNNNNNNNNNNNNNNNNNNNNNNNNNNNNNNNNNNNNNNNNAGATCTGCAGGCCCTAATCATAATCCTTCCATGTTTGGAATCTGAAAAGATGCCTATGCATGGAAGACGGAACCGGAGCTATACCAAAAGT…
A1-4	A1-4_(paired)_contig_26063	465	154	47	11.9785	100	325	9.64e-100	replicase [Pea streak virus]<>replicase [Pea streak virus]		ACCTTTTCTTCACTGCCATCAGGAAGGTTAAATTATCTGAAGCTCTGTGCCTTGGGTAAATTGCTTCAAACCTCTCAGCCGCATTAGTCAACCGCTCACCGCAACCGCGATCATGGTCATCAGTGAATTGCTCAGTAACCATGTCCCGAAAACGATACTCCCTAGCATCCTTCTCCAGTAGTAGGTGTAACCATCTACTCCTTACGCCCTCCATTTCGCAACGAGGGAGGTGAGTCTTGAACCACTGGTCTTGCTCCATGAACTCATTGATAAGGGCAACCTCCACATCTTCAGTTTGCCCCAGGAATAACTCACCCTTCAACCAAGGATCACCACCCAACTTTTCTTCAACCAACCCTTGATCCTTGCCAATCTTACCGATAAAGGTCTGCTTGAATT…
A1-4	A1-4_(paired)_contig_26339	456	151	74	22.4276	99.338	314	9.11e-96	RNA-dependent RNA polymerase [Pea streak virus]		TCAACTTCAACTTGGACAAGAAGTCTTCAAATTTGTTACTAACTTTCAAATGTTTTGAAGCACACATATCATCCCCCGCAAAACAGATGAATTCATCACCTCTGGTATCGTATCTCAAGAAAGTGAAGAGGGCATTGGCCATGGTGTTAAACAAGAATGTGCTTGCCTCTCCCGAAAACCGCATAATAGCAAATGACCCCAACTTTGAGCCCAAATGGGTCTTGATGTACCTGTAATCAGCAATTAAGTCCCTAGGTAAGCCCAAATGTTCCATTAGGGTTAATTCAAAGGCCATGATCCAGTGATCTTGGGAAGCATCGAAAGCCTCATAGTCCGACTCAGTACAGACTCCAGTGAAGTTACCTCTGATAACCCAATCATCCAACTCTTCTAATCTCT…
A1-4	A1-4_(paired)_contig_13856	787	149	795	140.346	95.302	301	2.31e-89	replicase [Pea streak virus]<>replicase [Pea streak virus]		AACATTCTTCTACTTGAGGAACTCAATGATTCGCATCTCAATGCAGAAAAGTAATTTAGATTCGGTGGAATCCCTCTAATATCCTCAAGATACAAGCAGCACTCAACATTTAGGTTCCTAAGAAGGTGACATTCACTAAGGCACTCAGGAAGGGTTTTGAAATTGCTACCCGATAAGTTTAGATTTTTCACATTGGAACACCACTTGAGAACCGTTTGGAGACATTCATCTGAGAGGTTACAGTAGGAGAGAGTAAGTTCTTTCACATTTGAAAACACTATAGAATACATTTTATCATTATGTTTTGGGAACCTCAGCATTCTAACTGTATATATTTGTAAGACATGAAGNNCACAAACCTCCTTAGGGATGACCGGGCTATAATGCTCCCCAATCAAC…
A1-4	A1-4_(paired)_contig_28137	416	138	96	30.0433	99.275	291	5.88e-88	RNA-dependent RNA polymerase [Pea streak virus]		GCCTCATAGTCCGACTCAGTACAGACTCCAGTGAACTTACCTCTGATAACCCAATCATCCAACTCTTCTAATCTCTTCCCTGAGTGGATGTAGTAGTTTGTCTTCAGCAAAGCCTCACCTAGCAGCTTTTCAATATAGCGCATGTAAGGGGCAAATCTACATAAAACCGAATGTTGGAAGCATACGATAGATTGTGCAGCTTTTGCACACCTGAACCTGTTGTCGAACTTGGTACAGATTTGACTTTTGGAAAACACCAAACCAACATCTGCCAACCAATCCCTACAAGATCTGCCAGCATGATTCTCTATTGTAGCCGCACTTTTGCTTCGTTTCTTTTCTTCAAAGTCTTGCACGGCTTCAGCCATCAAATCCGGTCTATGGCTTGCACGTAATGGT…
A1-4	A1-4_(paired)_contig_30450	412	136	32	10.0995	100	282	5.4e-85	replicase [Pea streak virus]<>replicase [Pea streak virus]		AATAGGTGTAACCATCTGCTCCTTACGCCCTCCATTTCACAACGAGGGAGGTGAGTTTTGAACCACTGGTCTTGCTCCATGAACTCATTGATAAGGGCCACCTCTACATCTTCAGTTTGCCCCAGGAATAACTCACCCTTCAGCCAAGGATCACCACCCAACTTTTCTTCAACCAACCCTTGATCCTTGCCAATCTTGCCGATAAAGGTCTGCTTAAATTTTGGATTCCCAGGAAGTATTTCCTTTAGCTTATCTGTGCTACTAGATCCTTTCAGGAAGTCCGCCAGCACGGAGTTTGATTTTCGCAAAACCAAATTCTCTAGGGTATCTCCTGTTAAGTTCAAGATAGCAAGATTTTGTCTGAATCTTGATAGGGCAGTAACCCATCTTTTTTCATTG…
A1-4	A1-4_(paired)_contig_17238	497	126	89	22.8933	96.825	251	2.33e-81	triple gene block protein 1 [Pea streak virus]<>triple gene block protein 1 [Pea streak virus]		CGTGCGGCAATGAGTGAATATTATCTCCAACGTGAGGCAATTGGTTGGACCTCAAGGTGAATATAATGATCGCAATGCCCGCTCCAATAGCCAAAGCAAGGAATGATCTTGAATTATCAGGAGGTGCTATCAATGGCATTTGAACAATTATGAAACCCCTCTGGCTCCGGTGTTATGATTAAGAGTTTCTCTGTAGCCCTAGTACAGCAGATGTAAAATTCAGCTCTGTGAACACCGATAGCAGACTTGCCAGATATAACTAGAGAGACGGTTGGGAATTCTAGACCAATAATGTCCGCAGGACTCTTATGGTTGACCTGATTGTAATCAAGAAACTCGCAGACTTCGGGTTCAAAACAGGTCACAACGCCCTCTGGTTCAGATCCGAGTAGGGTTTTG…
A1-4	A1-4_(paired)_contig_32774	405	134	13	4.5012	99.254	271	2.86e-81	replicase [Pea streak virus]<>replicase [Pea streak virus]		GCCCAAAAAGCTCAATCAGACCGTTCACAACGGCAGCTATCCCACCAGTCCTATAAATAAAACTATCTAATCTATTTGTAAGAGATTCACTGCCATACTCCTGCAATCTAACTCGAAAGGTCAGAGGGGCGAGGTTACTCTCAAAATCCTCCAAAGCAACCTTCAGAATTGTGTCAAATTTTCCGTAGAAAATCTTTGGGAGGAGTTTCAAAAAATCTGCTTTGATCCTAGCCCAGTTATCTCTCAGTATTAAACTGTTCAGACCCCTCTTGCTTATGTGCAAAGCAGCGTACTCTCTCACAAATTTGATCTCAAATGCACTGGGCTCTTGCACTATCTGCCCCAATTTCGCAATTGCAGATTGCACATCTGGTTTATTAAGGGTCATTAAATACCTCT…
A1-4	A1-4_(paired)_contig_13498	380	126	185	58.0106	93.651	239	1.12e-77	126 kDa protein... partial [Alfalfa mosaic virus]		AAATAGAGATTTCAGATCTCTCTTAGGCAGTGACAACAGAGCTTTGGCGACAAAATCACCAGGAACATTGACTTTACCCAGCGCGCTCAAAAAGGTAGGGCCAGGATTCCACGTTGTGCCTTCAGCACCTTTTAAAACAGCATCAGTTGTTAACCTCTCTCCTTTGTCTAGGAGGGATAGCATCTCTGGAATGGCGTTATAGAGTTTTTTCACTCTATAATAAATCGTTGTTTCCACTGGAATGTAGTCATCCGGGCTGAGAGGTTTGCCCGAAATCAGGGTCACACCACCGATAATGGTATGATGCGTTGAAGAAGATAACATAGTCGCTATGGACTGAATTGCGGAATGAGCATCAGAATTAGGTCTGAATTGCCTGA
A1-4	A1-4_(paired)_contig_2528	443	113	777	242.458	100	235	9.69e-72	RNA-dependent RNA polymerase P2 [Bean leafroll virus]		ACTTGTAATCGAAGGAACCTATCCTTCTCTCCTCAGGCAATAGCTAAGCAAGAGATTAAGAACTACTAATATAATAATAGCTACTAATAATATAATATAATCTACTGCAGAATAGTGGGCAAGGACACAGAGCATCTAGCAGGGATGTCTATGTTTAAAAGTTTCGCGTCAAGTAAAGGCGTCAATCTCTTTACGCCACGGGGCTCGATGCTAACCTGCAAATTGTTGAAGTATCGTTCAACAAGGACCTGAGTTTGCGGGTCAACCCCAAAAGACTCCCAGTAACTCAACCTATTTTCCATAGTTACCGGTTCTTCAACTCGCTCTTTCCTGAGCCCGAGTTTGTCTTGCGTGCCAAAGGAGACTACCTTATCGATTAGTTCCTGCGAAACATGTTTG…
A1-4	A1-4_(paired)_contig_15012	344	114	22	8.1657	100	241	3.61e-71	replicase [Pea streak virus]<>replicase [Pea streak virus]		CTCATCAATTTCCAGACTTTGTTGCATGAAGGCACAAGGTAAACGCCTCAAAAAATTCCGGTTTTGGAACCTGTAAGAACCAATGGTGTAATCATAATCAACACCCTGCAGAGCTCTTTCCAAATCCGAACCCAAATAACACAGAATATTCCTATCCTTCTCATTATCATAATCACTCTGAGCAGGATCGCCAAGAGCCACTAATTCGCACTTTCCATTCAGCTGATAAGTCACACAATCCAAATACCCTGGTGGGAAGAGTTGAATTTCATCCATAACAACACAATCTTCAGCCTTCAGACTCTGTATTTTGAGTAGAAACACCTCGAAGGTGTGCACGAACC
A1-4	A1-4_(paired)_contig_26062	338	112	24	9.5443	99.107	240	1.34e-70	replicase [Pea streak virus]<>replicase [Pea streak virus]		TCTTCACTGCCATCAGAAAGGTTAAATTGTCTGAGGCTCTGTGCCTTGGGTAAATTGCTTCAAACCTCTCAGCTGCATTAGTCAACCGCTCACCACAACCGCGATCATGATCATCAGTGAATTGCTCAGTGACCATGTCCCGAAAGCGGTACTCCCTAGCATCCTTCTCCAGTAGTAGGTGTAACCATCTGCTCCTTACGCCCTCCATTTCACAACGAGGGAGGTGAGTTTTGAACCACTGGTCTTGCTCCATGAACTCATTGATAAGGGCCACCTCTATATCTTCAGTTTGCCCCAGGAATAACTCACCCTTCAGCCAAGGATCACCACCCAACTTT
A1-4	A1-4_(paired)_contig_7043	344	114	509	193.555	92.982	220	5.28e-70	P2 protein... partial [Alfalfa mosaic virus]		GAATGTGCCTAACCTGGGGCAGGTTTATGACGTGAATTCTGTTGCTAATTCCGGGGTTAATAAGCTCTTAACAACTGGTGTAGATCCTGATAAGCTATGCATGTTTCCAGATGTTATGTCTGAGGGTGAAGTTTCGTGTTTCCAGGACTATATAGTTGGTAAGAATCCCGACCCTGAATTATATTCAGATCCTCTAGGGGTTCGTTCCATCGACAGCTATAAACACATGATTAAATCCGTGTTAAAGCCCGTTGAAGATAATTCTCTGCACCTAGAACGGCCGATGCCAGCAACCATAACATACCATGATAAAGATATCGTGATGTCATCTTCACCAATTTTTT
A1-4	A1-4_(paired)_contig_33270	359	119	66	23.5627	99.16	237	2.29e-69	RNA-dependent RNA polymerase [Pea streak virus]		GATCCTTTCAGGAAGTCCGCTAGCACGGAATTTGATTTTCGCAAAACCAAATTCTCTAGGGTATCTCCCGTTAAGTTCAAGATAGCAAGATTTTGTCTGAATCTTGATAGGGCTGTGACCCATCTTTTCTCATTGACTTTGAGGGAATCAGCACTCAGAATGATTAAACCCCTGTCAAACGTCAACCCCGTGGATTCCCCAAAGGTTAGGACCTTGCAATCCTGCCCATAGTAAGCCCTGACGAGTTTCTTCTCTGTAAATCCAGCAACGAGCACAACTGCTCTATATTCCAGCGCAATCTTGAGGAATTCACTCACCCCTTCATAAATTAAATAAGGCTCATCAATTTCCAGACTTTG
A1-4	A1-4_(paired)_contig_26078	354	117	22	8.1695	99.145	234	2.31e-68	replicase [Pea streak virus]<>replicase [Pea streak virus]		TCAATCCGGAATGCAAACTTTCACAGAGAATGTCAGCTCTATCCTTCTTGGCTTCATACAACAATTCAGTCCCCGCGGCCTTCAGTGCCGCAAGAGAATTCCTTTCTACCCCTAGTCCTTCAACCTCACCAAATCGCTCCAAGCCGATTATCTTGTTTTTATCCACATGGACCAGGTGATTTCCATAGTTCTGGAAGAAGCGCTCAAGAGCCCCCTTGGGGTTGAGGATAATCACATCCCCTTCATTGTCAATCACGGCCCGTATACCGAAGAGCGTCATGAAAGGTTCAATCAGGAACACCTCCAAACCCTCCCCTGACTCTACCAAATCTAAGAGGTTACGGTTCTCAGCTT
A1-4	A1-4_(paired)_contig_32773	348	115	23	8.6696	99.13	233	2.41e-68	RNA-dependent RNA polymerase [Pea streak virus]		TAAAACTATCTAATCTATTTGTGAGGGATTCACTGCCATACTCCTGCAATCTGACTCGAAAGGTTAGAGGGGCGAGGTTACTCTCAAAATCCTCTAGAGCGACCTTCAGAATTGTGTCAAATTTTCCGTAGAAAATCTTTGGGAGGAGTTTCAAAAAATCCGCTTTGATCCTAGCCCAATTATCTCTCAGTATCAAGCTGTTCAGACCCCTCTTGCTGATATGCAAAGCAGCGTACTCTCTCACGAATTTGATCTCAAAAGCACTGGGTTCTTGCACTATCTGCCCCAATTTCGCAATTGCAGATTGAACATCAGGTTTGTTAAGAGTCATTAAATACCTCTCTATTT
A1-4	A1-4_(paired)_contig_33866	325	108	21	9.2584	99.074	228	1.9e-66	RNA-dependent RNA polymerase [Pea streak virus]		TCCGGTTTTGGAACCTGTAAGAGCCTATAGTGTAATCATAATCAACACCCTGCAAAGCTCTTTCCAAATCCGAACCCAAATAACACAGAATATTCCTGTCCTTCTCATTGTCATAATCACTCTGAGCAGGATCGCCAAGAGCCACCAATTCGCACTTTCCATTCAGCTGATAAGTCACACAATCCAAGTACCCTGGTGGGAAGAGTTGAATTTCATCCATAACCACACAATCTTCAGCTTTCAAACTCTGTATTTTGAGTAGAAATACCTCGAAGGTGTGCACGAACCAATTCTTACTCTTTGACTTACCACTTTTCCCCATTCT
A1-4	A1-4_(paired)_contig_65194	292	97	12	5.911	98.969	204	2.6e-65	capsid protein... partial [Medicago sativa deltapartitivirus 1]		TCCTTGTCTCGGAGTGCAGGATTCTCCAAGAATAAAGGCGTAGGTCACATCTTCGCTGTCAAAGTTATCCTTTCTAGGAAACCAAGCACAGCAATTGCTCTGTGAATGCCAGTCGAACAGCCAAACGGGTCTTCCAACAGTTTCGTTGGATAGTTGGGCGGTGTTCCAACCGGATCTTTTGTCCTTGATGGACGTAATGATTGTCTTGAAATGACTAAAGTTGTAGTCAAAGTCCTTAATCTCGAATGGATTGAGGGGGTGCAAAGCATTGTTTGTCCAGACAGGGGTTGTG
A1-4	A1-4_(paired)_contig_12647	1391	230	96	9.7735	54.783	231	2.21e-64	polymerase polyprotein [Soybean chlorotic mottle virus]		CTTCTTCAATCTGAAACGGATATAACTAACAAGAAATTTTTCTTTGTAAACTAGTTGTTGTTTACTGGGTAAAAACATTCCTTAGCAAATTCTTCGGAATAGTTGTTTAGCCATTTCCATTTGTTGATGAAGTCAGCAAATGTTCTTTCTTTCTTTCTCATCCGTTCTAGGCTGAGAATTGTTTCAACTGATACTTTTTTCTTTGTTTTCATGTTGGATGATTCTTGAATATTTTTGGCCATTGTAACTTCTTTGTAGGCTGCGCTGAATGCTGCCTTTGCTTCCTCCATTGTTGAGTAGGATTTGTGTCTAACTTTCTTGCCTTCAATGAAAGTTTTTGATATTGCCCATTTTTGGTAGATACCTGCCATTGGACCATCAAAGATAACATATACCCTT…
A1-4	A1-4_(paired)_contig_17578	326	108	85	19.9478	87.037	203	2.79e-64	90 kDa protein... partial [Alfalfa mosaic virus]		TTACGTTTCTTTATTGCTAATTGGGCTTCAGTTTGAGTGCCCTTACGTGTGGATAATGCACCGATTTTAAACCGAGGTTCATAGCAGCGTTCCGAAGACTGCCAGTTGTTGAAAACAGTCAGATCGATTCGACATGGATCGACATCGAGAGATTGATCTGAAGTTTCAACCCATTCTGGAAAATAATTGTCATCAATTGAATGATGGAGCGGAAGCAATTGATCAATGGATTTCTTGATCACTTTTGGCGATCCGTGCCGAGAAAGGCCAGAGAAGAAGACATCCCTTATGGTAGGAATGGGAGCGGTAGGTACCATTCTCCCCAA
A1-4	A1-4_(paired)_contig_59370	287	95	8	3.6621	98.947	200	4.36e-64	replicase... partial [Pea streak virus]		TCCATCAGAGATTTGGCGTTCAGGAACACAGTCTTAACATCGCTCCGTAGTAAGTGACTTCTTTTGATAATGACCCTTACACAATTGTAAAAGGCATCAGTTTCCTCCTCATTCATAGCGTTAACTGCTTGCTCCCCGCGCTTGTAAGCGTAAGACAATTCAATGGCATAATTATCAATGCAGGTATGCAAGTTCTTCTTCTCCCTGGCGATACAGATTCTCTCATACACCAATTGAGGCTTCTTGAAAATACCGAATGGCAGCAAAGACCAACCACAAAAAGTGGG
A1-4	A1-4_(paired)_contig_7193	319	106	169	50.4514	93.396	209	1.62e-62	P2 protein [Alfalfa mosaic virus]		GCATCACTTGAGCCAAGAAAGGCTTCTGAAATACTTAAGTATACCCAACGAATTTCTAACCTTGTGGTTTAATGCGCATAGAAAATCCCGAGTTTCAGATTCGAAGAATGGCGTGTTCTTTAACGTCGAGTTCCAACGTCGTACTGGAGATGTGCTCACATACTTGGGAAACACAATAGTGACGCTAGCTTTTCTGTGTCAGGTGTATAACTTGATGGACCCAAATGTGAAATTCGTTGTTGCTTCCGGTGATGATTCATTGATAGGTACTGTGGAGGAATTACCAAGAGATCAAGAGTTTCTTTTCACGACTCTTTTT
A1-4	A1-4_(paired)_contig_11020	289	95	30	12.1937	100	202	4.05e-60	MAG: RNA-dependent RNA polymerase... partial [Medicago sativa alphapartitivirus 2]		GTGTGAAGACGGGACCATCCGCCAGTAATAGTTTCATATCCCCAAAGCATTGGAGATTCAGGTCCACGGTTCAGCAAGCTGATTTGTATGGGCCATATAAACATTAACTCTGCCATTAGCAAAGTTGACGGGGCGCCGAAGACTAGACGGACCTTATCAGGTTCATCATCTTCAACCAGGTGTTGACGGGCGAATGCTGTATTCCAGTATCGCAAATCATGTCCATGGTCGTTAGTCTTACGTCCATCTTTTATAAGATGGATGTTCGTTCGGTTAATGAGAAACATCT
A1-4	A1-4_(paired)_contig_10036	283	94	47	18.8163	97.872	191	4.52e-59	triple gene block protein 1 [Pea streak virus]<>triple gene block protein 1 [Pea streak virus]		GCTGGTAAAACTTCAAGCATTAGGCGTTTGTTGCGTCAGGATTCGAGGTTTGAGGCCTGGACTTTTGGGGTAGCGGACCATCATAACTGTTCTGGCCGTTTTATCAAAGGAATCTCTGAGGAATCCAAACCTGATTCTAGCAAGTTCATTCTGATAGACGAATTCCAGAGAGGTGATTGGGAAAAGTTCAAACCTTTTGCCATTTTTGGAGACATCGCTCAGTTAATGCTAAAGAGTTCTGCTGCTTTTGAGAGCGTCTTTTCGAAGTGTTCTTCCCACCGAG
A1-4	A1-4_(paired)_contig_15011	292	97	15	6.7843	98.969	204	1.53e-58	RNA-dependent RNA polymerase [Pea streak virus]		AATCATAATCAACACCCTGCAAAGCTCTTTCCAAATCCGAACCCAAATAACACAGAATATTCCTATCCTTCTCATTATCATAATCACTTTGAGCAGGATCGCCAAGAGCCACTAAATCGCACTTTCCATTCAGCTGATAAGTCACACAATCCAAATACCCTGGGGGGAAGAGTTGAATTTCATCCATAACAACGCAATCTTCAGCTTTCAGACTCTGTATTTTGAGTAAAAAAACCTCGAAAGTGTGCACGAACCAATTCTTACTCTTTAACTTACCACTTTTCCCCATTCT
A1-4	A1-4_(paired)_contig_81167	294	97	5	2.2789	97.938	200	6.66e-57	RNA-dependent RNA polymerase [Pea streak virus]		TGATAAGTTACACAATCCAAATAACCAGGGGGAAAGAGCTGAATTTCGTCCATAACAACACAGTCTTCACCCTTCAAACTATTAATTTTGAGTAAAAACACCTCGAAGGTATGCACAAACCAATTCTTGCTCTTCAATTTGCCACTTTTCCCCATCCTACCACTTTCATAACCTAGGGCCCTGGCCATATTCATCCTGATTTCCTCAGCTAGAACCTTTCTGGGGGAAACAAAATGCACCCTCTTCCCTTCATTAGCTTTTAAAAATTTAATGAACAAAGTGCTTTTACCAGCT
A1-4	A1-4_(paired)_contig_22584	304	100	6	1.3224	90	192	1.35e-56	RNA-dependent RNA polymerase... partial [Medicago sativa alphapartitivirus 1]		TGCGCCATTACCCATGGCAGTTATCTACTAATATCGGTGCCCCTTTTGCTACTAGTAAAAGTTGGAACGAATCCGTAATACAGAAATTCGAGGAAGGTTTTACCAAAGCTTATTATCGAGACGTAGTTCGTGAAGCCCACTGAGAAAGTCTACTTCCGGAGATGATTGATCGTCGTATGACGAAACGCAATCGATACAATGAAATGTTCTTTATTAACCGCTCAAATATCCACTTAATTAAAGAGGGACACACTACTAACTCAAGTGGTCATGATCTCAAAGATTGGAACACAGCATTTGCTCG
A1-4	A1-4_(paired)_contig_29697	308	102	32	14.5422	94.118	195	5.97e-56	RNA-dependent RNA polymerase [Soybean leaf-associated mitovirus 2]		ACGATATCATCACCAAGTAATATGTAATCTGAAAAATTATCTAGACCATTAAGTTTTGCACATCAGTGCACAACTAAATGGTGGGTAAGTGTAAAGGCAGCTCAAGAAGAATAAGAACCCATAGGTTGTCCTACTTCGTAAGAAATAAGATTACCTTCTGGTGTTTCAAATTTTCTTGTTGATAGAATATGATTTCATCCATCGGCAACTTCTTTAGATATTGCTATCTCAAGAAGCCGTCTTTGTAATGAAATCGGAAATCTATCTGTAGCTGATGACAGGTCTATAGATCAAAACATATTTCCATC
A1-4	A1-4_(paired)_contig_51	630	84	45560	10372.6	100	178	1.22e-53	coat protein... partial [Alfalfa mosaic virus]		TTGAGGAAATTCTTGCATGGGATTACCATGCGCAACGGCCCTACCATCCTCAGTCGTCACGTCATCAGTGAGACAAAAGGTGCCGGCATGGGACGGTGTTATGGAAAACACCATCCTGTAAATCAGATCCTCTTCGAGGATCCGAGGTCCCGCGAAATCCTTCAGAAAACTGTAGAGGAATCTCACGCCGAGCCCATTAAAAGAGCTCAGACTCAGAGGGGTCCCGAGGCTTTGCCACACGCAGCCCGTCTGNNNNNNNNNNNNNNNNNNNNNNNNNNNNNNNNNNNNNNNNNNNNNNNNNNNNNNNNNNNNNNNNNNNNNNNNNNNNNNNNNNNNNNNNNNNNNNNNNNNNNNNNNNNNNNNNNNNNNNTAGTAGGTTTACCAGCTTTCCCACCAGCT…
A1-4	A1-4_(paired)_contig_23993	346	87	39	13.8554	100	183	2.97e-52	MAG: RNA-dependent RNA polymerase... partial [Medicago sativa alphapartitivirus 2]		CCGAGAGTTTACAGAAGCTTCCGGTTTATAAATTAAAGATTTTTAGTCACAGCAGATCTCAATCTACTTTCACACACACACCACCATGCGAAACACAACCGTTATTGGGCACAAGCCCAGTCTTGCTAGGCCTCTTTATGGAAATCCAGATGCTGGATCCAATCCTGCCTACGCTGATACAGTTGATCACGCACTACGTCGATATTTAACTCCTGAAGAATTCAACAGAGTTGTTAATGGCTATCGCCGCTCCCCATGGAACGAAGATGCACTAAATGATGATATCGCTAAATTAAACAGCGATGAACATACCGTTATCAAGGATGAGCACTATTACAAAGCCATC
A1-4	A1-4_(paired)_contig_15013	255	84	7	3.4902	98.81	181	1.18e-50	replicase [Pea streak virus]<>replicase [Pea streak virus]		AATCATAATCAACACCCTGCAAGGCTCTTTCCAAATCCGAACCCAAATAACACAGGATATTCCTATCCTTCTCATTATCATAATCACTCTGTGCAGGATCGCCAAGAGCCACTAAATCGCACTTTCCATTCAGCTGATAAGTCACACAATCCAAATACCCTGGGGGAAAGAGTTGAATTTCATCCATAACAACACAATCTTCAGCTTTCAGACTCTGTATTTTGAGCAAAAATACCTCGAAGGTGTGCACGAACC
A1-4	A1-4_(paired)_contig_22178	316	80	27	10.9715	100	166	3.19e-50	replicase... partial [Pea streak virus]		TAAAACCACACTCTAACAAATTGTTTATGAACACATCCATCTAATCAAACTATATTAGCGATAATCTAAGCTTAATGCAAACTTTCCATCAGAGATTTGGCGTTCAAGAACACAGTCTTAACATCGCTCCGAAGTAAGTGACTTCTTTTGATAATGACCCTTACACAATTGTAAAAAGCATCAGTTTCCTCCTCATTCATAGCATTAACTGCTTGCTCCCCGCGCTTGTAAGCGTAAGACAATTCAATGGCATAATTGTCAATGCAATTATGCAAGTTCTTTTTTTCCCTGGCGATACAGATTCTCTCATACACCA
A1-4	A1-4_(paired)_contig_1970	252	83	317	149.452	100	175	5.72e-50	RNA-dependent RNA polymerase P2 [Bean leafroll virus]		AATTATGAAATGCTTCCAACACGGGTACTCCACTATTTAAAATTAACCCGCATTGAGCAGTAGCACTCATGAAGGTCTTGACATCTTCAGCTGATGCCATGGAAATGAGAGAATGTGCGTCCTTTGAAATAGACTGTGGTTTACGCACCATTCTGTAAAAGCCGTTGATCTTGATCGGTTTGGATTGGCAAAATTCTAACTCCGTTAATTTGTAAACGGGTTTTTCTATTTGCATATCAAAGCCATATTCCT
A1-4	A1-4_(paired)_contig_1969	252	83	160	77.4285	98.795	174	1.69e-49	RNA-dependent RNA polymerase P2 [Bean leafroll virus]		AATTATGAAATGCTTCCAACACAGGTACTCCACTATTTAAAATCAACCCGCATTGAGCAGTAGCACTCATGAAGGTCTTGACATCTTCAGCTGATGCCATGGAAATGAGAGAATGTGCGTCCTTTGAAATAGACTGTGGTTTACGCACCATTCTGTAAAAGCCGTTGATCTGGATCGGTTTGGATTGGCAAAATTCCAACTCCGTTAATTTGTAAACGGGTTTTTCTATCTGCATATCAAAGCCATATTCCT
A1-4	A1-4_(paired)_contig_11459	259	85	23	11.5212	100	175	2.03e-48	RNA-dependent RNA polymerase [Pea streak virus]		TGCAACTCATCATGCAGAAACAGGTGCAGACCCTGCTTGCTTGAAAATTGAGGTATCAAATCTACCAGATTTGGAGGTAACCGACCATATTTGGATTTGATCTCTTTATCACTCTCCAAAGTTCTTCTAATGGTGAATTCCGAGCCATACCTGGCTTTGTCAGCACTTGTGACGTACCTGTTCACCACCTCACAAAGGTTCAATTTCTTTTCCCTACTTCTCAAGAAGTTGATTTTGCTCTCCTTAATTCCAACGAAGT
A1-4	A1-4_(paired)_contig_64009	248	82	14	5.746	98.78	170	7.39e-48	MAG: RNA-dependent RNA polymerase... partial [Medicago sativa alphapartitivirus 2]		CTTGATTGTAGTATAATGGGACATAAGCAGGATGATTGAATCATCGCCTTGTACCTTAATTTTTACGCGATCTAAGTCGAATCCCATACGGGATAGTATCGTAAAAATCATTACACAATTGTAAATAGAGTCTAATATTTGAGTCTGGAAATATCCAGAGTAAATACCTGAATGGTTGAATCTTAGGACACTGCCATCTGGTAGAATTAGAGGGGTGGTGAGGATGGCATCAGTCATCCAATTCCATA
A1-4	A1-4_(paired)_contig_21184	300	94	27	11.08	100	162	6.48e-47	coat protein [Pea streak virus]<>coat protein [Pea streak virus]<>coat protein [Pea streak virus]<>coat protein [Pea streak virus]<>coat protein [Pea streak virus]<>coat protein [Pea streak virus]		CAACCGCACACACTTAGCACGCGTTATTACGCCAATTTTCCTTGGCTCCACAACCGAACATACCACCGGTAACAGACGCATCATTACTTGCGTATCGGCTATTTCTGTCAGCTCTAGCCAGAGCATTCTTCTTATGAGTGTTGAAGGCGATGTACTCATCCGATGTAGGTCGTCTGATCAAACCGTCCGCGGGCTGAATAGAAGCGGGACACTCTACGAAATCAAAGAAATCGAATGCAGCAAATTTGACATCATTGTTGAAACCCTTCTCCGCCCAGTTAGTTGGGGGCATGTTATTTA
A1-4	A1-4_(paired)_contig_7755	226	74	32	17.646	98.649	167	9.47e-46	RNA-dependent RNA polymerase [Pea streak virus]		TGCTTCAACTGCCTAAATGTGTAACTGATTCTCCCATGGGTGCAGTTGCTCACAGCATGCTTATGACTGTTCTGGCATCCCTCAGGCATGATCAGATAAGTATCTGCCCCAAAGTTAAATGTGAAGCCCCCACGGCTGCACCTGACCGAAAAATTCGCACTACCTCCAGTGGTCATGGTTAGTATTTTCCCATCCTTTGGAAAGATTGCCTCATCATCTGCGTGGA
A1-4	A1-4_(paired)_contig_13461	809	104	168	27.2138	98.077	156	2.15e-44	hypothetical protein [Pea streak virus]		GAACTTTGCTGCTCAAGCTGTTGTTTCAACCTAGCCTCAACACGAGCCTTCTCTTCAGCAGCTTTCTGTTGCTCCGCCATCTTTATCAAATACTTCTTCTGCAAACTTAAAGATTCTCAAATAGTTTGCACTTTCAAGGTTTTTGCGTATTCAATGAATTCACTCGAAAAATCACAACCAAGTATTTTGACACTCTCACCAGTAAGGATAATGGTACAACTATTTTGGGTATTTTTAAGATAAAATTCAATAACATGCAAACTAAGTAGTACTACACAGCAGGAAATCAAACCAATAATTATTTGTGACAGTTGCATCCCTTGTTTGTTCTTAAGGATGAAGCGTGAATCAGACCGATGATCAGCAGAACCAGAGCTAAAGCCTGTATGTTGTTTGGGC…
A1-4	A1-4_(paired)_contig_5152	449	75	90	36.706	94.667	150	2.32e-44	coat protein... partial [Alfalfa mosaic virus]		TTGACCTTAATCCCCCCAGTGGAGGTCAGCATTAAATGACTTTAGCATCCCAAATTAATGGGGTACATCAATGACGATCAAGATCGTCAGCTTCGTCGAGCCGCCCCACCGTAATCAAACTGCGGAGGGGCCCGGCTCGCGGGAACGCCTTTCGCTCGACCCAAACTTCGTTGAATCGGTATGAGGGATTTGTAGATCCCTCAGGCTGCGCGTCGAAGTCGAGACAGAGGGCTACGGCATAGGAATGCTTAAGATTTTGATTTTGCATTCCCGCCTGGGTAGGAGCTGTGAAGACCAGAGATCGGAAGAGCAACGTCTGAACTCCAGTCACCCGAAGTAATCTCGTATGCCGTCTTCTGTTGCCCACTGCTCCGGATCAACTTTCCTAAATCCATATGT…
A1-4	A1-4_(paired)_contig_93079	261	86	5	2.6705	100	157	1.59e-43	coat protein... partial [Medicago sativa alphapartitivirus 1]		GGGAGAGTAGGAGATACAACTCCAAAAGTGGGAATCTCTGGTTGGGAGCAGCAAAGAGTTTTGAACAAGTCAAGTAAAGGACTTGAAATTGGAAGGGAGTCAGCAGGGAAGGCATCCAAGAATGTTGACAGACATTGGGAGGCTTCAGCATGAAGCAGCCTAGCATGATTCATTGCACGCATGCATTGAATCCAAAACAAAACGCCATAGTAAAGGCGTAAGATGTAAGGGTGGTAATCGGGGCAAGCCCGACGAAAGTAG
A1-4	A1-4_(paired)_contig_10035	217	71	17	9.2857	100	150	1.64e-43	triple gene block protein 1 [Pea streak virus]<>triple gene block protein 1 [Pea streak virus]		TCCCAATCACCTCTCTGGAATTCGTCTATCAGAATAAACTTGCTAGGATCAGGTTTGGACTCCTCAGAGATTCCTTTGATAAAACGGCCAGAACAGTTATGATGGTCCGCCACCCCAAACGTCCAGGCCTCAAACCTCGAGTCCTGACGCAACAAACGCCTAATACTTGAAGTTTTACCAGCGCCGGGAACAGCCAAAACTACTATAGGCAAATCAA
A1-4	A1-4_(paired)_contig_7221	252	83	165	86.7024	93.976	156	2.08e-43	ORF5 [Bean leafroll virus]		AATCTACTATATGATTGTCAACGGCAACTAAGACTTGTCTATCTATACTAATACTACTCCCATCGCCATCTCCAACAGCTGTAGTGTTGGCGGCTATGAGATCGTCCACACGTGGCAATAAGTGCAAATCGTGTGTCCTTGTCGACTCAAGGTGTCCTGGCCTTGGTGACCTCCTAATATAACGAGAACTGTTACCACCTTCTAAATGTTCATCAAGTGCAACTGTAACCGAACCAAACTCTAGCATCCTAT
A1-4	A1-4_(paired)_contig_13207	357	118	74	27.9692	95.763	161	6.12e-43	RNA-dependent RNA polymerase [Pea streak virus]		CCAAATCATCGAGGAAATTAACCCTTGCTTGATCAACCAGTATAGTCTTCCCGCACTCAAAACTCATGCCACAATCACAATTCAAGTGGGAGACCTCCCTATCAAAAATTTTGGTGGTCTTAATCTCCTCTACCACCTCCTCAATTTCCTCAGGTCGCTCTTCTTCTTCCTTTACGGCCAGATCCAAATAAGTGAGCATTTTCCTGTCCAGAATTTGCTCTTCTTCTTCTTCCTGCAACTCCGATAGAGCACGCATAATGTAGGCATCAATATCCTCAGCTTGCAAACCGCTCAGCACATATCTAGCCACCAAATTACCCTCAGCCCTTTCCACCAACAGGGTATAAAAACTGTAGG
A1-4	A1-4_(paired)_contig_7288	233	77	41	12.2532	89.61	147	1.19e-42	90 kDa protein... partial [Alfalfa mosaic virus]		ATGCTCTTGATGAATTTCTGCCGCTCCATCATTCAATTGATGACAAGTATTTTCAAGAATGGGTTGCAACTTCAGATAAATCTCTCGATGTCGATCCATGTCGAATCGAACTGAGTGGTTTCGACAACTGGCAGTCTTCGGTAAGCTGCTATGAACCTCTGTTTAAAACCGGTGCATTATCCACACGTGAGGGCACTCAAACTGAAGCCCTAGTAGCAATAAAGAAACGTAAT
A1-4	A1-4_(paired)_contig_39531	213	70	14	8.9343	100	152	9.65e-41	RNA-dependent RNA polymerase [Pea streak virus]		CTCCCGAAAACCGCATTATTGCAAATGACCCCAACTTTGAGCCCAAATGGGTCTTGATGTACCTGTAATCAGCGATTAAATCCCTAGGCAAGCCCAAATGTTCCATTAGGGTTAATTCAAAGGCCATGATCCAGTGATCTTGGGAAGCGTCAAAAGCCTCATAGTCCGACTCAGTACAGACTCCAGTGAAGTTACCTCTGATAACCCAATCAT
A1-4	A1-4_(paired)_contig_39392	223	73	12	7.5112	100	152	1.77e-40	RNA-dependent RNA polymerase [Pea streak virus]		TGAGAAGTAGGGAAAAGAAATTGAACCTTTGTGAGGTGGTGAACAGGTACGTTACAAGTGCCGACAAAGCCAGGTATGGCTCAGAATTCACCATCAGAAGAACTTTGGAGAGTGATAAAGAAATCAAATCCAAATATGGTCGGTTACCTCCAAACCTGGTGGATTTGATACCTCAATTTTCAAGCAAGCAGGGTTTGCACTTGTTTCTGCATGATGAGTTGCA
A1-4	A1-4_(paired)_contig_83	311	63	358	158.022	100	146	7.84e-40	RNA-dependent RNA polymerase P1 [Bean leafroll virus]<>RNA-dependent RNA polymerase P1 [Bean leafroll virus]<>RNA dependent RNA polymerase 1 [Bean leafroll virus]<>RNA-dependent RNA polymerase P1 [Bean leafroll virus]<>RNA dependent RNA polymerase 1 [Bean leafroll virus]		AATTTTTCAATGCCATACATGGCATCGTAGCAGAGATCAACAAACGCATTATGTGCGTCAAATTTTCCCTGCAGCTCCCACAGCCAGCGTTTAAGGGCACAATATACTGACCTTGCCCTATTATAACAAAAATGAATAAAATCTTTGACCACCCGCGAAGACGCGGTGATCAAGCTATCAAAATTAAACATTTAAAAGACACTAATGTAAACTGCAATCGCGATACGGAGGCGTTGGGCAGTGAGGTTTCCAATACACAAGTAGTCAACTTGTAAAACCTGCTCTTGTAAAGCCGGAACAAAAGGATCAAA
A1-4	A1-4_(paired)_contig_10319	251	71	34	14.8725	95.775	137	1.21e-37	movement protein [Alfalfa mosaic virus]		AGAATGATCCCAGTCCGGTTCTTTTAGAACCAAGAGCTAAGATTGCCGGGAAGGCAAAGACAGTGTTTATTCCCGAAGGTCCTAGTGTTCCTAATACCACTATAAATGGTATAGCACCAACGGGGCGTATAGATGCCGGTTCTCCAAAGGGTCTTGGAGATCCGAAAGGGTTTACATATGAAAGTTTTATTAAAGATGAAATATTAACTGATCATTGATCGGTAATGGGGCGTTTTTATTTTTAATTTTCT
A1-4	A1-4_(paired)_contig_22179	186	61	9	6.0537	100	130	5.22e-37	replicase... partial [Pea streak virus]		AATTATCAATGCAATTGTGCAAATTCTTCTTTTCCCTGGCAATACAGATTCTCTCATACACCAATTGAGGCTTCTTGAAGATACCGAATGGCAGCAAAGACCAACCACAAAAAGTGGGGTTCTTTGTGAACTGCACTTTGGCTTTCAACTTCAACTTGGACAAAAAATCTTCAAATTTGTCACTAA
A1-4	A1-4_(paired)_contig_26064	195	64	15	9.8154	100	137	1.13e-35	RNA-dependent RNA polymerase [Pea streak virus]		TCTTCACTGCCATCAGAAAGGTCAAATTATCTGAAGCTCTGTGCCTTGGGTAAATTGCTTCAAACCTCTCAGCCGCATTGGTCAACCGCTCGCCGCAACCGCGATCATGATCATCAGTGAATTGCTCAGTGACCATGTCCCGAAAACGATACTCCCTAGCATCCTTTTCCAGCAATAGGTGTAACCATCTGCTCC
A1-4	A1-4_(paired)_contig_45821	243	80	11	5.7572	100	131	3.5e-35	coat protein [Pea streak virus]<>coat protein [Pea streak virus]<>coat protein [Pea streak virus]<>coat protein [Pea streak virus]<>coat protein [Pea streak virus]<>coat protein [Pea streak virus]		ACATACCACCGGTAACAGACGCATCATTACTCGCGTATCGGCTATTTCTGTCAGCTCTAGCCAGAGCATTCTTCTTATGAGTGTTGAAGGCGATGTACTCATCCGATGTAGGTCGTCTGATTAAACCGTCCGCGGGCTGAATAGAAGCGGGACACTCCACGAAATCAAAGAAATCGAATGCAGCAAACTTGACATCATTGTTGAAACCCTTCTCCGCCCAATTAGTTGGGGGCATGTTATTTA
A1-4	A1-4_(paired)_contig_38647	207	68	6	3.5459	92.647	134	4.91e-35	RNA-dependent RNA polymerase... partial [Medicago sativa alphapartitivirus 1]		CTACTAATATCGGTGCCCCTTTGGCTACTAGTAAAAGTTGGAACGAATACGTAATACAGAAATGCGATGAAGGTTTTACCAAATCTTATTATCGAGACTTATTTGGTGAAGCCCACGGAGAAAGTCTGCTTCCTGAGATGATTGATCGTCGTATGGCGAAACGCAATGTATACAATGAAATGTTCTTTATTAACCGCACAAATATCC
A1-4	A1-4_(paired)_contig_27657	219	72	8	4.4886	91.667	133	5.49e-34	RNA-dependent RNA polymerase [Soybean leaf-associated mitovirus 2]		CCATTACTATGAAAGGATTGTTAATATTATCAACAATTCCTCTCATTGGTAATCCAGTAATTTCTTTCCCTTTACTAAATCATCTTTTAGCAAATTCATAAGTATCTTTCGATACATGTGTTTTGCTTTCAGATAATTCAACACCTAGATAATTCATTCATTTCATATATGTCTTGGCAACTTTATCGTTTTTTATGACGATATCATCACCAAGTAATA
A1-4	A1-4_(paired)_contig_33	376	62	82655	30413.1	100	133	4.44e-33	hypothetical protein [Alfalfa mosaic virus]		ATGCTTAAAATTTTGATTTTTCATTCCTGCTTAGGGGCATTCATGCAATTTAGCATGAGCATTTATATACGTGCATAAGCACGTATATAAGCAATATAGAATTTCTCCTATCAGGAGCGAATAGGATTCTATACCTCAACCTTAATCCACACAGTGGAGGTTGGCATTGAATTACCAATGACTAATTCAGAAATTAGTATTATAGCTCCTCGCTAAAATACTATCGTCGGTATTACCGGCATCTCTACAAGCATTGTAGATCACATCATCGCTATCATGGGCGATGGTAAAATATTTAAATGTCTTCTTGTGTCTCGACAAGGCAACTAATCCATGGCATGGGCCATTTATTGGATCTCTACCAGTAGTAAGACTC
A1-4	A1-4_(paired)_contig_708	357	77	40	8.1624	77.922	133	4.81e-33	replicase P2 [Alfalfa mosaic virus]		CGTGAGGGGTTGTTTTATTATAAAAATATTAATGAATAATATTATTATTAAATTGATTTTTAATTCTTTTACAGCCACAACTTTGGTGATACTTGAGGGGTTGTTTCACGATAAAAACAAGTTTTATATGTATAAAAAAAAATTAATTTTTTTGTTGAGTAGAGTAACAAAAGGATTTCTAACCTTATGGTTTAATGCGCATAGAAAATCCCGAATATCAGATTCGAAGAATGGAGTTTTCTTTAACGGCGATTTCCAACGTCGTACGGGAGAGGCGCTCACATACTTGGGAAACACAATAGTGACGCTAGCTTGTCTGTGTCATGTGTATAACTTGCTGGACCCAAATGTGAAATT
A1-4	A1-4_(paired)_contig_39530	176	58	7	5.8239	100	128	2.27e-32	RNA-dependent RNA polymerase [Pea streak virus]		CACACATATCATCCCCCGCGAAGCAGATGAATTCATCACCTCTAGTATCATATCGCAAGAAGGTGAAGAGGGCATTGGCCATAGTGTTAAACAAGAATGTGCTTGCCTCTCCCGAAAACCGCATAATAGCAAATGACCCCAACTTTGAGCCCAAATGGGTCTTGATGTACCTGTAA
A1-4	A1-4_(paired)_contig_81	227	75	115	65.467	100	127	8.92e-32	RNA-dependent RNA polymerase P1-P2 fusion protein [Bean leafroll virus]		CACTGAGGGAATCACTTCCTCAAATGCCCCAGCCTCGTCCACAGAATCTTCATAGTCATCTATGGAACGATGAGCACCAGGAGGCGGGCAGGGTACCGGCCAGTGGGTGAGGGGAGCACCATTGCTAACCAAGTACCTATAATGGCACTCAGCTAGGGCGACTTCAGATTCAGCCAAGGTGTATTCCTCGGCCAGCTCCTCCTCAAATTTTTCAATGCCATACATGG
A1-4	A1-4_(paired)_contig_21185	211	69	38	22.8009	98.551	116	1.64e-29	coat protein [Alfalfa latent virus]<>coat protein [Alfalfa latent virus]		TCTTTGGTGTCATAAGGGAACAATGTACCCTGAGGCAAGTTTGCAGGAGTTTTGCTCCTATCATTTGGAACTATATGCATGTAAATAATATGCCCCCAACTAATTGGGCGGAGAAGGGTTTCAACAATGATGTCAAATTTGCTGCATTCGATTTCTTTGATTTCGTGGAGTGTCCTGCTTCTATTCAGCCCGCGGACGGTCTGATCAGACG
A1-4	A1-4_(paired)_contig_17293	227	60	6	1.4626	93.333	114	9.91e-29	P3 protein [Alfalfa mosaic virus]		GCTAAGATTACCGGGAAGGCAACGACCGTGTTTATTCCCGAAGGTCCTAGTGTTCCTAATACCACTATAAGTGGTATAGCACCAACGGTGCGGATAGATGCCGGTTCTCCAAAGGGTCTTGGAGGGCCGAAAGGGTTTACATGTGAAAGTTTTATTAAAGATGAAATAGTACCTGATCATGGATCGGTAAGGGGCCGTTTTTATTTTTAATTTTCTTTCAAATACTT
A1-4	A1-4_(paired)_contig_75636	352	70	9	3.8608	80	119	2.24e-28	RNA-dependent RNA polymerase [Soybean leaf-associated ourmiavirus 1]<>RNA-dependent RNA polymerase [Soybean leaf-associated ourmiavirus 1]		TGTCAGCACAAGTGTAAATCCGAGAAGGGGCGAACTGGTGATAGACCCCCGGGTGAAGTCGGCGAACGGAAGAAGTGGCGCGTCTGACAACGAGCGTTGTCCGGGCCATGAAATCGCGACAAGGTCGCGGGGTTCCCTTAGGTAAGTAGAGGACAGATGAAAAACGAGTATTATTATATCTGGTGTCTGTCATACTTACTTTTAGGGGGTGGGGATTACAGTTTCGTAGCAGTCCCCAAACCGCCGTGTCCTGTTGTGGATTCTGTCGGACAAACAGAGAACTTCACTTCAAACCGAATCAGTAGGAAGGGCCGCCGAAACGGACCCCAATCACCGGAGACAAAAATGTTTC
A1-4	A1-4_(paired)_contig_4778	439	59	764	223.993	94.915	117	1.69e-27	ORF5 [Bean leafroll virus]		AACAGCTGTAGTGTTGGCGGCTGTGAGATCGTCCATACGTGGCAATAAGCGCAAATCGTATGTCCTTGTCGACTCAAGGTGTCCTGGCCTTGGTGACCTCCTAATATAACGAGAACTGTTACCACCTTCTAAATGTTCATCAAGTGCAACAGTAACAGAACCAAACTCTAGCATCCTATNNNNNNNNNNNNNNNNNNNNNNNNNNNNNNNNNNNNNNNNNNNNNNNNNNNNNNNNNNNNNNNNNNNNNNNNNNNNNNNNNNNNNNNNNNNNNNNNNNNNNNNNNNNNNNNNNTGTCGGCCTTGTTGTTGCTAAGAGTTACGTTCTTTTGCACTCCTACATTCCAAACATCCGTCTTGTCGTCATCACTGTAAGCGATCAATCCGTCGCATTTCCCATTA…
A1-4	A1-4_(paired)_contig_2529	268	54	94	45.694	100	114	3.57e-27	RNA-dependent RNA polymerase P2 [Bean leafroll virus]		ACTTGTAATCGAAGGAACCTATTCTTCTCTCCTCAGGCAATAGCTAAGCAAGAGATTGAGAACTACTAATATAATAATAGCTACTAATAATATAATATAATCTACTGCAGAATAGTGGGTAAGGACACAGAGCATCTAGCAGGAATGTCTATGTTTAAAAGTTTCGCGTCAAGTAAAGGCGTCAATCTCTTTACGCCACGGGGCTCGATGCTAACCTGCAAATTGTTGAAGTATCGTTCAACAAGAACCTGAGTTTGCGGGTCAACCC
A1-4	A1-4_(paired)_contig_40	339	50	58315	24155.3	100	108	2.13e-24	hypothetical protein [Alfalfa mosaic virus]		ATGCTTAAAATTTTGATTTTTCATTCCTGCTTAGGGGCATTCATGCAATTTAGCATGAGCATTTATATACATGCATAAGCATGTATATAAGCAATATAGAATCTTTCCTATCAGGAGCGAATAGGATTCTATACCTCAACCTTAATCCACCCAGTGGAGGTTGGCATTGAATTACCAATGACTAATTCAGAAATTAGTATTATAGCTCCTCGCTAAAATACTATCGTCGGTATTACCGGCATCTCTACAAGCATTGTAGATCACATCATCGCTATCATGGGCGATGGTAAAATATTTAAATGTCTTCTTGTGTCTCGACAAGGCAACTAATCCATGGCA
A1-4	A1-4_(paired)_contig_56233	319	53	773	299.596	86.792	106	8.59e-24	replicase P1 [Alfalfa mosaic virus]		GCGACCTTTACTATCCATATCTATAGAATTATACTTTTTCGATTTGTAGGTGAATTGGCCCGTGACTACCTTAAGCCTTTTTTTTTTTTTAACGCATCATCCTTGTAACATAGCATGCATATTGTTTTGGTTGCTGCACAAGATTTCAGATTTCATTATTCAATTTACTTGTTACTCTATGGAAAGATTGATGGTCCTTCACCTCTAATTTCTGATCCAGTATACTTCCAATCACTTGAAGATGTGTACTATGCTGAATGGCACCAAGGAAATGCCATCGATGCGTCAAACTACGCACGTACCCTGTTAGACAATATCA
A1-4	A1-4_(paired)_contig_59278	331	44	345	113.529	97.727	105	1.34e-23	hypothetical protein [Alfalfa mosaic virus]		CTGAAATGTAAGTAAAGCCTGTTTGGATGGAGTTATTTCACCTTACAATAACAGACATGACCATAAGGTGTTCTCAGCTTATTTTAGTAAGTTTTATAGGATATCTTATGAAAATACTAGCTTTTAGGCTTGGAAAATGTGAGTGCCCTTAGGACATTGGTTAAGGAAACAAATATAGAAATACTGTGTTGGAAAGTTGTTAACTTATTCCCTTGGATTTGTCCCCAAGATGCCACACTCCAATGGGAGGTCCTGCGCCTGGTATAATAGAGTCAAAGGACAAATGATAGTACACACCGTTAACGAGGGGTACTATCATCATTCATACCAG
A1-4	A1-4_(paired)_contig_62599	421	49	1350	438.582	100	101	1.73e-23	126 kDa protein... partial [Alfalfa mosaic virus]		GAAGTTGTTTGATTCTTTATCAATTCCTATATGTTGAAATTGATTATCATATTTTAAAACTCTTTTAATTAATGTTTCCATACCTGCATATATTTGAGTGTTGCCACCCGTTGCAGTCATATCCGGCTCAAAGGATTACTCTTTGCAATTGCTTGCACAGAATATTTGGTTCACGCCAAAAAAAGAAAATACACGCATATATTTTTGTCTCTTTTTTTAGGGAGAAAACCCATCACATTTCATTTTAAATCAACTGGGCAATACAAGTAGGTGCATCTCTGGAATGGCGTTATAGAGTTTTTTCACTCTATAATAAATCGTTGTTGCCACTGGAATGTAGTCATCCGGGCTGAGAGGTTTGCCCGAAATCAGAGTCACACCACCGATAATGGTATGATT…
A1-4	A1-4_(paired)_contig_3709	400	53	699	217.328	96.226	105	2.54e-23	coat protein/movement protein/aphid transmission fusion protein [Bean leafroll virus]		AAAACTGCTAAAAGATGATCTTTTAATGTCATTGCGAGGAGAAGAAGGATTAGCTTCTTCCTTGGCTTGTGACTTGAGTCTGCCAAACAATGACTTCTTAGGTTTAGGAGGCTCATAATCTGGTCTACTCCACTCAGCCGGCATTAACTCCCTAGCCTCNNNNNNNNNNNNNNNNNNNNNNNNNNNNNNNNNNNNNNNNNNNNNNNNNNNNNNNNNNNNNNNNNNNNNNNNNNNNNNNNNNNNNNNNNNNNNNNNNNNNNNNNNTACTCTTCTTTTGGCAATGTCCGTTCTATTTCAGCAATATCATCCTTGACGGAATCAAAATTGCGTTTCTTTTCATTTATGGACAGTCGCTCAAAAGCGTCATTGTACATTCCTGCGGCAAAAGGCTGGCGCGTAG
A1-4	A1-4_(paired)_contig_3349	2307	57	328	20.2722	89.474	108	1.51e-22	P1 protein... partial [Alfalfa mosaic virus]		TGTCAAAAGGCACCCATTTTCTGACCGGACTTGTTACCATATTTGATCATTGCATTGAGATACCGTTTGAAGTTAATTCTTAGCAGTCAAAAGATTGTGTTTTAATGGTGCTTTGGTATCTTGTTTTTTGGTCTTTTAATTTACAACTTGTGATGATAAATATGTGGTAATTCTTAAATTTTTCATGTGGGTAGTGAGGATGTCAAAAGACACTCACTATCTGACAAGACTTTTAAGTTTTTCCATGTGGGTAATGAGGATGTCAAAAGGCACCCATTATCTGACAGGACTTATTACCAATATTTGATCATTGCATTGAGAGTACCGCTTGCAATTAATTCTTAGCAATCAAAAGATTGTGTTTTAATGGTGCGCTTGGTATCTTGTTATTGTCTTTTA…
A1-4	A1-4_(paired)_contig_56422	325	47	277	115.083	97.872	100	7.42e-22	MAG: P1 protein... partial [Alfalfa mosaic virus]		CAAAAGGAATTTGTTCCGTGTCACCAAATCCAATGACTTCGCTGCAACCAGCTAAAGTAGCAGCGGCATAGACTAAACCTGCATGTTGCAAAAAACATTCATCAAAAATTAACCTCTGTGCTTTTACCGCCGAGGCAGACACCTTCCCTGTTATTATTCTACAAGCATGCTCTGATTCATATTTTCGTACTAGAAAATAGTTTTGTCATTTACGACGAAAATCCTTCAAGTCCCAACCTTGAACTAAGCCAGGTGGAAACTTCACCCATCTCTCTTGGAACTGTGTAATGACCAAGCCCTTCATAGGATTTGAATGCAACATATC
A1-4	A1-4_(paired)_contig_84356	196	64	8	6.1633	65.625	97.8	1.15e-21	putative reverse transcriptase [Soybean chlorotic mottle virus]<>RecName: Full=Enzymatic polyprotein... Includes: RecName: Full=Aspartic protease... Includes: RecName: Full=Endonuclease... Includes: RecName: Full=Reverse transcriptase [Soybean chlorotic mottle virus]<>putative reverse transcriptase [Soybean chlorotic mottle virus]		CTCCATTCTCTTGTCAATGTATCTGCAAAACAATTGTTTTCTGATTTTCTCAACTGAATATAAGGATGATATTGTTGGATGCGCATTTGCCATCTAACAAGTCTTCCTTGTTTATGATCAACTTTTAAATTGTAGCGCCAAAGTCCGCTAACATAAGTTGAATCAGTTCTTAATAAAAATCTTGATGGAATTAAAT
A1-4	A1-4_(paired)_contig_62557	864	45	309	46.9294	97.778	104	7e-21	hypothetical protein [Alfalfa mosaic virus]		ACCGATGTTTCGGTAATACGGTTGACAGTATTATAGACCTTGGAGGAAATTTTGTTTCCCATATGAAGGTAAAGCGGCATAATGTACATTGCTGCTGTCCCATATTGGATGCTAGAGACGGAGCTAGGCTCACCCAAATTGTTCGCTTTTTCTCTTGTTTTACTTCCTGCTTACTGCAGTTATGTTGCAATTTCGATGACTCAAGATGAGTTTCTGGTATTGTTATTTCATATTTGCATATCATATGCGAGATCATCTCTTGAAGGGGCTTCTAGTATCTTAGTATGTATAATGGATTATTGCCTCAATCTGGAAATGGCATATGGAACTGTTTAGACTTTAGAGGTTAGAAAATTAGGTAAAAAAAAAAATCAGCATAGCTGAGGCTATAATCAAAGA…
A1-4	A1-4_(paired)_contig_16292	300	45	618	269.377	95.556	94	1.04e-20	P2 protein... partial [Alfalfa mosaic virus]		CAACACACAGTGGCAATGTTGGTATGTTTGAATTCATGATGCTTTGGCTTATTAATTGTTAACGTGGATATTTTCTAGTTTAAAGTTATGAAGAAGGGTATTTTGGAGTTAGGCATGATTTTTAATTATCATTTGAATTAAACTCTGCAGTTGTGTGTGGAGGATATCCGTCCTGACAAGTTGTGCATGTTTCCAGATTTTATATCTGAGGGTGAAGTTTCATATTTCCAGGACTATATAGTTGGGAAGAATCCCGACCCTGAATTATATTCAGACCCTCTAGGTATTCGTTCCATCGAC
A1-4	A1-4_(paired)_contig_85485	315	42	334	129.235	100	96.3	2.43e-20	125.7 kd protein [Alfalfa mosaic virus]<>RecName: Full=Replication protein 1a... Includes: RecName: Full=ATP-dependent helicase... Includes: RecName: Full=Methyltransferase [Alfalfa mosaic virus (strain 425 / isolate Leiden)]<>125.7 kd protein [Alfalfa mosaic virus]		GCGTAGTTTGACGCATCGATGGCATTTCCTTGGTGCCATTCAGCATAGTACACATCTTCAAGTGATTGGAAGTATACTGGATCAGAAATTAGAGGTGAAGGACCATCAATCTTTCCAAGAATAAATGAGTTACTAGTTAACCAACAACAAATTACCTAAAGATGACAAGATTAATCCTGGTCAAAAGTATCATAAGTGTATGTTTGAATCGTGCAACAATTTGTTTTAAAACAGACCCCAATCATTGTTTCATGAGAGACATTCAACAAATTGCATTAGCATTAACAATAGCATCAAACTTGAAGCTAATGTATT
A1-4	A1-4_(paired)_contig_20890	185	61	14	5.3675	91.803	90.1	6.44e-20	P2 protein... partial [Alfalfa mosaic virus]		GCTTCAGCATCGATGGAAAACAATTGATGGAATTTTCCGCTTCGTATAGTTATCTTATCTCTTAAGCCCAACATCAAGCGGGCAGCAGCAGCCAAAAAAATTGGTGAAGCTGACATCACGATATCTTTATCCTGGTATGTTATGGTTGCTGGCATCGGCCGTCCTAGGTGCAGAGAATTATCTTC
A1-4	A1-4_(paired)_contig_22633	409	47	206	61.1785	91.489	96.3	7.46e-20	replicase P1 [Alfalfa mosaic virus]		GATAACTTCTAGCAGTAGGTCCGACCCAAGTATTTTTCTTTGGGATGAAAGCTCGACGTTTATCGTCACCGGCCCATACTACATCAAGACCTTTTGTCGTCCACTGACAATGATCACCCAATTTACTGGTTCTGATATATGAAATTTAATCGTTATGCTACAAAATACCATCTTTATTGCGATACTGCTAAATGAAATTGAATTCTTCTGTTGTCTGTAAGAATTGGATTGTAGCCTATTAGGTGGATGTTTTGCTGTATAACAAACTCAGTTCTTGCATCTCATATATGCCACAACAAAACCGCAACTCTACCAGCTATGAAACATGATTCATTCCTATAAATCAATATAAAATCTGCAATCTGTTAACCCGTGCAGTGCGTTGGAGTAGTAAAGCGG…
A1-4	A1-4_(paired)_contig_7932	336	43	189	77.994	93.023	88.2	1.49e-19	P2 protein... partial [Alfalfa mosaic virus]<>P2 protein... partial [Alfalfa mosaic virus]		ACTCTTTCCCTACACGACGCTCTTCCGATCTGGCATATTCGTCGTAAGAATCCTCATTCACGACGTTCGGTATGGCCCAAGCGGGTGCATCGTCTTCATTAACGAAATGTCTATAAAGACGGTAAACCCTACAACAAGGGCTATCGAGATTCATACTCATATAGATATATTATATTTATGTCTTCCTTCTCAATTTTTGTCTCACATACTTTGTGCATAGTTACATAAATTTCAAACATACTTCCAATTATCTAACTGATATGCCCTCCAATTAACCAACTTCTCCAACCGTTCCTACTTCTTAAATGAGTATATTCTACTAGCTTCTCTAATTGT
A1-4	A1-4_(paired)_contig_36414	319	42	405	147.307	95.238	93.2	2.7e-19	replicase P1 [Alfalfa mosaic virus]		ATATGTTCAAATTTTTACTTGTGATCAAGTTTACTCGAAATACCATCGACCATATTGTCTTGTCGTCGACCATTATCCATTTCATAACTGTTTTTTGGTAGATCACTTCTTACCATATTTTTTTTTTTGGTCAAGTACACTTCTTACCATTTTTAATCTACGGTAACCGGGTTAGTTTTATGACTTAGTATTATGTTTGCACCGGTCTCTTGTTCTTGTAAAAATATTTTTCAAGGCAATAGGTGGCATCTGCTGGGGATCTCCAGGTAATTAATTTCCTCTCGACTTTCCCAGTTAGCTTATGATGACGAAAAACAAA
A1-4	A1-4_(paired)_contig_87196	366	43	671	201.872	93.023	93.2	5.63e-19	126 kDa protein [Alfalfa mosaic virus]		CTCTTTCATATTTTGCAAGGGGATAACTTCTAGCAGTAGGTCCGACCCAAGTATTTTTCTTTGGGATGAAAGCTCGACGTTTATCGTCACCGGCCCATACTACATCAAGACCTTTTGTAGCATATCAACAGCAGAACATAACATACTAAAATTTAGAAAGAACATTCCAAAAGAAAGAAAAAACGATCTTAATTCTAATTCCTATAGTCCTTTGCATAGTTTGAAATTGTGTTCTGCAACTAAAATTACGACCGGAATGTATGTGATTTTGACACGGGCGTAATATAAAAGGTTTTGAGGTCTCTGCAATGACATCACAACCACAATTTCGACCGTGTACCTGCATTTGCGATCGCAATTTGAAAG
A1-4	A1-4_(paired)_contig_56571	293	43	174	72.082	93.023	87	1.09e-18	90 kDa protein... partial [Alfalfa mosaic virus]		GATGATGATGACATGTTGCAACCTGTGGTTTGATCACAAAAGATTTCAAGATTAAGAATGTAGTAAGAATGCTTTTATATGTCATAGAAGTAATAATACTTCTATACATTAGAAAATGATGCACACGTGAGTAAGATAAATGTTCTACTATGCACAAGTTTGTTTTTCATTTATTGCTAATAGGGCTTCAGTTTGAGTGCCCTTACGTGTGGATAATGCACCGGTTTTAAACCGAGGTTCATAGCAGCTTTCCGAAGACTGCCAGTTGTTGAAAACACTCAGATCGATTCGAC
A1-4	A1-4_(paired)_contig_7236	423	39	81	23.3594	97.436	85.9	3.42e-18	coat protein... partial [Alfalfa mosaic virus]		CAACATCGGCAAAAGGGAGAGAAGAATCTTCGGTAGAAGGAGAAGGATCAAGACGGGAACTACCGACAAAACCACCGAATCCAACAGCTGCAGCAGCGGCGGATGAAGGAGCGGAGGATAACAACGATGCGGCGAGACTGCTACTTGATGGGCGAGCTTTGCTTCTAGCACCTTCTCCTTTCTGTCTACCCATTATGATTATTCTTCTTCTTCTTGAGAGTGCGTAGAGAAAGTATTACGATGTGGCGGTGATGTGTGCGTAGCTGCGGAGCTAGAGAAAGTTGGAAACACGCTGAGTTTTTTCCAAACCCGAACTTCTCATTGGCGTGAAACACGCCATGAGGAAATTCTTGCATGGGATTACCATGCGCAACGGCCCTACCATCCTCAGTCGTCACG…
A1-4	A1-4_(paired)_contig_86037	361	40	490	178.809	100	87	4.87e-18	126 kDa protein... partial [Alfalfa mosaic virus]<>126 kDa protein... partial [Alfalfa mosaic virus]		CCTAGGCATTTCAACAACATCCTTATAGGGTAAAAGACACCGTCTGTGCATCGAACGGGGCTCTCATCCTGAACCGGTGTCCGTTCAGAGTGAGAAGTCGCTGACCTAGAAAATAGAGATTTCCAGAAAATGAGAATCAACGGAAAAACAGACTCAAAGTAGTTGTAATCAAATACATGATAACAAAATGGCACAAATGTACTAGAATTTGCCGATACCAGTTTCAATGGTTGAGACCCCGCCACAGAATATGTCCAACAGTCCTAGCTTGGAAATAAACTCAAACCGAACGATGAAAGGAGGCATTAGCGAACACATCAGCAATCTAAGACTTTACAAGAAACTGGAAGTCGATATCCAA
A1-4	A1-4_(paired)_contig_89834	349	41	85	16.4727	100	90.1	5.92e-18	RNA-dependent RNA polymerase [Alfalfa mosaic virus]		GTTTCAATGGATTCGGTACTGGCAGAACAACCCTGCCTCCACTTTTAGTGGGCATAGTAATCAAAAACTTACTGCATATGAAAGGCTGGTTATGAGGAAACTTTGCTTCAAGATTAAAGAGAGTCAGATTCTGTTTCCACTGGCAACATAATTCACAAACATCTCACTAATGGGAAATTGCATCGATGCACGACACGTCCAAATGGCAAACAAACCAGACAGTCAAGAAAACAGAAAAAGGAATCTAATAAAAGAATGATCTATTATTCAAATCGGTTAGCACAGACAATTTATACAAAGGGAATCAAATTTAGTTTAAAATTGTTTAAAACTAAACTCATCTATTAAC
A1-4	A1-4_(paired)_contig_36596	333	37	54	18.8619	97.297	80.9	2.68e-17	coat protein... partial [Alfalfa mosaic virus]		TACGTTCGTACGGAGGGCCTGGGTGAGGACTGTGCTGAGCGAAGTTCCAGTGGGTGCAGCGAGGACCTGTTTGCCGGTGGAGGGCACGACGGCGTGCTGCTCATCCTGTGGGAAAGCGGATTGGACGTCTATAGGTTCCGGGTGTCTCGCTGAAAGCATATCGCCGAACGAAGGCTCCTCCTGGTCTGCCGCGTCTTCGGGTTCGCCGTCCACCATGTCGACTCGACCCAAACTTCGTTGAATCGGTATGAGGGATTCTTAGATCCCTCAGGCTGCGCATCGAAGTCCAAACAAAGGGCTACGGCATAGGAATGCTTAAAATGTTGATTTTGC
A1-4	A1-4_(paired)_contig_69271	325	42	861	311.775	100	87	5.18e-17	126 kDa protein [Alfalfa mosaic virus]		GTCAAGTCATTATTCCTCTAAGTGGCCATGCTACTTCTCTACTTGATGATGTAGTTGTTCAGTGACAAAAGTTCACTTGGCTGCTAAAAGAGAAACCTGGAATAAACAAGATTTTGATAGAGAGCTAGCATCAACCGATCAACCTGTCATGTACGGTACCCAACAAATTATGTTGGGTTTCCTGATCTAACAATTTTAAACGAATGTAATGCAACTTTGTCAACGGTGAACAATCGATGGTTTCTTTTAACTCATCGGCAGAGCTACGATTGCTGGTAAGGATCAAATCCACATCCTGACCCGATGAACGGGCTATTTGCTTGAT
A1-4	A1-4_(paired)_contig_18445	353	46	31	9.2464	86.957	84.7	5.4e-17	P2 protein... partial [Alfalfa mosaic virus]		AGCAAGATCAGCAATTCTATCTACAAACAATAACCAAATCTTAATCTAAAGGGAGTTTTAAGCTTTTTTTTTTTATTTTTTTTATGGTTTGTTGATCTTTTACCCGGCTGGTTTAGTTTTAACATCTTGATTTAAGTAAAGATGAACCAGCTGGTTTATTGTATATTCAGTTATTAACGGATGAGCATGCCATTTATAGAACTGTATGAGGATGGATGGTTCCAGATTTGATATCTGAGGGTGAAGTTTCATGTTTCCAGGACTATATAGTTGGGAAGAATCGCGACCCTGAATTATATTCAGACTCTCTAGGTATTCGTTCCATCGACAGCTATAAACACATGATTAAATCC
A1-4	A1-4_(paired)_contig_82	227	55	91	50.8018	98.182	84.7	9.58e-17	RNA-dependent RNA polymerase P1-P2 fusion protein [Bean leafroll virus]		CACTGAGGGAATCACTTCCTCAGATGCCGCAGCCTCGTCCACAGAATCTTCATAGTCATCTATGGAACGATGAGCACCAGGAGGCGGGCAAGGTACCGGCCAGTGGGTGAAGGGAGCACCATTGCTAACCAAGTACCTATAATGGCACTCAGCTAGGGCGACTTCAGATTCAGCCAAGGTGTATTCCTCGGCCAGCTCCTCCTCGAATTTTTCAATGCCATACATGG
A1-4	A1-4_(paired)_contig_50805	433	47	22	6.2541	93.617	87	1.54e-16	RNA-dependent RNA polymerase [Soybean leaf-associated mitovirus 2]		TCCCTTTAGCTTCAAGTGTTCTGCTTAAAGTTAAGATAGTCATTAAAAACTTCTTTTCTTCAAGAGTTCCTTTAGCTAGAGGTTTAAGAAAACTTAATTGTTTTGGTCACCCCTCAGTATCTAAACCTATTTTAAGTTTATTNNNNNNNNNNNNNNNNNNNNNNNNNNNNNNNNNNNNNNNNNNNNNNNNNNNNNNNNNNNNNNNNNNNNNNNNNNNNNNNNNNNNNNNNNNNNNNNNNNNNNNNNNNNNNNNNNNNNNNNNNNNNNNNNNNNNNNNAATTTAAAATAGGGGTTCAGATAATCTACTGGGTTAAGAGTTGGATAGATTATATTACATAGCTTAACTGTTATGTTATATAAGTTTCTATTCATTTTAATTTATTTAAAATATAGACTCTT…
A1-4	A1-4_(paired)_contig_79954	335	40	275	88.9105	90	85.5	1.92e-16	P2 protein [Alfalfa mosaic virus]		AAGTTATACACATGACACAGACAAGCTAGCGTCACTATTGTGTTTCCCAAGTATGTGAGCGCATCTCCAGTACGACGTTGGAAATCGACGTTAAAGAAAACGCCATTCTTCGCTGAATTTACAAAAAATATGCAACAGAAGAAAAGCAAATAATATTTTTGTTAGGAGTTAGCTAACATCCCCACTAGCCTTGTCCCCCTTTTCGTTGGACAAAAAACTCAATTGATATTCACATGAAATGTAAAGTAGCTGAGGGCAAAATGGTAAACTATATATTATTCCTTCTAAAACAAAGAATTATATATTCACAGCCCAAGCATCAAGCCTGTACAGTT
A1-4	A1-4_(paired)_contig_49332	377	39	126	41.3713	100	85.5	3.15e-16	MAG: P1 protein... partial [Alfalfa mosaic virus]		TCTGGAACATTGACTTTATCCAGTGCGCTTAAAAAGGTAGGACCAGAATACCACGTTGGACCTTCAGAACCTTTTAAAACAGCATCAGTCGATAGTCTCTCTCCTTTGTCTAGGAGGGATGAAAGACTGAATTTTTCTCGGGCTTTGTTTCAATTGATGTAATAGGGTGAAATGAAATGAAATGGAATGGAGTGGTATGGAATGTGATTCCATTGTTTAGATTTTCAAAAAAAATGAATGGAATGGAGTGGTATATGATGGGATCCATTCCATCCCATTTCCTCCTCTTCCCTAATTTTTCTTCCCCTCCAATTTGGAGTATATAGGATGAAATCCACTCTCTTAACTTGCTAATTTCAAATTATCCATACTGTACA
A1-4	A1-4_(paired)_contig_53857	468	39	98	20.2394	94.872	86.3	4.45e-16	P2 protein [Alfalfa mosaic virus]		GTTTTGGAAATGTGAAGGATCTAAACAATTTTTTTGGGAGGGACTAAAACTGGAAGGGCCTGTATTTAGAGGGATTTATAACTGATTTAAGCCTTAATTCATTTATTTATACTAAATGATTTGAACTCTAATGTGATAAGCTTTAGGAAAACCAAGTCAACTACAAATTGCAGAGTTGAAGAGTGTTATCATCATCTGTTTAGGTTCTTAAGAGTTAGTTCTTCACAATTTTAGTGTCGTGTCCGGTGTATACATGTCAGTATCTTATCCGGTGTCCATGTCTGTGTCAGTGCTTCATAGGTTTTGTCTCTAAGTATTCTAAGCAATTAAAAAGTAGATAGCTTGCATTGCAAGTATTACTTCTAGGTATAAACTCGGTCTTCTGAGATACCTGTGTGC…
A1-4	A1-4_(paired)_contig_65077	290	38	306	126.748	97.368	79.3	1.37e-15	90 kDa protein... partial [Alfalfa mosaic virus]		AAAAAACTCAGCATCTGTGGATTCCATCTCTACGGTTGTCTGGCCGCTGCCGAATTACAACAAATCCACCATATTCTGAAAAATATGTTAATCAGAAAACAAGCAGTAGCTATAATCAAGCTTTGTCTGTCCGCACTGAATCTTTAACGAGAACATGAAGTGTTTCCTCGTCCAAAATCACCCTCAGATATAAAATCTGGAAACATGCACAACTTGTCAGGATCTATAACAGTTGTTAAGAACTTATTAACCACGGAATTAGCAACAGAATTCACGTCATAAATCTGCCC
A1-4	A1-4_(paired)_contig_53221	422	72	1721	379.552	59.722	84	1.66e-15	replicase P2 [Alfalfa mosaic virus]		GGGCATAGTAATCAAAAACTTACTGCATATGAAAGGCTGGTTATGAGGAAATTTTGGCTCAAGATTAAAAAGAGTCGTGAAGAGAAGCTCTTGATCTCTTGGCAAACTTCTTCTCCTGCCAATAGCACCTTCACAAAAAGACCGATAGAACCATCCCTGGGAAATGCCATTTGGGAATTGAATGTTCCTCACAAGAACAATGGTTTCCATAGTGACATGGTTGCATTTCAAAACCTTGCCAGTATCATCCCTAGAAACTGTCAGCTGAATGAAATTCCTTGGCTCTCTAAAATCAGCAACTTGTCTCCAACTAATTGTATCAATTCATTCGTGAAATCTTTCTTTCCTGGTAGTTAGAATTAGAATTAGAAATGGAAATGGATTGAAGCTGCAATGATA…
A1-4	A1-4_(paired)_contig_38381	367	36	120	34.9591	100	83.2	1.97e-15	126 kDa protein [Alfalfa mosaic virus]		AAAAGCTCGACGTTTATCGTCACCGGCCCATACTACATCAAGACCTTTTGTCGTCCACTGACAATGATCACCCAATTTGTTCAAGGTAATGACAGAATTGGCTGAAGTGGGTCCATACAGTTGAAAATTATGAAGAAAAAAAAGGCACAAACTCTCTTTGCACTAATTCAAGATAACTCCAAATTCAGAATAGTCAACATGACATTGATTGATGGTGATCAAGTAAGAATTATTTTAACTAAAAGTAAAAGAACAATATACATTTCATTTTAGACCGATTATAATATAACTCAAATAGCATTGTGATGAAGAAGCTCTTTAATTAAATTATAGAAATTATTGTATGATGATCCTCCCACATTAGTAG
A1-4	A1-4_(paired)_contig_64173	381	41	3558	1004.32	100	83.2	1.99e-15	replicase P2 [Alfalfa mosaic virus]		TTAGCATTATCTGAGGCTTTAAACTCAGATAGTAATGTGATTGGGGCCGCCACCGGCTTAATGTCTTCGATTTCATTCAGAGGTCCAAGATCCTCCGGCAACTTCCCCAACTCATCCAGTAATGGCATGTCTACAGTCTACACAGAGACGGGAGGAACACCGCTACTAGTGCGTTGTGTCAAAAAGAGAAGGACTTGGTGGGAAAACTCAGGATTGCAGATTTCACAAACTCACAATAACCACAGCATATACTAAAGACTAGGCAAGAGAACTATATTACAGAGAGAAGAAGAAAAAATAAAAAAAATAAAAAAGCTTTTTGGACCACACCAAAGTCATGGACCATATCCCTGAGCAAAGTTTCATGGTCCATACCAAGGT
A1-4	A1-4_(paired)_contig_89359	373	35	22	7.2171	97.143	82.8	2.81e-15	hypothetical protein [Alfalfa mosaic virus]		CAATCATGAAAAGGAAAAAATCTAGACGCAAGTTATCTCTCTATCCCATAGTACTCTACTCTTAATCTGTGGTTGATGCCTTCTGATGTCCTCCGCATCATGAAATACAGAGGAAAAATACAAGAGTGGATAAGGTATCCTTCAAAAGAAACCACATAGGGATGGGGGGAAACCCCACAGAAAACCCCCAAAGCATACACATCAGAAGGAGATACGAAAACGAACCACCACAACTGCCCCAAAATGCTCCTAGGAAACTAAGTCCCCGTGAGCCTAGCTCCGTCTCTAGCATCCAATATGGGACAGCAGCAATGTACATTATGCCGCTTTACCCTCATATGGGAAACAAAATTTCCTCCAAGGTCTATAATAC
A1-4	A1-4_(paired)_contig_83045	188	61	5	4.0106	63.934	79.7	2.88e-15	putative reverse transcriptase [Soybean chlorotic mottle virus]<>RecName: Full=Enzymatic polyprotein... Includes: RecName: Full=Aspartic protease... Includes: RecName: Full=Endonuclease... Includes: RecName: Full=Reverse transcriptase [Soybean chlorotic mottle virus]<>putative reverse transcriptase [Soybean chlorotic mottle virus]		GTTTTTGAATAAAAGGATTATATAACTTTAAAAAGTTATTTCCTATTATTACATCTATTCCAGAGTCATGTTCATAAATTGATCTTACATAAAAATATTTATGTTCAATTTTTATAAAAACATGCTTTAGAACAAACCAAATTTGATGTTTTACCTTATCAGCAAAGATAATTTCTTTTGGCTTTGGT
A1-4	A1-4_(paired)_contig_60679	606	42	2392	396.391	97.619	85.5	3.24e-15	hypothetical protein [Alfalfa mosaic virus]		GTTTGAGCTTTCAAAACTGCCTTTTCAGCTTGAGTATGACACAAATAAAGAGCGTTGGTATTTCTCTCAACGCTCACAGGGGAATTTATCGGCACAACTTCGATAGATCTTAGTACTCTGGAATTTGAGATATACTGGAAAATATTTCATCCATGATTCGGAAATATTTGGGTCGTGCCTCCGGCGCTGCTTTCTACTTACCAGATCTGGTTAAACCTTTCTACTACGCATACTTCTGTCAGTCATTTAATCAAATCCACGAGGATAGAACATCATCAATTTCATCGACCACCAATTTCGCATGAAAGTAAGCAGGCAACCACTGGTGGAACATAGATCTTTGACAAATTATGCAAAATAATACAACGAAAACACAATGTACACCTGAAAATAAACAAT…
A1-4	A1-4_(paired)_contig_29445	330	36	969	287.688	100	78.6	3.38e-15	P1 protein... partial [Alfalfa mosaic virus]		AAAATCTTGCTTACGTTCGATTCGATAAGCAGCATGACCCAAATCAACGGCATTGTAAGTCAAATAGTGTTTCAGCAATGAAAACCGATGACTATATCCCAAATTGGGCTAGCAAAAGGGACTTGAAATTAATCCGCCTGGCAACGCTCCATCCACCGAGCTCGAACCTTGCGGTGAACTCAGGCTTCCAGTGTACGCGCCGACTCAATCTGCGACCGGTCGTCCGAAACAATCTATAGAAGAAACAAAGATGGCTCCGTGGGACGGACGAACTGCCAGCGATCAACCAAGACACGCACTCCGAAGAGCGCCGAGTGATGGACGTACATC
A1-4	A1-4_(paired)_contig_35251	373	41	4520	1367.96	97.561	81.3	8.49e-15	RNA-dependent RNA polymerase [Alfalfa mosaic virus]		GCTTAGCATTATCTGAGGCTTTAAACTCAGATAGTAATGTGATTGGGGCCGCCACCGGCTTAATGTCTTCGATTTCATTCAGAGGTCCAAGATCCTCCGGCAACTTCCCCAACTCATCCAGCACAGTATTCAAGGAAAACACACAAGTAAAAATAATGCAAGTTCTGATTAAAAGAACCAAATTCAGCTATTTATGTCACACAAACAATGAAAAGGTATCAACAGATGTCTATCCAAATTCAGTTTCGCAAGATGTATATAGCACATGACTCGAGAATCAAATGAAATCAATGATATGATGCAGTTATTATCCATGAACCCATATAACAAACAATGTAACTCACCTGGACTATCCTCTTGCAAATACTAAAGC
A1-4	A1-4_(paired)_contig_5600	559	46	130	22.136	89.13	83.2	1.34e-14	P1 protein [Alfalfa mosaic virus]		CTATGGGTTGCTATTGATCCTCCTTCTGGTAACAATCAAATTGGAGGGTCATTCCAATTTCCTTGATTTTTTAGTGATTATTTTTCAAGTAGCCATTGTAAGTAACAGTGACAGGGTTTTTTGGTTGTTAACAGTTTTTAGTTACCATTCATTGTTTGCTAAAAACTATTGCTCATAGAAGGAAATATATCATACATTTTTTTTTCTCTTCATTGTCATTGCCTTGTTCTATGGTTCTGTGTCATTTTTTAGGGGAGTCATATGAAGTTGATAAAAAGTTAAGGGACCTTAATGGCATTAGCATACTCCTATATAGACAATATTGGAGCCTCTACCATAGTAAAAATGACCAGTTAATCCATTTATTTTCCTTGCGCTTTCCACAGCAGTACGTGCAGT…
A1-4	A1-4_(paired)_contig_50967	389	35	116	29.8175	100	80.5	1.79e-14	hypothetical protein [Alfalfa mosaic virus]		GACTTTAGAGACAATATTCTCTCCGTGAGCCTAGCTCCGTCTCTAGCATCCAATATGGGACAGCAGCAATGTACATTATGCCGCTTTACCTTCATATGGGAAACAAAAATCAAATGCCAAACAAGATTTAAGAATTCTTCTCAAATTTTAAACAAGTACAGGTTATACGATCATATACTTTCACGACTACATCATAATCTGGTTAGCAATCAGGGTTTTAAAAAGCTTCTGTCATATTAGTTGGAGTCAAGTCACATGCAATCTTTGATGCTCCCTCCGTATAAAATAAACTGACAAGTTTAACTGTTACACACATGACAATGCACAATTTTAACCTTTAATAATTTTCTTAATCATCTATTAGCAAAAATTAATAATTTAAAATTTGA
A1-4	A1-4_(paired)_contig_64641	360	35	83	25.7416	100	80.1	2.18e-14	126 kDa protein [Alfalfa mosaic virus]		GTTAGCTTATGATGACGAAAAACAAATGACGGATTCCTTGAGACAAAAGGAATTTGTTCCGTGTCACCAAATCCAATGACTTCGCTGCAACCAGCTAAAGTAGCAGCGGGGGAATCATTCCTGAAGATCTTGCTTGCAAGAAAGTCTCTTTACAGTTGCAGTTGAGACTTGGATGAGGCTAGGAAACTTCTTAAAGTTGTAGCAAAGCTTTGCAGTTGAAAACATTCAGGGATGGTGGTTATGGAAATTAAGGGCTATAGGATAGTTATTTGTGGAAATGTGTAGATGCTATCAATTTTATTTTCAACAAATCTCAACCATTAGTTAAATCAACGGTGTTTTTTTTTTTTTTTTGTGCTT
A1-4	A1-4_(paired)_contig_9979	396	35	294	96.3409	100	80.1	3.28e-14	replicase P1 [Alfalfa mosaic virus]		GTGGCATCTGCTGGGGATCTCCAGGTAATTAATTTCCTCTCGACTTTCCCAGTTAGCTTATGATGACGAAAAACAAATGACGGATTCCTTGAGACAAAAGGAATTTGCCAAGGAAGATCGTGATTTTTGTCATCCTTCGAGGATGCTTGATGTCAAATATTTAGTTCTTCGAGAACTATATATATATCTCAAACCTTCATAAACAATGATAAAAGATTGATTATTTGCAATCCTTCCAGGACAATTCTATCGATCTTCATATATATTTAATTCTTCAGAAATTATATTACACATATATCCATAGATACTCATTCTATATAAAAATAAATCAACTAGGAGAATAAGACCAAAACTTCGTCCCCTTCCATGACCATGAGTTTGTCCATAGTGATCATG
A1-4	A1-4_(paired)_contig_23056	461	39	50	12.5532	92.308	80.9	3.71e-14	replicase P1 [Alfalfa mosaic virus]		GTGGAACTCCAACAGGGAAGATTCTTCCGGAATTTTCATTTTAGAACTCATTGGAAGAGTGTAAACTAAATACTATATATTTCAAAGGTACTGGCTCAACAAAGGAAACATGGAGTGAGAATAAAGGCTTGACAATGACGAGCCTTGAAACTATGAAGCCTGGAGTTTTAAAACACTTGTATATATCTTAGCATAGAGTCGGAATAAATCTGATACTTAAACCATGCAGTTAATAATGTTTACATGCACTTTAATAGAGAGTATCAATTGGATAGATTGATAGCTCAGGCATATCTTCTAGCATGCAAATTCAGCATTGAGAGTGCATATCAATTATCAAGAGAAGAAGAAATACGAACCGGTCTCTTGTTTTTGTAAAAATACTTTTCAAGGCAATAG…
A1-4	A1-4_(paired)_contig_41675	298	36	149	54.6611	100	76.6	3.77e-14	P2 protein... partial [Alfalfa mosaic virus]		CGACATCACGATATCTTTATCGTGGTATGTTATGGTTGCTGGCATCGGCCGTTCTAGGTGCAGAGAATTATCTTCAACGGGCTTTAACACGGATTTAATCATGTGTTTATAAAAAAAAAAAAAAAAATATTCGTATCGTGCATATATACGTTAAGACATAAGTAAGTATGCAAGTTGATTTGTTTAAGAAAAAATGTGACCAATAACATATTTAAGCTTAGCTGAAATATGTTTATTAGTCTCAAGAATGATTTTCTCAAAATGTGACTAATAACATATTTAAGCCATTAAATTAAAT
A1-4	A1-4_(paired)_contig_31256	385	37	24	7.3169	94.595	77	3.86e-14	P1 protein... partial [Alfalfa mosaic virus]		TAGAAGGATAGAAGTTTCGTCTCAAAATATTATTGTTTATCTAACTCTTCATAATGTCGCAATTATATTTTGATAAACATCAAATTTGCAAAAGTGACATAAAATTACACTCATATAACACCACCACATGATATTAAAATATAAAGTTGTCCAATATATGTAAAATGATCATAATATGTTTGATATACCAAAAAATAAAATAAAAGTAACCAAACTAAAATTCAACATCAATCCATCCCAGTGTCACAAATATAAAGCTGTCAAACTATAAAAACTAGGCTCACGGAGAGAATATTGTCTCTAAAGTCGTACGTGCGAAAACACCCGGAAATGGTGGGTGAAGCAGATTACTGCATGGACACGTTTCAGAAATGCTCAAGGCGAG
A1-4	A1-4_(paired)_contig_50658	488	38	949	216.406	100	77.4	4.39e-14	126 kDa protein... partial [Alfalfa mosaic virus]		CTGGAATGTAGTCATCCGGGCTGAGAGGTTTGCCCGAAATCAGAGTCACACCACCGATAATGGTATGATTCGTTGAAGAAGATAACATAGTCGCTATGGACTGAATTGCGGAATGATAACAATCTCAGCAATATCTAATAAAACTGATGTTTCTGGTTCTCAATATCTAACGACATCCGTATTGAAGAATTCAAAGATTTAGAATCGACTTGAGGACTTGCTTGCTATCGCTAAGAGAAAAAAAAATTGAAATAAAGAAAATAATGGCCAGTCAGGAGCAACTGAAGCCTGGGAAGATCATGCGCAACCACAGCTGCCATCATATCGTTACAGAAAATCTAATGTTGTTCGGTCATGGATTCTTTGTCTGCACAAGTAAACAGACACTTCAAATTTTCA…
A1-4	A1-4_(paired)_contig_57259	316	35	241	80.0665	100	78.6	4.5e-14	RNA-dependent RNA polymerase [Alfalfa mosaic virus]		GCGCATTAAACCATAAGGTTAGAAATTCGTTGGGTATACCTAAGTATTTCAGAAGCCTTTCTTGGATCAAGTGATGCAACTCATTTTGACTTTTGTCAAACTTCGATTCCTAACCCAAGTCATTCGAAGGCCCACGCTCCTGTTTCATGCATACGTTTTCAAAGAATTCAAATAAGATCCAAGCACCCTCGATTACATGCCGAACATGGGCCATGGATGCATCAAGACGCCCTATATGCAAGTCGGTCATCGATCTTCCTCTCGTTTTGCTTCCACATTACGCAACATATCTGCCCTCTCGTGTGCGTAAGCTTTC
A1-4	A1-4_(paired)_contig_80038	452	36	466	120.606	100	79.7	7.8e-14	replicase [Alfalfa mosaic virus]		GTGTTGGAATTGCAAGCTCGGGGATTTTCGCGATGAACTGAGAACTCAACCCCAGTCCTTCGATTTTTCTTCCATCTGGATGAGCTTCCAAATAGGCATGAACTTGCAAACCAAGACAAACTACCAACCACAAATTTCAACTAATTGTGCATACATTTCCACTACACTCATTGTGCGTACATTTCAATCCACTCCACCAGACGACTTCCAACTTATCCATGAACATGAGTCGTACTCAACAAAATCCTATCTAGAATAAACCATCAATTCAGTCCCTAAACTATCAGTTTCTACAACAAAATCCCTACATTATATAAATACGAAATATGGTCCCTAGAGTATATAAATTACGTCCATTTAGTCCATGATATTAAGATCACGGGAACTAAATTGACAGAT…
A1-4	A1-4_(paired)_contig_17409	378	47	211	67.201	80.851	78.2	1.24e-13	P1 [Alfalfa mosaic virus]		GGAAAGTCGAGAGGAAATTAATTACCTGGAGATCCCCAGCAGATGCCACCTATTGCCTTGAAAAGTATTTTTACAAAAACAAGAGACCGGTGAAGACAAATTCGAGCCGAATTCCCCTTGACATTGATTTTGTTCCTTTTTCTCACAATAAGGGAATAACTTGGGAAATCTCAGTGTTGAAACATTGGTGAAAAGAGAGATGCCACATTTCTAATTACACTGATGTGACTGAGGAAGCCCTAAAGAGGGAGAAACACAAAAGTAGAAGGAAGAAGACAAAGGATGAGGAAGAAGCAGCTAAAGCTGTTTGTTCCAGAGAAGTTTCAGCAGCATCATGTGTTTACTTGTAAAAAAAAGGGCTCACGGAGAGAATATTGT
A1-4	A1-4_(paired)_contig_81059	374	35	69	19.8797	100	77.8	1.56e-13	MAG: P1 protein... partial [Alfalfa mosaic virus]		CGCATTCCTTTATTAGATGTTTCACAGTTTAGAACTAAATCTTGCTTGCCTGCACCATATTGGAGGGTATACCATCTTTAGAGAGGCTATTTCATAATGCAAGATTGAGGACTGTTCTCTTCAAAACCAAACAAAACAGAAAGAGCCGGAAGTCCATGACAGTCATCAACAGATAAAAGATCTGACTATTCACATGACAAAAATTACCACCGGATTCTCATTCATAAAGAAAACGGGGTTTTATCAAAGATACTACTTGAATCTTGATGCGCTTAAAAAGGTAGGGCCAGAATACCACGTTGGACCTTCAGAACCTTTTAAAACAGCATCAGTTGATAACCTCTCTCCTTTGTCTAGGAGGGATAGCATCTCTG
A1-4	A1-4_(paired)_contig_11342	464	36	306	76.5452	97.222	75.9	1.61e-13	126 kDa protein... partial [Alfalfa mosaic virus]		CTAGAGTAGATGCTAACTACAGTTGGTCCGATTGGTAAGGATACGGCTCATATTCCACGATGTGAGTTTAAATTCTGATGTTGATGTCTAGACCTCATTAGCAGTTAATTTGCAACTATCTCTGGTGCTAGAATCTTAGGTGGTTTATCTTGTTTACTGTTTTGTGCATTTACTTTTTTCTAGTTGGGAATCAAAGCCAATTTGAGATTTTGACATTTGAGGATTAGAATTTTGAAGGGACTTCGAGTTGCTTCTTATTGTGTGGTGGTGGTGTGTGTAAAGTGCACTTGTGCTTACTTAGAAATTAGGAATTGGGTTCTGTTGCTGATTATGAAGAGTATAATTGTTGTTTGTGTATCCCTCCTAGACAAAGGAGAGAGGTTATCAACTGATGCTGTT…
A1-4	A1-4_(paired)_contig_50988	300	34	19	6.6134	97.059	71.6	3.32e-13	movement protein... partial [Alfalfa mosaic virus]		CTAATTGACCGACTTTTACAATTTCAAGTAAAATGTCGATTCATGTATGCATTTGATACTCATCAGCAAAAATTAACTGCCATAATCTTAATTGTCAAATTAAACTGCCCAGGCAATCGCCTTATTAGTGTAACAAAAACTATACTAACACATACAATCAAATTGAAGATGTAACAGAAGCAAATGACAAATGTGCACGTCAATTTCCCAGCATTTACGAGATCGCGGACTGGTTCGGTCTCAGCAATTGGAAACTTTAGGAAATCGGCACCCCTTTCGAGGATCTGCTTTCTGCTTAAC
A1-4	A1-4_(paired)_contig_49477	699	39	116	18.339	89.744	80.9	3.35e-13	P1 protein [Alfalfa mosaic virus]		CGTACGTCTACATGAGAAGGGGATGTGTGATGTCACATAAAATGTTTCACACCTCATAGTATGGTCAGGAAACAAATAACCCATATTGGACAGACCTGCTGCAGCAATGAAAAAACCGTCTAAAAATTATAGTAACAAAAACAGTCAAAAGTGGACCAATAACTGCTGCAGACCCATAATTCCATTGGCAAAAGCGTGAATCCGTCACTGGTTCAGGGCTTGGTAACATCATCTAGAAGTGTCGTCCAGAAGTTTTTCTGCTCACGAATCACCCTCCTTCGGACCCTGTAATCAAGAGACCTATAGGAGACAAGATCCAACGGAATTGGGTTCAAGATGATACCAAGTTGACCCATGAGAACCTCAAGCTGATCCAAGATAATGTCAAGTTCAGCTTCC…
A1-4	A1-4_(paired)_contig_81109	315	37	19	7.7651	89.189	75.5	3.85e-13	RNA-dependent RNA polymerase... partial [Medicago sativa alphapartitivirus 1]		GTTAAAGTTGCGTCAGTCATCCAATTCCATAGGTTCTCAATTCTTTGAGGGTTGGCTCCGGTGGAGTCAGGGTAGTGGATTGTAGGATGATATCCATTATTGCACCCACAAAACTAGACATGTTGAAAGTTGAAACTTTGGTTGAGGAGTTTTATCAAACAGTTGAAAGATCACACTTACGAGTTAAGATTGAAAAAAAATCTCATTTTTTTTTGTTGTTTTCTGTGAAAAAGGAAAGAGAGAAGAGAATTGTAGGAAAGTGAGAAAATTGGGGTGGAGAGAAAAAAACGATATGGTGATAGGACCCGCGAAGGA
A1-4	A1-4_(paired)_contig_73221	294	41	280	87.1667	80.488	75.1	4.2e-13	126 kDa protein [Alfalfa mosaic virus]		CTGGAATTTGTCTTCACCGGTCTCTTGTTCTTGTAAAAATATTTTTCAAGGCAATAGGTGGCATCTGCTGGGGATCTCCAGGTAATTAATTTCCTCTCGTTCGTTTTTGTCATCTGGCTTCTTTTCGTTCTCCTTTGTTTCGAGTTGCCTGTGCGCCTTTTCAGCCTCGTCATCGGCGTCAGAATCAGCCTCTGAGATTGCACTGCTGGAAGATCCTTCTCGTCGGATACCTGCAGAGTCGATGTCCTCCAAAAGTACGATACAACGATCTGGCAGTTGGCTGAACAAGATCGG
A1-4	A1-4_(paired)_contig_31033	558	34	93	18.2169	100	73.9	4.83e-13	coat protein... partial [Alfalfa mosaic virus]<>coat protein... partial [Alfalfa mosaic virus]		CCACTTCCACAAACTTCCGCCTTCAGACTGTCATTGACCGTCGCCGCTGCCTCCTTGCTCGTCGTACGCCGCCTATCTCGCCGCCGCCGTCGCCTATCTCGCCGTCGTCCTGTCACAGTTGTTTAGATCCGCACCTCTCACCGCAGTTGTTTAGATTTCTTTTACCTTTTTAGTTGATCCTATCTTATGCTTATGCTTCCATGTTGCAGAATTCTGCAAAAAAAAATCAATACAGCAATCAACCGGCAACCTTCTAAAATTCCTTTCTACAAACACATCCGATGCAATAGCAATCAAAAACAACAGAGAAATGGAAATCTGAAATTCTCTGAAAAGGGCCGGCGGCAATAAGGAGGTTGTGGTTGGATGACGGCGGCACGCGGCAGACATCAGAGATAG…
A1-4	A1-4_(paired)_contig_36521	308	36	221	71.7403	100	75.1	5.39e-13	replicase P1 [Alfalfa mosaic virus]		GTAATGCAACTTTGTCAACGGTGAACAATCGATGGTTTCTTTCAACTCATCGGCAGAGCTACGATTGCTGGTAAGGATCAAATCCACATCCTGACCCGATGAACGGGCCAGCGGGACCACTCAAAAACCCACCACCCAAACCAGAAGAACCATTCATAATTGAAACACAATTCTCAAACCCTAATTTCTAAATTCTCTCGGTTCTGATTATCAAAACTGAAATTCCGCACTACTGGGAAAACTGTTGATGAGTACCAAGGAGAGAGAGATCAATGGAAGAGTTGGAGTTTCTTCGTACTTGTCAGTTT
A1-4	A1-4_(paired)_contig_55064	346	36	2059	762.676	100	75.5	6.27e-13	P2 protein [Alfalfa mosaic virus]<>P2 protein [Alfalfa mosaic virus]		ATCAGGAGTGCTACCAATTGTCTTGGACATGGACCCTTAGAAATTTTCGAGACACGCATAGCGTTGTATTGATCTTCTCTCTAAAATTTAGAGAGAGATAGATACAATGTGGCGAAGGAGAGAATGAGGTAAGGAGAGAATCCAAATTGGGACATTTTATATTTCCAATCATGCAAACTAGGGCACATTTATGTCTCTTGGGAAACTGATAGGTTTTTCAGTTTAATCTTTTCAATATGTTCACTCTTTTGAGATGTCTTGGATTTGGTGTCAGTGAACCTACTGACACTTCCTCATCAGAGTATGTTCCCAAGAATTCCGTTGAGGAGATTTCCAACGAAGTTAC
A1-4	A1-4_(paired)_contig_63220	462	34	293	67.3355	100	77	7.54e-13	MAG: P1 protein... partial [Alfalfa mosaic virus]		TGTCATGGGAATGTTACCTGTTGTGATGGATGGTTTGGACTCGAAGTAGATAGTTGAAAGACTGAAAAGATTTAGCCTTTGAGAAACTCTGTAGATAACTTCTAACTCTCTGAGAAAACGAAACGAAGTAGCATTCTAAACAACGTTAGGGCTATTTATACTCATTTCATAAACCACTCAAAAGTCGCGACTTTCTATCCAATACAGCCCTTCACGTACAACTCTACATCCCTGTAGCATTCCTATGTTCCAGATCTGATCAAACCATTCATCCAAAGGCTCTGATTGTTGGCAACGGTTCATGGAACGTTAGGATTAAATCAACGGTTATGATGACACCTCGGAAACATAAACCGAGTTCCGTGTCACCAAAACCAATGACTTCGCTACAACCAGCTA…
A1-4	A1-4_(paired)_contig_53945	348	36	77	25.3075	97.222	73.2	8.89e-13	126 kDa protein... partial [Alfalfa mosaic virus]		AGAACCTTTTAAAACAGCATCAGTCGATAGTCTCTCTCCTTTGTCTAGGAGGGATAACATCTCTGGAATGGCGTTATAGAGTTTTCTCACTCTATAATAAATCGTTGCAGGAGTAAAAAGGGTTAATTAATAATATATACAAAATCCCACTATACATCTTAGATCCATCTAACAAAACAATACAATATACTCAGCCTGATTGATCAAGGTAATTGATAGATGACAGTACATTTTGAAAAGAATATTGTGCACATGGTCAATCCAGTGCACTAGAGGCTGTGTGAATACTCTTATTTACCTAGAGCTAGAGCTACCATGACTATCTGGCCTCTCCTTGTTTGGTCGTTC
A1-4	A1-4_(paired)_contig_82219	302	32	181	65.8907	100	72	8.93e-13	90 kDa protein... partial [Alfalfa mosaic virus]		GTGGATAATGCACCGGTTTTAAACCGAGGTTCATAGCAGCTTTCCGAAGACTGCCAGTTGTTGAAAACACTCAGATCGATTCGACATGGATCGACATCGCTATAAATAACTCTTGCTTTTTATATATACAGCAACTGCCTTATCTTTGACCCAAAAAAAAAAAAAGTAACTGCTTCTATCTGTAATTCAAAAGAAGGTATATGAAACCTATGTAACCTTAAAAAAGCCAAACCAGATCTACAGTCCTACTTTAGGTTCTATGCACAATGGAGGGGAATCCAAGCCAGGTAGCACAGTATACA
A1-4	A1-4_(paired)_contig_19338	419	37	50542	10839.4	100	75.9	1.03e-12	P1 [Alfalfa mosaic virus]		ATCATTTTGAACTTTCTACAGGGTTGTTCTCTAATTCATTACTGTTTGCATGTTGATGTTTATATTAATTAATGTGCCACGAAGATTTTTTTCCTTGTGGATTTGCACACTTTTTCTGTTCCGTCGGCTATCAAATACAAACAAAAGCTAACTATTCTATCATGGTATTTTGATAGCACAAAAGTAGACATGAATTGGCGAAGTGTTTTTAATATTTACGTTTTAAATAAGGATTAAGGTGTGTTAATTCAAATTTTTATTATTGAGATAATAAAATAAAAAAATGATTAACATTTGATGTATATATACAACTGCGATCGGAAAGGTTTTCTCCGAAGCGGGTCGTGCCTATGCCCAGGATGCTCTCCCTTCAGACAAAGGTGAAGTCTTGAAGATATC…
A1-4	A1-4_(paired)_contig_79377	313	44	20	5.377	81.818	74.3	1.05e-12	MAG: P1 protein... partial [Alfalfa mosaic virus]		TCTGTATTGAAATCATAAGGATATCATGAGCTGTGGCTATTATACAATTACCAAAAAATCAAAGCATCAAACTAAAAATACTGTCTGAACCTAATTAATAATGATTAAATTTTTTAGCAAGCAGCCTCAATCCACGTTGATAAAAATATTAACGAGGGGGTAGGGAACATAAAAAGAGGCCTTGAAACTAGTCCCTTTGGTAACTGGAATGTAGTAATCCGGGCTGAGAGGTTTGCCCGAAATCAGAGTCACACCACCGATAATGGTATGATTCGTTGAAGAAGATAACATAGTCGCTATGGACTGAATTGCG
A1-4	A1-4_(paired)_contig_41517	319	33	165	61.3574	100	73.6	2.4e-12	replicase [Alfalfa mosaic virus]		TCTAGTTCTAGTTGGTTTACGTCGTTATTGTTATTTATTGTTTATCTGTGCGAAAAAAATGGAAAAACGTGTGTGCACTAAAGAGAGACACCACCACTATCTACTTGTTTCATTAGTTTTGTTGGCACCACTCTCTATCCCGTGTAACTAAATTTGGGAAAGGTTTTAGAAATATGGTGTATGCTACAATTTCTTCTTAAACTCTATCTTATCCAAAACTGGAATTTGTCTTCACCGGTCTCTTGTTCTTGTAAAAATATTTTTCAAGGCAATAGGTGGCATCTGCTGGGGATCTCCAGGTAATTAATTTCCTCTCGAC
A1-4	A1-4_(paired)_contig_77333	358	34	44	14.6313	100	72	2.53e-12	126 kDa protein... partial [Alfalfa mosaic virus]		TGGAGGACCATCAACCTTTCCAAGAATAAATGAGAAAACCGTTTCAATTTTCTTTTGGAAAGATTGGTATAAATCCACGGTAGTTTCCGTGTTACTTCTAGGATCAGCTTACTGAACTACGGCAGTTATAGCTAACGGAAGGGCAGTTATTATGCAGTTACAAGTTGTTATCTGTCAACCGAAGCCTTAACAAGAATGGTTAATATGCTACTATAATGACTCAAGGTCCTAGATAAAGAATGCTACAGCTCTTCTTAAGGCATGTATTCATTCAAAGTTCAAACCGCTGCTTCAAAAGGCATGTAATCAGTCAAACCTCTCACTCACCTTTTTCATGCACACGCTGACTTAAACTTTG
A1-4	A1-4_(paired)_contig_89488	239	79	7	4.3891	46.835	72	3.17e-12	MAG: reverse transcriptase (domains: peptidase... RT... RNase H) [Plant associated soymovirus 1]		AAACGCTCTTATCAAACCTTTGTCTAAGAGTTTTGATATTTCTTTTTTGAATTCTTCCTTATCTTGAGGAGAATACGGAATTTTATATAAAACCTTAACCTCTTTGTCTGGATTTTTTAGTTTTATAGTTATCAAATCCTGTATTTTATTCTTTATAAAATCTAAAGGGTTTTCAGAACAAACTTGTTTTAATTGTTGTTCTAAGTTTTGTTCTACCGTGAGATAAAACTTTCTTTTTT
A1-4	A1-4_(paired)_contig_56386	305	35	48	16.9803	100	72.8	3.67e-12	MAG: P1 protein [Alfalfa mosaic virus]		GCATGAACTTGCAAAATTGCTCTATTTAATTTTTGAGCATCTTCAACTTCCTTCGCTTTAGCTTTTAAGCTCTCCTCTTTCTGCTTCCTGATATCGTCTAACAGGGCCCAAACCAATACACCATTAAAGTCAGAGTTCTTCATAAATACTACTGTAAGTGTAAACCAACCAATTAAGCTGAAATTTAGAAAGCCACGTTTGTTTGACATTGACACTTTGAAAATACTGAATTCTACAATTATGGCACCAAACAACCGAATGATGTATGTATGTTCCCCCAAACAATCGAAATAATGATTACAAAA
A1-4	A1-4_(paired)_contig_58264	571	38	165	30.6603	92.105	76.3	4.51e-12	P1 [Alfalfa mosaic virus]		CTCAGAGTCACGTATCCATCCTTGCTCATTGCTCTTTCATATTTCGCAAGGGGATAACTTCTAGCAGTAGGTCCGACCCAAGTATTTTTCTTTGGGATAAAAGCTCCAAAAGAATCAAGGTATTCCTTGATCTGGTGTGTGTGTGTGCGCGCGTCTATTACATTTCCGAGGTAAGAAATATGTTGTATGGGTCCTAGGACCTATAATACAATACACAAATTGATAGAACCAACTGATATTATTAATCAGAGACTATTCCAAGAGTATTCGAGAGACTAGACTCTCCCAATTGCCTAAATGATCACATGCCTATACAAGTGACAACATAGATCACTCTCGGCTCCCTTTTATCTATAGGAAAGATGCCGTATTTCCTTATTACTTAACTAAACTAACTCT…
A1-4	A1-4_(paired)_contig_73345	351	46	2381	590.561	76.087	73.2	4.91e-12	126 kDa protein [Alfalfa mosaic virus]		GTCTGCTATTGAACTTTCTTACCAAAATTTGTTTTAATAAGTTATTATATACCTACTTTCCTGGCAAATTTTTCAATACATAAGTCGAGCAATTCTTGCTTGAACACAACCCCAAATCAAATTTATTTTGGCACGCGCACACACAAATGTAAAAAAATTAAAAAGAGAAGTGATTTAAGTCCCATCATTTAATTCTTTTCTCTTTTAATTTTTTTTCATGTGTGCCCAAATAAATTTATCTTGGGGTTGTACCCAAGCACACCTCCAAAATCTTGCTTACGTTCGATTCGATAAGCAGCATGACCCAAATCAACGGCATTGTAAGTCAAATAGTGTTTCAGCAATGAAAAC
A1-4	A1-4_(paired)_contig_88156	299	34	184	75.1907	97.059	72	5.53e-12	hypothetical protein [Alfalfa mosaic virus]		CTCACTTAATGTATTAACCTCTTCGTATTGAAGTTTCACCAGCTAACATGTCATCTTCTCTCTAATCAAATTATTTTAGATTGAGTACGCAAAATGGAAATACATAAGTAAATATCATAACTCAACTAATTAACGACTATATATATGTTTGTGAATATCAACCCAGTGACGTTCTATTAGGCCTTTCCCAAGAAACCCACCGGCATCTCTACAAGCATTGTAGATCACATCATCGCTATCATGGGCGATGGTAAAATATTTAAATGTCTTCTTGTGTCTCGACAAGGCAACTAATCCAT
A1-4	A1-4_(paired)_contig_15743	554	35	88	15.9512	97.143	75.1	9.34e-12	RNA-dependent RNA polymerase [Alfalfa mosaic virus]		GGACAACCTTGCCTCCACTTTTAGTGGGCATAGTAATCAAAAACTTACTGCATATGAAAGGCTGGTTATGAGGAAACTTTGCTTCAAGATTAAAAAGAGTGGGAAACTTAGGATAGTGATATTGTGTTTGGTATGGTGTTGGAACATGTAAAAGTACGGTGAAAAATCACGTTTGAGTGGAAGCCATGTTTTCCAGCTTCTGTCTATTCACACTGAAAGTGCATTGGAAGTGGTATTGGGTTTCCATACGTGTTTTCAAACACACATTAAGTAAATGTTTTTTTTATCATGGTGGTCTCATTAACAAGAATTATTTAAAACTATCGTGACCACTACATTGTGTAGCTCTATCCAACGTAACAATGCTCCACTATTGGTGATATAAAGGTTAGTTATATG…
A1-4	A1-4_(paired)_contig_60599	310	36	317	110.977	97.222	70.9	1.57e-11	RNA-dependent RNA polymerase [Alfalfa mosaic virus]		CATCTTTCTTACGAGCATCAATGATACGAGAATGCGTTCGTAACATTGGGATAATGGATCTACTGAATCAAGTTCAGTAACTTCGTTGGAAATCTCCTCAACGGAATTGTTTTTGCATAGAGAATTTACATGTATGAAATGACATTTAATATCACATTATTTTTGTTCAATTTGGATTAGTTCTAGTCGCAAACTTCACGCATTCACATAATCAACACATAAACGATCATTGAACAAGATCAAACGGTTCAAAAAGAAAACACATTTTGATTAAATTTTTAAATCGTAAAATTCTAAACTTAAAATCTAG
A1-4	A1-4_(paired)_contig_53673	664	45	500	88.4954	86.667	75.5	1.78e-11	RNA-dependent RNA polymerase [Alfalfa mosaic virus]		GCTTCATAAGGTTTCGTCAGACTTACGTCTGGAATAATTTCGACTATGTCGAGTGGCTTAGCATTATCTGAGGCTTTAAACTCAGATAGTAATGTGATTGGGGCCGCCACCGGCGCGCCTCTAGATCTACCTGCCAACTTATAAGTAAATACTAAATATCGACCATAATCAACAAAATTGAATTTCAATCAAAAGAAATTCATGGAAATAAGTGATCCAGTGAAAGCATAAAGGGTGTTAAAAAAATTGAAACTTGAACATTCCAAGGTTATAACATAATTAGATTATCATAAGAAACAAAGAATCAAACAAAACAAAGCATAGCAAAATCAAAAGGGTGCACAATTTCTCTAGATCAAACATTCAAATATGAAAAAATATGCTAGTTTTATGGTGCAC…
A1-4	A1-4_(paired)_contig_88029	480	33	91	21.2083	100	70.9	2.68e-11	126 kDa protein... partial [Alfalfa mosaic virus]		TATAAGTTCAATTGTATATTATATGTTAAAATAAAGTGTTTCGATGAAATAATCAGTTAGTTTCTGAATTGTATATTTGCAAGAACTTGCAATCAAATGGTTAGATAATTAGATTACCAAAATAAAAAAATTATTAAAAGATTAAAGTATGCCACGATGTACGCAATTTTGATTGTATGTATAAACATGACTATGAGAGTAGAGATACAAATAGCTAACAGTGATAATATAATCACTTAAAACCAGCCTGATGCTTAGCACGTTTGCTTTGCTCTGATACCATGTTGAGTAAGAGAGAAAAGAGAGACATATGCTGAAAACCGTTTTACTGAATAGCACTACGGAAGGTCTATTATATAGGAGATTATACACTGAATTACAAACTGGATCAGAAATTAG…
A1-4	A1-4_(paired)_contig_42525	425	32	54	13.5929	100	71.2	4.76e-11	P1 protein [Alfalfa mosaic virus]<>P1 protein [Alfalfa mosaic virus]<>P1 protein [Alfalfa mosaic virus]<>P1 protein [Alfalfa mosaic virus]<>P1 protein [Alfalfa mosaic virus]		CTGTGTTGCAATATGTGATACGACCTGGATCAGATTGGAATAAAAGATGCATAATTCTTATTAGAATGTTATAATTCTAACGATTATTATTGAATGAACATCAAGAACATACAAGTTCCTAGTATTTGTGAGCGCCAGACTCTCCCAATCATAATTTCACTAATTTCCTAATTCTCCACTTGACCCCTATTTCTATTTATAGGCAACATGCCTTATTTGGTCTAACCAACTCACTAATTAAGTGGTTTTTCATAGAGTGTTTTTGTAGTTGTTCCGGACCGGATACGTGTCCTGTTCATGGTCCAACTAGTCAAACCGAATGGGCCGGTTCCAAAAGAAAATTGAAACGGTTTTCTCATTTATTCTTGGAAAGGTTGATGGTCCTTCACCTCTAATTTC…
A1-4	A1-4_(paired)_contig_24754	295	36	94	30.8238	86.111	68.2	5.59e-11	P2 protein... partial [Alfalfa mosaic virus]		GGGGATGATGCCGCTGCGGCAGAGCTCGATGAAGTTGATCCCTGTGATGCGGTGCTTGAGGCCTCGTTTCTGGTTGATGATGCTCCTGTCGACGTTTGTGCAGTACTGCTGGCTGTGCTGCTTGCATCCTCTGTTGCGCTCGTCGCGGTAATCTCAGCAGCAATGCTCGTCGGATTTGCTGGTGTGGGTAAAGCATTCACCCTGGCATCGGCCGTTCTAGGTGCAGAGAATTATCTTCAACGGGCTTTAACACGGATTTAATCATGTGTTTATAGCTGTCGATGGAACGAATACC
A1-4	A1-4_(paired)_contig_54610	289	34	245	84.9273	100	68.9	6.15e-11	replicase P2 [Alfalfa mosaic virus]		CCGTGATTTCCGATAACTCACGCTCTTCGTTTAGCAACTCAAAAGAGTTATTAATGGCATCTAACTCCTCTTGGAGGTAGGCATATTCGTCGTAAGAATCCTCCACAAAGCTACAAGCAAATTAAAAAAATAGAAGGCAAAGTTGAAGGGAAATGGAAGCACTACAAGAATCGAGTCCAGAAATATGTCACAAAGCATAGCATAAAAGATAAAAGTAGAAAAGAGAAATAGGAATATAAGATTACAAATGATGTGTACAAAGGATGAAATGTAGAATAGAGCATTACCC
A1-4	A1-4_(paired)_contig_30419	391	33	94	23.5755	100	69.7	1.09e-10	126 kDa protein [Alfalfa mosaic virus]		GATTTTTCTTCCATCTGGATGAGCTTCCAAATAGGCATGAACTTGCAAAATTGCTCTATTTAATTTTTGAGCATCTTCAACTTCCTTCGCTTTAGCGCGCCTATTTATATGGATCTGTTGTAGTTGTTGTTGTTGTTGTTACTCTTGAAATTTCTGTTTAATTTATCATTTTTCTGGGTTTTTACCATGATTTTATATTTTGCAAATGATGACAAACTAGACAGGGACATCAGATCTCCTAATTAGAGAAAATGCTGATTTGTCTGTGGGAATCTCTCTGATGCATAATATATTACTTGAGAATAGTGTTTCCAACTTCAATTTTCAAATTTAACACTGTGATTGACAATAACATGCATTGATTGTGTTCTTAAGGAAAAATAGTATTGAC
A1-4	A1-4_(paired)_contig_61374	613	40	226	37.6052	82.5	72	1.55e-10	MAG: P1 protein... partial [Alfalfa mosaic virus]		GGGAGAGTTGGCATGTAGTTTGGACCAAAAAGGCGTTATGAAATTCATTTGCACCATGATGGTTGATGCAGATATGTTAATTCATAACGAGCCAAACGTTGTCAAAAAGTGGTTGTCAACATATCATTTCTCTTTAGTTTTTCTCTCTAATTTTGATAATTAATAAGCGATAACCCTTATAAAGAGGCTTAGACACCAGCTAGGAATGCATGATATGTAATTTTTATTGTTCTTACGAATCATATTGATTATTTTATTCCCATTTTTTAATAAGTTTTAACAGCGATACAAAAATTTGAATTATCAACCGAAATGGATGTGTAGAAGATGAAACTGGGCTGGATCTCCTACAAATAGACGGTGAGAATAAAGTATCTTAATCTATAGTTTAATTTATTA…
A1-4	A1-4_(paired)_contig_57568	390	33	60	15.7333	96.97	66.6	2.74e-10	126 kDa protein... partial [Alfalfa mosaic virus]		GTTTATGTGGTTCAGCGGATTAAGATTTTCGACCGGGGGCTGGTGACTTCAAGACTTTTTTTGTAGACACACCATTTGAACCAAAAGAGTCAAAAGAACCAAATTTGTTTGGTATGGATGGGAGAGAAGTATCGAAGCTAACTTTTGGTGTTTTGAAGATGCCATTGAAAAATCAGAGCTGAATGTGGATGAATCAAAATCTTGTTGGGAGGTTAACAGAGGAGATATAATGGTGGTGTTTGAAGAAGAGGAAAGGGAGATGGGTTATGAGGATCTTTGGGTGTGGTTTTAGACGCCACTGGAATATAGTCATCCGGGCTGAGAGGTTTGCCCGAAATCAAAGTCACACCACCGATAATGGTATGATTCGTTGAAGAAGATAACATAGTC
A1-4	A1-4_(paired)_contig_78607	255	34	47	17.2745	91.176	65.1	2.91e-10	P1 protein... partial [Alfalfa mosaic virus]		CGGCGGCGTGTGGGGGGGACGGGGAAGAAGGCAACAATCTTCAGCCTCGCAGGCGCGACCCCTCTGCTGCGACCCTGGACTAGAGTAGAAGCGGTCGCAATGTGGGCCGACTGATCTTACGACGCGGTCGTTTTCGAGGATCTGATATGACCGCGTGTTATGGCAGTAATCTGCTCCACCCACAATTTCCGGGTGTTTTCGGACATACGACTTTAGAGACAATATTCTCTCCGTGAGCCTAGCTCCGTCTCTAGC
A1-4	A1-4_(paired)_contig_67525	385	33	28	7.2052	84.848	68.6	2.92e-10	MAG: P1 protein... partial [Alfalfa mosaic virus]		CACCGGCCCATACTACATCAAGACCTTTTGTCGTCCACTGACAATGATCACCCAATTTATTCAAGGTAAGGATAGAATTGGCTGAACACGAAGAAATGAAAACAACTTAGCATCGGAAAGAATAGGCACAGATCCAATAAAGAGGAAAGGGACGAAAAAGAAAAGGGTAATCCGGTAAAACAGAGAAGCACTGCATGATACTATATCCCAATTTCAAAATATAATCAGCAAGGTTGCAAAAAACCAACTATCATTTTTATCTTGTCTTGGAAGCTTTAGTTATTTTATGAAATTACTTTGGAGATTCGTTGAAGTTTTATATGAAAAGATATTATGCCTGTGTTGCTTTTCTATTAAAATAACAATGGGAAGGAGAGAAGGAAAT
A1-4	A1-4_(paired)_contig_60466	465	31	172	35.6365	100	69.7	3.08e-10	replicase [Alfalfa mosaic virus]		GATCTATTTGATGCAAGAGAAGAAAGAGTTTGTGTAGAAGTTGAAGTTTGCCAAGAATATGCATATACTGTTTTGAAGGTATGGTACTGCCGTGAAATTTTAATGAGCAAGGAATTTCATAATCGGAGCTATGTCATTTTTCTATAGTGTTAAAAATGCATAATCTTCAGAAAAGTGAAGAATTTTTGTCCAGTAGTACTGGTATATGCATTTTCAGAGAGTGAAGAATATGCATATACTTGTGACATTTTCCTATCACATTTGTCACATTGCTGCCGATTTGATTTGTTCAACCAAAGTCGAATAGATGCACCCGTCCCCTATACACTCTAACACTTCCAATCGGTGCCACATTGCTGGCTTAACACCTGCTGATTTCGGGCAAACCTCTCAGCCCGG…
A1-4	A1-4_(paired)_contig_44667	318	31	41	14.6855	100	65.5	3.15e-10	126 kDa protein... partial [Alfalfa mosaic virus]		CTGGAATGGCGTTATAGAGTTTTTTCACTCTATAATAAATCGTTGTTGCCACTGGAATGTAGTCATCCGGGCTGAGAGGTTTGCCCGAAATCAGAAATTTTTTTTATTATTTGTGATCATAACCTTTATTATTCCTAATAATAGTGGTTTAATACACTACTAGAAATTTGCTTATTTCCTGAGGATTCTAACAAAAAATCCACAAGAAACATGCTTCATAGTAATAATTTCTTGAGCATATCAGAATCCCTTATTTAAGGAGTCCCCTTTACAAGAAGTACAACTGACCAAGTCCAACTAGCAAATTTGGTATAAAAA
A1-4	A1-4_(paired)_contig_58846	361	31	23	5.3324	93.548	67.8	4.6e-10	replicase P1 [Alfalfa mosaic virus]		CTCCATCTCGCCGTTCAATCAACACACAAACCAAACCGTCAACAAACCAGAAATAAGTCGTATACAAAGACGTAACACCAAATCAAGCCGCAAATACAATCGGTTCCGTACCCGATTCAAGCACCACAACGGAACCACACACACAAACAGTAACACACGCACGCAGAAGGGAGTAGGAGGTGACGAAAATCGCAAAACAAGGCGGGAACATCACACAACTGTGTCTGATTCATACCAACAGTCCCAATTGCATCACGAATCAACACGAAAGAAGAAAGGTGGCATCTGCTGGGGATCTCCAGGTAATTAATTTCCTCTCGACTTTCCCAGTTAGCTTATGATGACGAAAAACAAATGACGG
A1-4	A1-4_(paired)_contig_65908	388	38	10	2.7887	81.579	65.5	6.62e-10	126 kDa protein... partial [Alfalfa mosaic virus]		GGATTTGCGATATTAAATGATTTTAAAAGTTTATAAATTTAGCTAAAACTTAAGGATTCTGCAAGATGCGGGAGTAGCATTTGAAGATGGGAAATTTTAGGAAAATCACCTCTAGGTATATATCACTTTACTTTTCTATAAATTCACTTAAATAGTTAGTTGGTGGTGAGACTTTAAGCTTTTGGTTTAGAGCAGACGTGCTTTGAGGTTAAAAAATAATATATTTTCTCTAGATGTTAAAAACTTTTAATTTTAGTATCATGCTTGCCACGTTGGACCTTCAGAACCTTTTAAAACAGCATCAGTCGATAGTCCCTCTCCTTTCTCTAGGAGGGATAACATCTCTGGAATGGCGTTACAGCGTATACTAACCCTGTAATGACTCTTG
A1-4	A1-4_(paired)_contig_31250	383	31	71	20.0653	96.774	65.5	1.3e-09	P2 protein... partial [Alfalfa mosaic virus]		CATTGGCATTATTCCGAAACTTTATTTCCAAACTAATTCAACACTAATAGAAACTAGACTTGCTAATTTTGGAAATTAAAAAGACATAACTTGGCGTCATGATCTCCGGTACTAGCTGTCGCAACTGGGATCGCAATGGTTATTGTTTAACCAGAATAATAAAAGAAAATCAAGTGCAACCTTCATCAATATCTTTCTCTTCACAACAGCACAAGACAATACACAAAGCTAAGTATTTGACCTTTGGACCTAAACATGGGAAAAAATGGATCCACCTTTGGACCTCTTAGCTGGCATCGGCCGTTCTAGGTGCAGAGAATTATCTTCAACGGGCTTTAACACGGATTTAATCATGTGTTTATAGCTGTCGATGGAACGAATAC
A1-4	A1-4_(paired)_contig_83191	506	29	29	5.8577	100	68.2	1.44e-09	P1 protein [Alfalfa mosaic virus]		ACATATTCACATAAAACTTGTATTGGATATTTTATTGGTTGCCTCATTTAAATGTTGCTCAAAAACTCGCATTTTCAAAACATGTGAGACTTCCTACTCACACTTGATACTTTAACTATCTCCCTTTCGAGTGTGAGTCCAGACCATGCACTCGTCACGTATGCTCCCCCTAAAGCGGAAATCGTTTTCATCCACATAGGAGACTAAAACACCGGGAGGTATCCATACTATACTTAGAGAAACCACACAAATGGGTTGGAATTGAACATCACATATTCTTCCAAAATCTTAAACCATTAAGTATATGAGTCGTCTTCACTTATACATTGCTCAACATTCACATTTTCATCCAATCTGGACTTTTTAATCTGACTTGATACTAATGATAAAATGAAATGA…
A1-4	A1-4_(paired)_contig_72563	381	30	32	8.8766	96.667	66.2	1.79e-09	P1 [Alfalfa mosaic virus]		ACCCGGCCATTGCTTCAAATCTTAACTGTACCATGATTCCTAGCTAGTTTAGCCGTCCTAAGCATTGAATTTGAAGCTGACTTGGTAGTTATAGTTTGGAGTCAATGTACATGCAAAAGGAAACAAAGAGTAGTACATATTGGTTTTGCAGCTAGCTGGTAGATGAACACAACTCAGTTGAACCAACCTGTTACATGACACAACAAGGTAGCCATGAATGTTTTCCACGTGGAACCTCTACCATTAAGCTATCTAGCTGGACGTATTGAGGAGTTATTAGTCATAGAAAGTCGAATTCAGGTAACGGTTTCGGTGTTGGAATTGCAAGCTCGGGGATTTTCGCGATGAACTGAGAACTCAACCCCAGTCCTTCGATTTTTC
A1-4	A1-4_(paired)_contig_79427	407	30	231	56.9951	96.667	65.9	3.42e-09	hypothetical protein [Alfalfa mosaic virus]		CATTAGGTTGTTGGTGGCCTACGTTCACCGGGAAACCGGTGGCTGGTGGCTGATTGTACGGTTGTTGGAATTTTGAACTTGGCTCCAATCACGTTATATATGTAACAAGTTTGGTGCATATGATTTATATGCTCCAACTTGAGGGGGAGTGTTAAAAATAAAATAGAATCGTCATGTAAATAAAGATAGAATAGCATTCAATTAGGAGTAGAATATCATGTAATTATTCCTTTCATTATTTGCATTAATTGCTTTAAGTCTATATAAAGAGACTCCGCTGTGTAGTTGACATACACAGTTTCACTATACGTCTCTCTGACCCTGAGCTTCATGAGTAGTAAAGATATTATCACATCCCTTTAAATGTGTTTGAGCTTTCAAGACTGCCTTTTCAGCTTG…
A1-4	A1-4_(paired)_contig_80761	305	33	8	3.3541	84.848	62.8	3.6e-09	P1 protein... partial [Alfalfa mosaic virus]		GCTTTACCTTCATATGGGAAACAAAATTTCCTCCAAGGTCTATAATACTGTCAACCGTATTACCGAAACATCGGTAAACAAAATTTGGAGGTGTTTCTCTGTCTGGATTCTTGCAAATAACGTTGCCGGGTAGTACGGATCTTGTGGTTGTATTCCGAAGAAGTATACGTGTCTTGCGACGAATTCCAGGTCCTGCGAGGATTCTGGTGGTGGGACTGGCGCCGAATGCTTCACGGTGCCGCGACTGTTTAGTCTCGCGATGAGGGCGTGACTGGATCTTAGAAGCGAATACCAAACTACTGGAG
A1-4	A1-4_(paired)_contig_78108	319	31	14	4.8276	96.774	64.3	3.71e-09	RNA-dependent RNA polymerase... partial [Medicago sativa alphapartitivirus 1]		CCATGGTTGCGATATTTCAATACCTCAGCGTTTTCAAGGCTAGGTAATATTTCACTTTTATCAATATTTAAAGTTGATCCAAAGTAAATTTTCGATCACTTAGGTTTCCCTAACCCAGACAAACATTTCTGATATTATATGAACTCTACTTTGGTTTATTCAAATTGCCACCATAAAGGAAATTATTTCTGACATGTTTACCTTCTTTCTGACATTGTTCTAATCTCAAAATTCCTAAGGATATCATATGTGACATGAATCCATACACGTCTTTCAAATTGAAAAAGAATACATGTTGAATAAACCAGTCACATTTTCT
A1-4	A1-4_(paired)_contig_50167	257	29	14	6.1323	96.552	63.2	4.19e-09	P1 [Alfalfa mosaic virus]		ACGTTTTTTTCTTAGTACTACTCTTGTTCGATTTTCCCTGAAGGGAAATAGAAAGAGAGGAACGAAGTGATGATTTAGGAGGTGGATCTTGTTGTTGTTGATGTTGAAGACGAAGAAGCATAACATAATTCACAAAGAAAAATAAAGCGAGTAACGCAATAAGTGCTAAAAATCAATTGCTTCAAGAATGGCATCTGAATGAGGATTGATACGCAAAATTTCGCCAGTTTCTGCGTTCTTCTCGAATTCAGGTAACT
A1-4	A1-4_(paired)_contig_87755	429	30	79	17.415	100	65.5	4.73e-09	RNA-dependent RNA polymerase [Alfalfa mosaic virus]		CTTAAGAGATAAGATAACCATACCAAGCGGAAAATTCCATCAATTGTTTTCCATCGATGCTGAAGCCTTTGATGCAAGTTTCCATTTTAAAGCGACAACAGCATACCTCACGTAATCAACACATGAATCCAAGCTCAACAACAACGCACTTAACAGCAAGGTAGTGTAAAGGAACAGAATCTGGTATATCAATAGCTTTAGATCGGTGCAAAGAGGAAGCAAAGAACTGATAGATCCACTTGGAGCGAGCTTAACTTGAAGTTTTCCCGTCGAATCTGTAACTACATCCGATTGAAAAACTAGAGGTATCTCGTCTATTCATCCTTCTCCATCACGTGTGGTTATTTGTTCGCTGTTCATCCATGTTTTTTTTTGAAAAAAAAATTCGAAACTCTATCA…
A1-4	A1-4_(paired)_contig_38986	300	30	13	5.1534	96.667	62.4	5.4e-09	126 kDa protein... partial [Alfalfa mosaic virus]		CATCAGTCGATAGTCTCTCTCCTTTGTCTAGGAGGGATAACATCTCTGGAATGGCGTTATAGAGTTTTCTCACTCTATAATAAATCGTTGATTATTTTACATAAGAAAGCACCCTAAATTGGCAAATTGAAGCTTCAACCAATGGCAGAATTGTGCAGCACACATTGAAGGAGCTTAATGAACTAATGGGGGAAATCAGCAATCACAAGAACTTCCACTGCAGAGCCTTACACACATTTATATCTTTGCTTCCCTCACTCAAAATATGTTCAATCAACAGTGTAATAAGCAAGTGATTCC
A1-4	A1-4_(paired)_contig_56389	610	33	292	49.6819	100	67.4	6.27e-09	P1 protein [Alfalfa mosaic virus]		TATTTTACGAATCTGTTATAAACCGTAAAATCTTTTATAAATTTCCTGTTATTGTTTATATGTATTAGTATATAGACATTTATATCCAACACATTACTATTAAGTTTTATCATTTTTGACCCCTTTTAATACCCATTACTATGAAACTTCCCCAACTAGAACAAAGGATTCCAACAATAAGTAATGGTTTTTTTTGAGGTTCCTAATTAACCTCTAGAAGTGACACAAGTGTAAATAAAAGTAAACTAGTTAAATATATACCTACAAACATCGACCATACTTAGCTAGCCCTATACCCTAATGTGAGTAGGATTTTCTAAACCTTTTTGGAGGTTTAATATTCAATTCTCTACTTTCGAAGACAAATCGTCTTAATATATCATTCATTTCTTGAATAAT…
A1-4	A1-4_(paired)_contig_48381	450	30	40	9.38	96.667	65.5	6.95e-09	MAG: P1 protein [Alfalfa mosaic virus]		GGCACAACTTCGATAGATCTTAGTACTCTGGAATTTGTCTTCACCGGTCTCTTGTTCTTGTAAAAATATTTTTCAAGGCAATAGGTGCTGTCGTTATTATTGCTCAGCGTTGCAGGCTTACTCCCACATTCAGGCAACAGTGCAGATTTACCTAAAAAAATATAGTATATTATAGGCTCAACTATGGCTATACAGAACAAAATTGAACCATTGTCAATTGTCATGACACTATTTCATACTACAAAGATCCTCTGCAAATATCACTTTCAACTGGTATACTAAACCACTAATGATATCTGCATCTGATATTAGCCATTTCCCACTATGTTCTACAATCAGATTGCTTACTGCTACTTCATCAAATTATCGTCCCGGGCAGGCAAAGTGAATGTCTGTGAT…
A1-4	A1-4_(paired)_contig_47596	405	30	29	7.5013	100	64.7	7.82e-09	126 kDa protein [Alfalfa mosaic virus]		ATTTTTCTTCCATCTGGATGAGCTTCCAAATAGGCATGAACTTGCAAAATTGCTCTATTTAATTTTTGAGCATCTTCAACTTCCTTCGCTTTATCCATACACAATCCACATGAATTTCAAAGATTTCTCCGTCATTTGAATCTTTACATATGATAGAGAAGAGGAGCAGCCTAATCCTAAATCATACGAAAATTTCGGTTAAAAACCAAAGAATGAGTTAGAATCTAATCATTTTAGCTGTGGCACCAAATCATTAAACAATCGGTCCGTCACTTCCAGTTTCAAATCCTTGTTATGAAAACACCAAACACATAAAACCTTGACACTAAACTTCATCTTCTTCCTGTTGATCCAGCTCGCGGCTTACCTTTAACCTCAGTCTCCTGTGGTAAGTGCATA…
A1-4	A1-4_(paired)_contig_22259	278	28	12	4.8849	96.429	62.4	1.07e-08	MAG: P1 protein... partial [Alfalfa mosaic virus]		ATGACTTCGCTACAACCAGCTAAAGTGGCAGCGGCATAGACTAAACCTGCATGTTGCAAAAAACAGTCATCAAAAATTAACCTCTGCCAAAACAAAAACAACACATACACCAATCATAATCTCTGAATCAATTAAGCCATTAAATCAAAACACATCACTACAACAAAGAGGAACACATAGCTAAAACAAAGAAGACAAGAAAAAATAACCCAAAAGCAACACAAATAGGGCGCATGCAAACCAAAATCGACAGCAACCTTTGAACAGCAACAACAAAG
A1-4	A1-4_(paired)_contig_48197	377	87	340	71.0557	45.977	63.5	1.5e-08	125.7 kd protein [Alfalfa mosaic virus]<>RecName: Full=Replication protein 1a... Includes: RecName: Full=ATP-dependent helicase... Includes: RecName: Full=Methyltransferase [Alfalfa mosaic virus (strain 425 / isolate Leiden)]<>125.7 kd protein [Alfalfa mosaic virus]		CCTCCAGTCACCCGAAGTAATCTCGTATGCCGTCTTCGGGCAAATGTTGCTTTTAACAATATTTTTTAATGATACGGCGACCACCGAGATCTACACTCTTTCCCTACACGACGCTCTTCCGATCTGCAATGTTTCATGATGTAAATTAAAATCATTCACATATATAAGATCAGGGTTCTTGATATGAGAAAAAAGATTACCCCATAATAAAGTTGAGTGATCAAATAGATCGGAAGAGCAACGTCTGAACTCCAGTCACCCGAAGTAATCTCGTATGCCGTCTTCTGCTTGACAAAAAACATTAAAGTTAGGAATTTCCCCCTCGTTATGGATTAACATATCTGCATCAACCATCATGGTGCAAATGAATTTCATAA
A1-4	A1-4_(paired)_contig_57466	297	26	5	2.4108	100	62.4	1.77e-08	125.7 kd protein [Alfalfa mosaic virus]<>RecName: Full=Replication protein 1a... Includes: RecName: Full=ATP-dependent helicase... Includes: RecName: Full=Methyltransferase [Alfalfa mosaic virus (strain 425 / isolate Leiden)]<>125.7 kd protein [Alfalfa mosaic virus]		CTTATGATGACGAAAAACAAATGACGGATTCCTTGAGACAAAAGGAATTTGTTCCGTGTCACCAAAACCAATGACTTCTTTTTCTAAATGGTATAGTTAAGGATGGAATAGTATTTTGACTATAATCTTACATGTTAGATTCATATTTTTTAAGAAACTAAACTAGCCAACCCAAATTGAAATCAGAGATGATCAAACTTGCAATCTTGAGAAGAAACATACTACAATGTCCCAAACGAACACCAACATACCAACCCAATTGAGTTAACTTGTTAGATTCCTTAAAATCGTAGATCG
A1-4	A1-4_(paired)_contig_92096	334	27	11	3.5329	100	62.8	1.89e-08	MAG: P1 protein... partial [Alfalfa mosaic virus]		CAAAACCAATGACTTCGCTACAACCAGCTAAAGTGGCAGCGGCATAGACTAAACCTGCATGTTGCAAAAAACATTCATCAAAACTCCAGCTGCCCCAGAGAAAAATCGCCTTTCCCTACCAGCCAGCGCTCACATCAATCATCTCCCATCTCCTATCTCCCATCTCTCCCTCCCTCTTCAAAGCCTCGCTCTATACGCATTACCATACGTATACAATCCATACAACGCCAACAGGCTCAGCCCAGCCGGAAGTGGCTTCTGGCTCCTCAGCGCCCTCGGAATCGACGATCCCGCCAACACAATCGAAGCCACCAGCGCAAGCTCCACGAGATCG
A1-4	A1-4_(paired)_contig_1826	361	26	4134	769.598	100	62.4	3.23e-08	MAG: P1 protein... partial [Alfalfa mosaic virus]		CCTCCAGTCACCCGAAGTAATCTCGTATGCCGTCTTCGGGCAAATGTTGCTTTTAACAATATTTTTTAATGATACGGCGACCACCGAGATCTACACTCTTTCCCTACACGACGCTCTTCCGATCTACCTGATTTGCTTCCTATCTCATCAACGTCTAGTCTGAGGTAAAATATGTGGTGCAGGAGTAGGCATAGTTCTGAGAACGTTTAGAGATCGGAAGAGCAACGTCTGAACTCCAGTCACCCGAAGTAATCTCGTATGCCGTCTTCTGCTTGACAAAAAACATTAAAGTTAGGAATTTCCCCCTCGTTATGGATTAACATATCTGCATCAACCATCATGGTGCAAATGAATTTCATAA
A1-4	A1-4_(paired)_contig_41747	253	27	11	4.6325	96.296	60.5	4.16e-08	RNA-dependent RNA polymerase... partial [Alfalfa mosaic virus]		GTCACTATTGTGTTTCCCAAGTATGTGAGCGCATCTCCAGTACGACGTTGGAAATCGACGTTAAAGAAAACGCCATTCTTCGTTATTTCTTGTGTTCATAAATCATCAAAACTCGCTATAACACGCATCTCATACATTTGATGCTAGAAAGTATTTTGGAAAATAAAAAGTATAACAAGTCACAAAACCAAATGCCACATTCAAAAGCAATTGGCATAAACAGGTAGTAGAACCAAACTAAATTCCTTTTGAC
A1-4	A1-4_(paired)_contig_44262	618	28	31	5.8592	100	65.1	4.56e-08	MAG: P1 protein... partial [Alfalfa mosaic virus]		ACCAAAACCAATGACTTCGCTACAACCAGCTAAAGTGGCAGCGGCATAGACTAAACCTGCATGTTGCAAAAAACATTCATCAAAACCAAATTCCTACCCAAGCAGACTTAGATCTAACAAAGAAACAATATAAAAAAAAGACTACCTTTTCTGTGCTTTTCGATTAAGTTCCGAGAGTGTGATTGTGTGTCGTTGTGTTATGCGACGGCCTTGTCTCCTTGATGCCGGTCTCGTTGTCGGTTGCGTGACTGGAACTCGACGGAATCGTGAACGTCGGGCTCGGTTTGCGTCTGTTCCTGGTTTGTGATGTCGAATTGCTTCGAATCGGATGCGGTTACGGTGTGAAACGAGTGGGTTTACATTTGTGTTACTGGCTTGTTAAAATTGGGTCAGGTTTGG…
A1-4	A1-4_(paired)_contig_88048	312	26	148	31.1282	100	59.3	1.94e-07	hypothetical protein [Alfalfa mosaic virus]		ATCTGGCATTTCAAATCATTTTCTTTGCCAATATTAACTTGCACAGTACGCCAATATTCACACCATTAAACTCAGTAGTATGGGTCCGTGGAAGTGAAGCCCGGAGAAGGGGAATGTAAGATGTTAACAAAATGCAGAGTTTTGAGAAATATTTACAATACCTGCTTACATTTAGAAACCAACAAAAGAAATGGAATGCACCAAGACAAAACTTTAATTTTTTCCTTGGATAAAGTAGTAAAGATATTATCACATCCCTTTAAATGTGTTTGAGCTTTCAAAACTGCCTTTTCAGCTTGAGTATGACACAAA
A1-4	A1-4_(paired)_contig_48139	346	26	119	43.6648	100	58.9	3.72e-07	P1 protein [Alfalfa mosaic virus]		GCACTCCTGATATTGGTCCAATCATAGCATCTGTGGTCAGAGCTCATGTTTAGCTACCAGAGACGTGGCATCGGACCAAATTAGAACAATAAAATTAAAAAGAAAAATTGATTTGAAAACCCTCAGGAGACCCGTTTCAAATCTCACACACAGCTCCGCAGAGAATGAACTCGACCGATAACAACAAATGGTATCGGCGGATGAGATCATTCTCTGAAACGGAGCTGCTGTTTAGAGTGTCATACGGCACTTCCTATCAATTATTGCGCCACTGGAATATAGTCATCCGGGCTGAGAGGTTTGCCCGAAATCAAAGTCACACCACCGATAATGGTATGATTCGTTG
A1-5	A1-5_(paired)_contig_156	11858	3835	16259	191.321	99.922	7419	0	polyprotein [Snake River alfalfa virus]		TCCCTTGAAATTCTTCAAATCACCATCACTCATCTCATAGTAGAGAGATATACCGGTTGACTTGATTGTTATGCCACGCTCAGATTCATCTTGACGAGTATCTGCGTTTTGTTATTAACTTATTATTCGTTTTCTTTACAGTCGACCAAATGTCTTTTCGACTTCTCTTCTTCTCTTCTATATCTATTTTCTGCCTCATTGCTTTCATCAGCTTCTGCTGGTCTCTGTTTTACCTCAGTATGACCAATTTTTGATATGGGCTCTCATCTTCGATCATCATGTTCCTTCTCAACCAAAGGCAGTCCATGAAAATTCTGCTTACTCTATCTTCCAGCAAATCTTGCCTGTCACAAGCTCTAGGCAACCGTCTCGCGGCCCTTTCGGACACATATTCAATTC…
A1-5	A1-5_(paired)_contig_4737	3427	802	957	39.3332	99.377	1603	0	ORF2 [Medicago sativa amalgavirus 1]		CCCGCATAATCGCGGTGCCACGGACAATTTCATTAAATATTAAGTTCATGATTACAGGGAGTTAGGGAAAGAAAATTACAGGAGGAAACATGAAAGAAAATAAAAGCTATTCCCTACTTGATCTAATTCCATCGAGCCACCTCACGAAGTCCTCCACACATGCGAAACCTCCTAACTCGAGCCTCCCCCGCAGTGCACGTAACGCGCGGCCAGCCTTCTCCAAATCCTTGGGTGCATCCGGGTCTGCCCCATCTTTCAATCTGAATGTCTTCGTTTCACGCAGATATTTCGAAATGGGGTGGTGATGTAGCCAATTAAGCCAACTCCTCAGGTCATTCCCAAATTGCCCCTCACCCACAAAAGCGTCACCTCTAATGATGTCCATGAACTGCCAGGCAT…
A1-5	A1-5_(paired)_contig_489	5922	712	8218	195.294	98.876	1343	0	coat protein/movement protein/aphid transmission fusion protein [Bean leafroll virus]		CAAAAGTAGACGCAACTCTTTAGGGCAGGTGGACGCTTTCGCCACCTTAACAACAAAGAGGTCCGCAAATCTCATAAAGATTCGAAGACCTGTTCCTGCAGGATCCATTAGAAGGCAAGCAGGAACGCCCCCTTGTTGTCGCTGAAGAGCCANNNNNNGACGCTCTTCCGATCTGCCCGAGCAGAGGGGGGGGTATCTGTTAGACCATCTGTACATTGGCAACTAGTGCCAATGATGTCCGAACAATCATACCTGTTTTTGTTTCCGTACGAGGAAGAACTAGTTTGGCTTTCGGCCTACTACAAAACTCCCCAGAGTTGCAACCTACAAAAGTAGACGCAACTCTTTACTCCGCGCTTCACTCTCATCTCATCGAGGTGGCGCAAATTTGTTTACCCT…
A1-5	A1-5_(paired)_contig_2806	1894	630	376	27.0534	97.619	1209	0	replicase [Pea streak virus]<>replicase [Pea streak virus]		ATGGAGCTATTCAGGTCAATAATTTCAATCTGCACACTATGCAACCTAGCAGCAGCCACAATACTTTCAAACTCACAATATGCATAACCACTCATTTGCGTCTTTAGCGGCTCGAGATTCCAATCCACTTCCTCCAAACGTGCTGCACTTATCTCCTTTAGAGCTTTACCCTCCAAACCAAAGTAGTAGCCTAAGGAGTGCCAAAAACAATTCCCATCACCGGGCACCTCTATTACATCTAGGAATTGTGTATCCACGTCCTTACCTTGCTTAATTTCCACATCATGGAGTGTGATTATTTCCACACTCTGTTCACTCTCAGACTGATCACACAAAGATTCAACCTCGCATTCACGCTCCAGATACTCCCTGCACTGCTTCAACTGCCTAAATGTGTAA…
A1-5	A1-5_(paired)_contig_44	1780	541	2511572	198365	99.815	1105	0	replicase [Alfalfa mosaic virus]<>replicase [Alfalfa mosaic virus]<>replicase [Alfalfa mosaic virus]		GGGGCATTCATGCAATTTAGCATGAGCATTTATATACGTGCATAAGCACGTATATAAGCAATATAGAATTCTTTCCTATCAGGAGCGAATAGGATTCTATACCTCAACCTTAATCCACCCAGTGGAGGTTGGCATTGAATTACCAATGACTAATTCAGAAATTAGTATTATAGCTCCTCGCTAAAATACTATCGTCGGTATTACCGGCATCTCTACAAGCATTGTAGATCACATCATCGCTATCATGGGCGATGGTAAAATATTTAAAAGTCTTCTTGTGTCTCGACAAGGCAACTAATCCATGGCATGGGCCATTTATTGGATCTCTACCAGTAGTAAGACTCGTTGAGGTACGAGTTAAACGACAGAAATAAACATTGTCGAAAGTCTTACCCTGAG…
A1-5	A1-5_(paired)_contig_53	1881	541	623593	45972.7	100	1103	0	RNA-dependent RNA polymerase... partial [Medicago sativa alphapartitivirus 1]		GAATTTCCCCCTCGTTCTGAATTAACATATCTTTATTTTTTAATGATACGGCGACCACCGAGATCTACACTCTTTCCCTACACGACGCTCTTCCGATCTCTGGAACGTAATTTTGCCTATAGCGTAGACTACCTGGTAAACCATGCGGGTCAGGGCTATAGCCTCCGGCTTTCAGAAAGTTATAGATATCCTCGCAAATTTGGTAGACACGAGAGTGGAATCCACAGTTAGCATAAGCAATGCCGATGGATCGAGCCATCAGCGATGGTAACGAGACAGTCCTTTCAGGGTGTCTCAACATAGCTAATAGTTGTAGTTCTTCACGATATGGCATAGTACCATGGTTGCGATATTTCAATACCTCAGCGTTTTCAAGGCTAGGTAATATTTCACTTTTAT…
A1-5	A1-5_(paired)_contig_7098	1573	477	1670	150.022	99.79	966	0	RNA-dependent RNA polymerase [Medicago sativa deltapartitivirus 1]<>RNA-dependent RNA polymerase [Medicago sativa deltapartitivirus 1]<>RNA-dependent RNA polymerase [Medicago sativa deltapartitivirus 1]<>RNA-dependent RNA polymerase [Medicago sativa deltapartitivirus 1]<>RNA-dependent RNA polymerase [Medicago sativa deltapartitivirus 1]		CCCTCACTGATTTATTAACGTTATTAAATAAATTACAATTTGTGATTTACATAACATAACGTTTGAAATGCGCCGGAACCTCGTGCTCCTGTGCGACTCCGTAATCAGTCTTTAGCTTACTAGCTATCTCGTTGAGTATAGCGCTCCTTCCTCCTGCATCTTCTGCAATCGATTGAGCTCTGTAAGCGGAAATCTGTGGTGATTCAACCGGATATTCCGGAAACATCAGTAATCTGATACACTTTAGTGTATCTCGTACGTTTGATCCTCCGATCATTGTCCTTCCAAGGAATGAAACTTCTCCTGGAACCGTTGAATACTCCGTTTTGTCTGGATTGATGATCCAGCCAATTGGATAAGCTACTTCGGCGAATCTTTCTGGTGGGATGAATTGGTCAT…
A1-5	A1-5_(paired)_contig_22	1896	499	93482	6693.96	100	964	0	coat protein [Medicago sativa alphapartitivirus 1]<>coat protein [Medicago sativa alphapartitivirus 1]<>coat protein [Medicago sativa alphapartitivirus 1]<>coat protein [Medicago sativa alphapartitivirus 1]<>coat protein [Medicago sativa alphapartitivirus 1]		CTTTTTTCAAGCAGAAGACGGCATACGAGATTTCCTGCTGTACTGGAGTTCAGACGTGTGCCTTCCGATCTGTTTTTTTTAAGTCGAAACAGAAAAGAAATTGAAAAAAACGACTGACAAAAGGAAAAACGCAGGACGAGAAATAAAAAAACAGCAAGTGATTTTAAAATTTTTTTGGTTTTTGTTCTAAATCCTAACAAAATAAAGAAGCGAAATAAAACCGGAACTAGAAACATCTAGACGACGGAAACGCAGAATCTAATTCTTAGACTTCATCATCTTAGTTACCGAGTCATCAAGTGACAGGTAAGTGGAAGAATCAGTTAAAGAAGATTCAAGGGGGCGAATATCCCAAAATTCACCTTCGATAGTCTCAATTCCAAAGTCACCAAAATAAGG…
A1-5	A1-5_(paired)_contig_47	1416	471	374825	37294.7	99.575	958	0	MAG: P1 protein [Alfalfa mosaic virus]		TTTGCGAGTTCATGCCTATTTGGAAGCTCATCCAGATGGAAGAAAAATCGAAGGACTGTGGTTGAGTTCTCAGTTCATCGCGAAAATCCCCGAGCTTGCAATTCCAACGCCAAAACCGTTACCTGAATTCGAGAAGAACGCAGAAACTGGCGAAATTTTGCGTATCAACCCCCATTCAGATGCCATTCTTGAAGCAATCGATTACTTGAAGTCCACTTCAGCCAATTCTATCATTACCTTGAATAAATTGGGTGATCATTGTCAGTGGACGACAAAAGGTCTTGACGTAGTATGGGCCGGTGACGATAAACGTCGAGCTTTCATCCCAAAGAAAAATACTTGGGTCGGACCTACTGCTAGAAGTTATCCCCTTGCGAAATATGAAAGAGCAATGAGCAA…
A1-5	A1-5_(paired)_contig_27252	1421	445	104	9.8044	99.551	926	0	MAG: RNA-dependent RNA polymerase... partial [Medicago sativa alphapartitivirus 2]		ACCTCGCTCTTCTTAGTATTGACTATAGAGCCAAAATACTGTTGAGCATAAAGTGAGAAGAATGGTAAAAATGAGTCCTTGATTGTAGTATAATGGGACATAAGCAAGATGATTGAATCATCGCCTTGTACCTTAATTTCTACGCGATCTAAGTCGAATCCCATACGGGATAGTATCGTAAAAATCATTACACAATTGTAAATAGAGTCTAATATTTGAGTCTGGAAATATCCAGAGTAAATACCTGAATGGTTAAATCTTAGGACACTGCCATCTGGTAGAATTAGAGGGGTGGTGAGGATGGCGTCAGTCATCCAATTCCATAAGTTCTCTAACCTCGCAGGGTTGGTGTCGGAAGTGTCAGGGTAGTGGTAGGTAGGGTGGTAGCCATGTTCAAAA…
A1-5	A1-5_(paired)_contig_6077	1582	444	1270	113.257	100	882	0	MAG: putative capsid protein [Alfalfa deltapartitivirus]<>coat protein [Alfalfa deltapartitivirus]<>coat protein [Alfalfa deltapartitivirus]<>coat protein [Alfalfa deltapartitivirus]		GGCTCAGTGCATATGGAATCGCATTCCTGTAACCTTTCTGGTACAGATGAAACACATACTAGGTGCAATAATGAATTTAATAATAAAGTTCTTTCATTAATTAAATTTCAAATTACAAAGATAGTGATAACTAGCATACTTAAATAAGCTAAATTAAACTAATAATCCTTGAAGATGAGCATCTTATGCGCTGCAGTGCGCGTATGGATGTCACTTCGCATTATTACTAGACAGTAGTACTTATAAGTTACAATCTTATACATATTTGCTATGTAGTTGACAGGCTTAGTAGTCCTAACAGTCTTGAATTTTGCTGTGGTCTTCGCTTGAGCTATCAGATCTTCCTTTGAAACAGTGAGAGGGATCTCTTCTGTTATGGTCTCTTCTGTAGCGTCTGAC…
A1-5	A1-5_(paired)_contig_4868	1512	424	2119	198.262	100	881	0	coat protein [Medicago sativa deltapartitivirus 1]<>MAG: coat protein [Medicago sativa deltapartitivirus 1]<>MAG: coat protein [Medicago sativa deltapartitivirus 1]<>capsid protein [Medicago sativa deltapartitivirus 1]		GTCACCATATCTTTCGTGATGATTAGGACACATGCGATTAATACAAGTTTAATAATAACTTCATTTCATTGATAAATTAAAGAAGTACAATAAGTACTATAATAATAAATAACTAAAAGAAATTACATTAATAACTTAATACTAATAACTTAGGAGCTAAACTCCTTAGGAGCTATTCTCCGTAAGTAAACCTAGAAGCATCGAAAGTCGACTCTCAAAAGTCGTTTCAAAGATGATGCGTTCATAATACAAGTAGGTTACCCTCTTGATCATGGTCAAGGTCTTCTTAGCTTGATCGTCGCCGTAAGCTCTAGTGTTGATAACACTAGGTTGGCTTGTGTCTAAAGCAGCACGATTGTCAAGCCTAATTCTCTTAGGTGGATTGTTGACGTTAACAGT…
A1-5	A1-5_(paired)_contig_16968	1497	495	120	11.4589	87.071	838	0	RNA-dependent RNA polymerase [Soybean leaf-associated mitovirus 2]		AAATAAATTAAAATGAATAGAAACTTATATAACATAACAGTTAAGCTATGTAATATAATCTATCCAACTCTTAACCCAGTAGATTATCTGAACCCCTATTTTAAATTATTGAATAATCTTTTAAATAATCAAGGTTTAATTAAAACCGTAAAATATTTAAAAACATGTAGATTACATTGTACTAGGTACATATGTGGATCTCCACTATTATTCAATAAACTTAAAATAGGTTTAGATACTGAGGGGTGACCAAAACAATTAAGTTTTCTTAAACCTTTGGCCTCTGGTTCTCTTGAAGAAAAGAAGTTATTAATGACTATCTTAACTTTAAGTAGAACTTTAGAAGCTAAAGGAAAAGAAAAACTTAAAATTAAACCCGATTACGAATCAATAACAAAA…
A1-5	A1-5_(paired)_contig_11	1266	422	1524700	168909	98.815	821	0	RNA-dependent RNA polymerase [Alfalfa mosaic virus]		GTATGTTATGGTTGCTGGCATCGGCCGTTCTAGGTGCAGAGAATTATCTTCAACGGGCTTTAACACGGATTTAATCATGTGTTTATAGCTGTCGATGGAACGAACACCTAGAGGATCTGAATATAATTCAGGGTCGGGATTCTTACCAACTATATAGTCCTGGAAATACGAAACTTCACCCTCAGACATAAAATCTGGAAACATGCATAGCTTATCAGGATCTACAACAGTTGTTAAGAGCTTATTAACCACGGAATTAGCAACAGAATTCACGTCATAAATCTGCCCCAGGTTAGGCACATTCATATTACGTTTCTTTATCGCTAATAGGGCTTCAGTTTGAGTGCCCTTACGTGTGGATAATGCACCGGTTTTAAACCGAGGTTCATAGCAGTTTTC…
A1-5	A1-5_(paired)_contig_86	1373	393	879758	89832	99.491	752	0	RNA-dependent RNA polymerase [Alfalfa mosaic virus]		CCGATCTCTTAGGGGCATTCATGCAGTTTTGCATGAGCATTTATATATGTGCATAAGCACATATATAAGCAATATAGAATTTCTCCTATCAGGAGCGAATAGGATTCTATACCTCAACCTTAATCCACCCAGTGGAGGTTGGCAATTTGACTTATGTCAAGAAAACATCAAGCTCGGCGTGCCCTTGACCTGGCATCCGAGTGGGATTTTTTCACTCTACGAGGCTTAATTTTTACATTAGACTCGTGCTTCTCATTAAAGAGGCATTCCTTACACAAGGTCTTACTAGCGAAGATCTTACCTAGAGATTCTAAAGAAGCTTCTAGGTATAAACTCGGTCTTCTAAGATACCTGTGTGCTGTCATCGCGGCAACGCATCGGATGACATGGTGGTCATCA…
A1-5	A1-5_(paired)_contig_51	1093	367	1000383	129096	94.278	711	0	MAG: P1 protein [Alfalfa mosaic virus]<>MAG: P1 protein [Alfalfa mosaic virus]<>MAG: P1 protein [Alfalfa mosaic virus]		TAACAGGGTACGTGCGTAATTTGACGCATCAATGGCATTTCCTTGGTGCCATTCAGCATAGTACACATCTTCAAGTGATTGGAAGTATACTGGATCAGAAATTAGAGGTGAAGGACCATCAACCTTTCCAAGAATGAATGAGAAAACCGTTTCAATTTTCTTTTGGAAAGATTGGTATAAATCCACGGTAGTTTCCGTGTTACTTCTAGGATCAGTTATAGTGACCGACTCAAATTTGTCACTTCCTAGGCATTTCAACAACATCCTTATAGGGTAAAAGACACCGTCTGTGCATCGAACGGGGCTCTCGTCCTGAACCGGTGTCCGTTCAGAATGAGAAGTCGCTGACCTAGAAAATAGAGATTTCAGATCTCTCTTAGGCAACGACAACAGAGCTTT…
A1-5	A1-5_(paired)_contig_2805	889	295	94	14.8988	98.305	620	0	replicase [Pea streak virus]<>replicase [Pea streak virus]		AGACACCTGTGGATATCTTGCAGGGTCTTCCCTAGAGATTCAGCAATTGCCCTGAGCACACAAACCTCCTTAGGGATGACTGGGCTATAATGCTCCCCGATCAACTGCATGCGTGCACATTGCCTCAAATCAGTCTTTGGCGTGAAGACCCACACAATGGAGCTATTCAGGTCAATAATTTCAATCTGCACACTATGCAACCTAGCAGCTGCCACAATACTTTCAAACTCACAATATGCATAACCACTCATTTGCGTCTTTAGCGGCTCGAGGTTCCAGTCCACTTCCTCTAAACGTGCGGCACTTATCTCCTTTAGAGCCTTACCCTCCAAGCCAAAGTAGTAGCCTAAGGAGTGCCAAAAACAATTCCCATCACCGGGCACCTCTATTACATCTAGG…
A1-5	A1-5_(paired)_contig_42	1043	288	603443	80950.1	100	600	0	replicase P1 [Alfalfa mosaic virus]		CTTTGACTCTATTATACCAGGCGCAGGACCTCCCATTGGAGTGTGGCATCTTGGGGACAAATCCAAGGGAATAAGTTAAGTCAATAACCATCACACCTCCAAAATCTTGCTTACGTTCGATTCGATAAGCAGCATGACCCAGATCAACAGCATTGTAAGTCAAATAGTGTTTCAACAATGAAAACCGATGACTATATCCCAAGTTGGGCTCGTCGATGAAGTCGAAATGAATGAGATCGTTCTTATGATCAATCTCCCATCTAACATTAAAGTTAGGAATTTCCCCCTCGTTATGAATTAACATATCTGCATCAACCATCATGGTGCAAATGAATTTCATAACGCCTTTTTGGTCCAAACTACACGCCAACTCTCCCACATCGAGATCGCTAGTAGAAT…
A1-5	A1-5_(paired)_contig_89	1008	300	183811	25717	99.667	578	0	movement protein [Alfalfa mosaic virus]<>movement protein [Alfalfa mosaic virus]		TTCCAACCAGCTTTCTTTTGTGAAGAACTCATGATGGAAGTATTTGAAAGAAAATTAAAAATAAAAACGGCCCATTACCGATCAATGATCAGGTAATATTTCATCTTTAATAAAACTTTCATATGTAAACCCTTTCGGGACTCCAAGACCCTTTGGAGAACCGGCATCTATACGCACCGTTGGTGCTATACCATTTATAGTGGTATTAGGAACACTAGGACCTTCGGGAATAAAAACTGTCTTTGCCTTCCCGGCAATCTTAGCTCTTGGTTCTAAAAGAACCGGACTGGGATCATTCTTTGACCCCACACCTAACCTTGTCCTATCAAGAACAAAGTCCGTCAATTTCCCAGCATTTAAGAGATCGCGGACTGGCTCGGTCTCAGCAATTGGAAACTT…
A1-5	A1-5_(paired)_contig_36	1971	300	1419307	101521	99.667	577	0	P3 protein [Alfalfa mosaic virus]		TATCAGGAGCGAATAGGACTTCATACCTTGACCTTAATCCACCCAGTGGAGGTCAGCATTAAATGACTTTAGCATCCCAAATTAATGGGGTACATCAATGACGATCAAGATCGTCAGCTTCGTCGAGCAGCCCCACAGTAATCAAACTGCGGAGGGGCCCTGCTCGCGGGAACGCCTTTCTCTCGACCCAAACTTCGTTGAATCGGTATGAGGGATTTTTAGATCCCTCAGGCTGCGCATCGAAGTCCAGACAGAGGGCTACGGCATAGGAATGCTTGAAATTTTGATTTTGCATTCCCGCATGGGTAGGAGCTGTGAAGATCAACTCAAACCCGAACTTCTCATTAGCGTGAAACACGCCTTGAGGAAATTCCTGCATGGGATTACCATGCGCAACGG…
A1-5	A1-5_(paired)_contig_29813	978	285	150	21.2331	97.544	569	0	MAG: putative nucleocapsid protein [Alfalfa nucleorhabdovirus 1]		AGCCTCATCTATTGCAAGCTCAGCTCCACTCATACGTAACCATGTCAAGATGAGGGCAGGACGCAAGGAGACTTTGTTGATTATACTAACAATACTAGCATAAGCATGCATCCCCATAAATTCTAGGTTTTGGAAATACAGAAATCTCAGCAGATTGAATGCTCTGGGATCCCCCTGCTTAAAACTTGTCTCAGCCGAGGCAACATGCAAGACCAGAGTGTTTTTGACTCTAACGAAAGCATCGAATGCACTTCGCAGACTCAATATCCACGCCGAATCCGGAGCAAACTTACTGAATATTTTTGATGATTTCTGATAGAATTTCATGTAAGTACCTGGTAATTTGCTATACTGGAGCGACAGAGCTACAGAGGGTGATTTCACAACATACCGGGTTAA…
A1-5	A1-5_(paired)_contig_20839	897	266	170	26.7335	100	557	0	replicase [Pea streak virus]<>replicase [Pea streak virus]		GTGGTGCCATCATCAAGAATGATCTTTGCCAGATTAAGTAAATCGGCACAATCGGCCCTCTGGGAATAACCTTCAGTAGTTACCCCATCAGGGAAAAAGAACATTTCTCCATCTTCAATGTTGAACGTGTAACACCACTTGTTCATCGATTCTGTTGCCCCAATAAGCAGTTCAGGCGGTATGACCACAGTCGCAAGCATTTTGATGGGATTGCATGCTGTAAGAAATAAGCGCAAATCAGCCCTACTCCAGTAGTGCAACTCATCATGCAGAAACAGGTGCAAACCCTGCTTGCTTGAGAATTGAGGTATCAAATCCACCAGGTTTGGAGGTAACCGGCCATATTTGGATTTGATCTCTTTATCACTCTCCAAAGTTCTTCTGATGGTGAATTCTGAG…
A1-5	A1-5_(paired)_contig_2807	735	244	78	14.4857	97.541	509	2.26e-164	replicase [Pea streak virus]<>replicase [Pea streak virus]		CTATGGAGCTATTCAGGTCAATGATTTCAATCTGCACACTATGCAACCTAGCAGCAGCCACAATACTTTCAAACTCACAATATTCATAACCGCTCATTTGCGTCTTTAACGGCTCGAGATTCCAATCCACTTCCTCCAAACGTGCTGCACTTATTTCCTTTAGAGCTTTACCCTCCAAACCAAAGTAGTAGCCTAAGGAGTGCCAAAAACAATTCCCATCACCGGGCACCTCTATCACATCTAGGAATTGTGTGTCCACGTCCTTGCCTTGCTTGATTTCCACATCATGGAGTGTGATTATTTCCACACTCTGTTCACTCTCAGATTGATCACACAAAGATTCAACCTCGCATTCACGCTCCAGGTACTCCCTGCACTGCTTCAACTGCCTAAATGTGT…
A1-5	A1-5_(paired)_contig_29480	673	224	151	30.6924	98.661	456	6.27e-145	RNA-dependent RNA polymerase [Pea streak virus]		TGAGAAACTTAATGAACAAGGTACTTTTACCTGCACCAAAAGTGCCAAGGATAACGGTCACGTTCCTACTCACAGATCCTGGACCTGGATTCTGTATCAATGGTTGATCATTGTAAAGTTTTGAGGAAATCACTCCCGTCAATCCAGAATGCAAACTTTCACAGAGAATGTCAGCTCTATCCTTCTTGGCTTCGTACAGCAATTCAGTCCCTGCAGCCTTCAGTGCTGCAAGAGAGTTCCTTTCTACCCCTAGTCCTTCAACCTCACCAAATCGCTCCAAGCCGATTATCTTGTTTTTGTCCACATGAACCAGGTGACTTCCATAGTTCTGGAAGAAGCGCTCAAGAGCCCCCTTGGGGTTGAGGATAATCACATCCCCTTCATTGTCAATCACGGCCC…
A1-5	A1-5_(paired)_contig_144	660	219	89483	18545.1	99.543	432	2.9e-144	RNA-dependent RNA polymerase [Alfalfa mosaic virus]		CATTAGACTCGTGCTTCTCATTGAAGAGGCATTCCTTACATAAGGTCTTACTGGCGAAGATCTTACCTAGGGATTCTAAAGAAGCTTCTAGGTATAAACTCGGTCTTCTAAGATACCTATGTGCTGTCATCGCGGCAACGCATCGGATGACATGGTGGTCGTCAAAAACGCCAATTATATCAATCCAAGATTGATACCATTCATCGAATATATCGGCATTGACTTTCTTCGAACCCAAGCGTATAAGGAGTTTCAATGGATTCGGTACTGGCAGAACAACCCTGCCTCCACTTTTAGTGGGCATAGTAATCAAAAACTTACTGCATATGAAAGGCTGGTTATGAGGAAACTTTGCTTCAAGATTAAAGAGAGTCTTGAAAAGAAACTCTCGATCTCTTG…
A1-5	A1-5_(paired)_contig_5124	801	202	118	18.9838	98.02	408	8.5e-142	triple gene block protein 1 [Pea streak virus]<>triple gene block protein 1 [Pea streak virus]		CTTGAACCAATTGTTCGAGACTCTCGCAGGGGAGTGGTACTGTATGGTTTTTGTTCCGTCCTTATAAAAACCTCCGTGCGGCAATGAGTGAATATTATCTCCAACGTGAGGCAATTGGTTGGACCTCAAGGTGAATATAATGATCGCAATGCCCGCTCCAATAGCCAAAGCAAGGAATGATCTTGAATTATCAGGAGGTGCTATCAATGGCATTTGAACAATTATGAAACCCCTCTGGCTCCGGTGTTATGATTAAGAGTTTCTCTGTAGCCCTAGTACAGCAGATGTAAAATTCAGCTCTGTGAACACCGATAGCAGACTTGCCAGATATAACTAGAGAGACGGTTGGGAATTCTAGACCAATAATGTCCGCAGGACTCTTATGGTTGACCTGATTGT…
A1-5	A1-5_(paired)_contig_28312	564	187	38	6.2944	100	393	3.92e-132	MAG: RNA-dependent RNA polymerase [Medicago sativa alphapartitivirus 2]		CGGGGATTCCGATAAAGTGATCCTTAGGCCAGTGCTTATCGGTTAAGATAATACGCTGTGGATCTTGGAGATGTTGGACAGTTTCAAAGTACGTCGGAAAGTGACTAATGTCAACTTGCACGTAACTTGGAATGTAGTTCTGTCTGTATCTAATACTACCTGGTAAACCATAAGGGTCGGGGGTAAACCCGCCTTTAGCCAGGAAGTTATGGATATCCTCGCAAATTTGGTATACACGGGTATGATTACCACAATTAGCGTAGGCGACTCCTATGGCTCGTGCCATTAGGGACGGTAGTGAAGACGTCCTCTCAGGATGTCTTAACATAGCTAATAGTTGTAGTTCGTCTCGCTTGGGCATAGTGCCGAAGTTGCGGTACTTTAGTACCTCAGCTCCTT…
A1-5	A1-5_(paired)_contig_78925	567	188	23	5.9436	100	368	2.59e-126	movement protein [Blackberry chlorotic ringspot virus]<>movement protein [Blackberry chlorotic ringspot virus]<>movement protein [Blackberry chlorotic ringspot virus]		CAGGCAGTCAGCAAGTTCCTACTTGCTGGTATAGCAGGCTTATCAACATCAACAGTAGTGGTATCAGTGGAAACCAATTGAGGTTTCAAAACAACAGTCTCACTACTGGGTCCTTCATCAAGTTGAAGGGACTCAACTTCTGCTGGTTTAATTTGCTTGACGGTAAAATCAACACCTTCAACTCTTTGATCAAGCAAATTGACGTACTGAGAGCACAGTACGGGATTCTCTTTTGACTTGGCGGCAATATCTATTGAGGCACGACTTCTCAATAGGCTACGCATTTCTTTATCGCTGCTTATCATTGTTCGAGTGTATGTCTCCAATGCCCTTGTATTCGTAATTTTAGCCGTATCTTGATACAGCTGTTTGGCAGAGACCTTCTCAGTCCACATGGGG…
A1-5	A1-5_(paired)_contig_17242	1383	194	361	35.5062	100	377	1.76e-125	coat protein [Pea streak virus]<>coat protein [Pea streak virus]<>coat protein [Pea streak virus]<>coat protein [Pea streak virus]<>coat protein [Pea streak virus]<>coat protein [Pea streak virus]		AACCGCACACACTTAGCACGCATTATTACGCCAATTTTCCTTGGCTCCACAACCGAACATACCACCAGTAACAGACGCATCATTACTCGCGTATCGGCTATTTCTGTCTGCTCTAGCCAGAGCATTCTTCTTATGAGTGTTGAAGGCGATGTACTCATCTGATGTGGGTCGTCTGATCAGACCGTCCGCGGGCTGAATAGAAGCAGGACACTCCACGAAATCAAAGAAATCGAATGCAGCAAATTTGACATCATTGTTGAAACCCTTCTCCGCCCAATTAGTTGGGGGCATATTATTTACATGCATATAGTTCCAAATGATAGGAGCAAAACTCCTGCAAACTTGCCTCAGGGTACATTGTTCCCTTATGACACCAAAGATTGCATCTCTAGTGATGGA…
A1-5	A1-5_(paired)_contig_80444	593	197	9	2.0253	92.893	392	2.41e-122	RNA-dependent RNA polymerase [Pea streak virus]		CTCAAATTCACAATACTCATAACCACTCATTTGCACCTTGAGCGCTTCGAGATTCCAATCCACCTCCTCTAAGCGTGCAGCACTTATCTCTTTCAGGGCCTTACCCTCCAATCCGAAATAGTAACCCAAAGAATGCCAGAAACAATTCCCATCCCCTGGCACCTCTATTACATCCAAGAACTGTGTGTCCACATCCTTGCCCTGCTTTATCTCTACATCGTGAAGGGTAACAATTTCCACACTATGTTCGCTCTCAGCCTGATCACATAGAGAATCAATCTCACATTCCTGTTCCAAGTACTCCCTGCATTGCTTCAATTGCCTAAATGTGTAGCTGATTCTCCCATGGGTACAATCGCTCACAGCATGTTTATGGTCATTTTGACACCCCTCAGGCAT…
A1-5	A1-5_(paired)_contig_123	503	167	229322	65183.9	100	358	2.92e-122	P1 protein... partial [Alfalfa mosaic virus]		CTTTGACTCTATTATACCAGGCGCAGGACCTCCCATTGGAGTGTGGCATCTTGGGGACAAATCCAAGGGAATAAGTTAAGTCAATAACCATCACACCTCCAAAATCTTGCTTACGTTCGATTCGATAAGCAGCATGACCCAGATCAACGGCATTGTAGGTCAAATAGTGTTTCAGCAATGAAAACCGATGACTATATCCCAAGTTGGGCTCGTCGATGAAGTCGAAATGAATGAGATCGTTCTTATGATCAATCTCCCATCTAACATTAAAGTTAGGAATTTCCCCCTCGTTATGAATTAGCATATCTGCATCAACCATCATGGTGCAAATGAATTTCATAACGCCTTTTTGGTCCAAACTACATGCCAACTCTCCCACATCGAGATCGCTAGTAGAAT…
A1-5	A1-5_(paired)_contig_29881	817	198	46	8.0563	96.465	340	4.03e-115	coat protein [Blackberry chlorotic ringspot virus]		ATGGCGACCCAAAAGTCAGCCAGTCTCACCCGCTTCTCAACACGCTTACTAGTGTTGAGGCACCATACTACAGCTTTCTCTGAAAGCTGATCAGCAGGTTTTCCTTCGAGAGCAATGTCTCGGCTTCGGTACACATTTTTCTGAAAACCTAATCTACCAACAATGGGTAGATCAGGTACAGTGTCACCGGTAACACCATCCACTATCCCAAAAGTCCCATCAGACTCGGCGACGAAACCAATCAAAACACGGAACACCTTAGTGTCCGGTTTGATTTCGGGTATACCATCAAAAATGGTCTTCAACAACATAGCGTCGTTGGCATCATTAGTCTTGGCCGCCCAATCGGTCGGTTTTCTGGTTACCCAGACCTGACCATTAGGTAAGCGCAGGTTGCGC…
A1-5	A1-5_(paired)_contig_26705	510	169	51	13.5549	100	356	3.77e-110	RNA-dependent RNA polymerase [Pea streak virus]		CCACAGTCGCAAGCATTTTGATTGGATTGCATGCTGTAAGAAATAAGCGCAAATCAGCCCTACTCCAGTAGTGCAACTCATCATGCAGAAATAGGTGCAAACCCTGCTTGCTTGAAAATTGAGGTATCAAATCCACCAGATTTGGAGGTAACCGACCATATTTGGATTTGATCTCTTTATCACTCTCCAAAGTCCTTCTAATGGTGAATTCTGAGCCATACCTGGCTTTGTCAGCACTTGTGACGTACCTGTTCACCACCTCACAAAGGTTCAATTTCTTTTCCCTACTTCTCAAGAAGTTGATTTTACTCTCTTTAATTCCAACGAAGTAAAATCTATGATCTATATAATTTGGTAACACTTTATAAAGCAGATAATTCTCCAAAGTTTTACAAACTG…
A1-5	A1-5_(paired)_contig_26916	892	308	56	9.2511	56.818	328	8.49e-104	putative reverse transcriptase [Soybean chlorotic mottle virus]<>RecName: Full=Enzymatic polyprotein... Includes: RecName: Full=Aspartic protease... Includes: RecName: Full=Endonuclease... Includes: RecName: Full=Reverse transcriptase [Soybean chlorotic mottle virus]<>putative reverse transcriptase [Soybean chlorotic mottle virus]		TGGAGATAAATCGAGCTTTCCTCCTTCTCTTAAAATAAGACCAAGGAATTCGATTTCTTGTTTCAAAAGTGTTGACTTTTTCCTGTGGATAGAACAATACCTCTATCTTTTATCCTGTCTAAAACAGTTGTAACATCTTTGACATGTTGTTCTTTGCTTCCTTTAGTAAAAATTAGAATGTCATCGATATATACAAAACAAATATGGTGAAGACCTTTAAGAGTATTGTCCATAAATCTTTGATATATTAATGGTGCCTGTTTTAAAACAAATGGTAAAACATTCCATTCAAAATGTCCTTCTGGACAACTGAAAGCTGTTAAAGGTTTTGTTTCTTCTGATAACCTTAACTGCCAGTACCCAGATTTTGCATCTAAAGATGAAAACCAATTACATCCT…
A1-5	A1-5_(paired)_contig_59	840	154	70253	11815.1	98.701	318	3.06e-102	RNA-dependent RNA polymerase... partial [Alfalfa mosaic virus]		TGTATCATTGATGCTCGTAAGAAAGATGACTCAAGCTGCCGAAGACTTCCACGAGAGTTTTGGGGGAGAATTCGATAGCCCTTGTTGTAGGGTTTACCGTCTTTATAGACATTTTGTTAATGAAGACGATGCACCCGCTTGGGCCATACCGAATGTCGTGAATGAGGATTCTTACGACGATTGGGCCTACCTCCGAGAGGAGTTAGATGCCATAGACGGCTCATTTGAGTAGCGAAACGAAGAGCGTGAGTTATCGGAAATTACGGACAGACTCAACGCTTTAAGATTTTTCCCTGTTTCCAAAACAGAAGCGCTACCAGNNNNNNNNNNNNNNNNNNNNNNNNNNNNNNNNNNNNNNNNNNNNNNNNNNNNNNNNNCTTGGACCTCTGAATGAAATCG…
A1-5	A1-5_(paired)_contig_38119	480	159	76	21.5604	99.371	332	3.9e-102	RNA-dependent RNA polymerase [Pea streak virus]		CCGCACTTTTGCTTCGTTTCTTCTCTTCAAAATCTTGCACGGCTTCAGCCATCAAATCCGGTCTATGGCTTGCACGTAATGGTATTTTCTTTAAAAATTCATCCAGCAAGAATTTCCCATACGGCAATGCTTCATTGAGCTTTGCTTCCTCGATATGAGGCTTGGAAAATCTTAACCTTTTCTTCACTGCCATCAGAAAGGTCAAATTATCTGAAGCTCTGTGCCTTGGGTAAATTGCTTCAAACCTCTCAGCCGCATTGGTCAACCGCTCGCCGCAACCGCGATCATGATCATCAGTGAATTGCTCAGTGACCATGTCCCGAAAACGATACTCCCTAGCATCCTTTTCCAGCAATAGGTGTAACCATCTGCTCCTTACGCCCTCCATTTCACAACGAG…
A1-5	A1-5_(paired)_contig_26704	468	155	30	8.4059	100	326	5.4e-100	replicase [Pea streak virus]<>replicase [Pea streak virus]		GATTGCATGCTGTAAGAAATAAACGCAAATCAGCCCTACTCCAGTAGTGCAACTCATCATGCAGAAACAGGTGCAGACCCTGCTTGCTTGAAAATTGAGGTATCAAATCTACCAGATTTGGAGGTAACCGACCATATTTGGATTTGATCTCTTTATCACTCTCCAAAGTTCTTCTAATGGTGAATTCCGAGCCATACCTGGCTTTGTCAGCACTTGTGACGTACCTGTTCACCACCTCACAAAGGTTCAATTTCTTTTCCCTACTTCTCAAGAAGTTGATTTTGCTCTCCTTAATTCCAACGAAGTAAAATCTGTGATCTATATAATTTGGTAATACTTTGTAAAGTAGATAATTCTCCAAAGTTTTACAAACTGGGTGCGAATGGGGCATAGCTGAAA…
A1-5	A1-5_(paired)_contig_18065	452	150	33	9.8407	96	314	8.83e-96	replicase [Pea streak virus]<>replicase [Pea streak virus]		CATCATGGAGTGTGATTATTTCTACACTCTGTTCGCTCTCAGATTGATCATACAAAGATTCAACCTCGCATTCACGCTCCAGGTACTCCCTGCATTGCTTCAACTGCCTAAATGTGTAACTGATTCTCCCATGGGTGCAGTTGCTCACAGCATGCTTATGACTGTTCTGGCATCCCTCAGGCATGATCAGATAAGTATCTGCCCCAAAGTTAAATGTGAAGCCCCCACGGCTGCACCTGACCGAAAAATTCGCACTACCTCCAGTGGTCATGGTTAGTATTTTCCCATCCTTTGGAAAGATTGCCTCATCATCTGCGTGGAACCCTATTTGTGACCCACCAGAATAAATCTGGACAAGGACGCAATCATACTCTTCAGGGTCAAAGCCATTACACTCTA…
A1-5	A1-5_(paired)_contig_5125	579	138	114	26.3835	100	284	6.51e-94	triple gene block protein 1 [Pea streak virus]<>triple gene block protein 1 [Pea streak virus]		AAATCCAACTCTTGCAAGAGTTTGACGATGGGTAGAGGGACTCGATGGGAAGAACACTTCGAGAATACGCTCTCAAAAGCAGCAGAACTCTTTAGCATTAACTGAGCGATGTCGCCAAAAATGGCAAAAGGTTTGAGCTTTTCCCAATCACCTCTCTGGAATTCGTCTATCAGAATAAACTTGCTAGGATCAGGTTTGGACTCCTCAGAGATTCCTTTGATAAAACGGCCAGAACAGTTATGATGGTCCGCCACCCCAAACGTCCAGGCCTCAAACCTCGAGTCCTGACGCAACAAACGCCTAATACTTGAAGTTTTACCAGCGCCGGGAACAGCCAAAACTACTATAGGCAAATCAAACACAATTTTATTTCTCCTAAAACCACACTCTAACAAATTG…
A1-5	A1-5_(paired)_contig_50	625	143	164263	34947.3	97.902	279	2.59e-90	P1 protein... partial [Alfalfa mosaic virus]		CTGAAACGTGTCCATACAGTAATCTGCTTCACCCACAATTTCCGGGTGTTTTCGGACATACGACTTTAGAGACAATATTCTCTCCGTGAGCCTAGCTCCGTCTCTAGCATCCAATATGGGACAGCAGCAATGTACATTATGCCGCTTCACCTTCATATGGGAAACGAAATTTCCTCCAAGGTCTATAATACTATCAACCGTATTACCGAAACATCGGTAAACAAAATCGGTTTCTAGTAGACGATGGGCAGCCGCAAAACAGTGAGATGAACTCGAACTGTTTGAAAATACAATACGTCGACCAGGAAAGTTGGCGCGTAGTATGTTTTGTTGCGTGGCATCCAGGGAAAAGGATATCTTCAAGACTTCACCTTTGTCTGAAGGGAGAGCATCCTGGGC…
A1-5	A1-5_(paired)_contig_11794	427	141	41	12.7752	98.582	293	1.25e-88	replicase [Pea streak virus]<>replicase [Pea streak virus]		GTCTTCCCTAGAGATTCAGCAATTGCCCTGAGCACACAAACCTCCTTAGGGATGACCGGGCTATAATGCTCCCCAATCAACTGCATGCGTGCACATTGCCTCAAATCCGCCTTCGGCGTGAAGACCCACACTATGGAGCTATTCAGGTCAATAATTTCAATCTGCACACTATGCAACCTAGCAGCAGCCACAATACTTTCAAACTCACAATATTCATAACCACTCATTTGTGTCTTTAACGGCTCGAGGTTCCAGTCCACTTCCTCCAAACGTGCTGCACTTATCTCCTTTAGAGCTTTACCCTCCAAGCCAAAGTAGTAGCCTAAGGAGTGCCAGAAACAATTCCCATCACCGGGCACCTCTATTACATCTAGGAATTGTGTGTCCACGTCCTTGCCT…
A1-5	A1-5_(paired)_contig_16376	420	139	56	17.3286	99.281	288	4.92e-87	replicase [Pea streak virus]<>replicase [Pea streak virus]		TGATGTGCAAAGCAGCGTACTCCCTCACAAATTTGATCTCAAATGCACTGGGCTCTTGCACTATCTGCCCCAATTTCGCAATTGCAGACTGCACATCTGGTTTATTAAGGGTCATTAAGTACCTCTCTATTTTGGATATTGTGGTGTAGGAAATTGGCAAGCACTGAATATTACCTTCCATGAGATCTGCAATACCTTTTGTGCCCACTGCCTCGAAGTTAGAGAATGTTCTAGTCTTTGGAACTATCGCATCACCCCGTGTGATAGCTATCAAATGATGGCTGAATTTCGAACACAATATATCCACGCAGTAAGTGGTGCCATCATCAAGAATGATCTTTGCCAGATTAAGTAAATCGGCACAATCAGCCCTCTGGGAATAACCTTCAGTAGTTACTC…
A1-5	A1-5_(paired)_contig_119	448	149	34432	10720.8	94.631	265	5.6e-87	P2 protein... partial [Alfalfa mosaic virus]		CATTTTGACCTTTGTCAAGCTTCGAAAAGTCTATCTCTTTACAACGGAAACTTGCATCAAAGGCTTCGGCATCGATGGAAAACAATTGATGGAATTTTCCGCTTGGTATAGTTATCTTATCTCTTAAGACTAACATCAAGCGGGCAGCAGCAGCCAAAAAAATTGGTGAAGATGACATCACGATATCTTTATCATGGTATGTTATGGTTGCTGGCATCGGCCGTTCTAGGTGTAGAGAATTATCTTCAACGGGCTTTAACACAGATTTAATCATGTGTTTATAGCTGTCGATGGAACGAACGCCTAGAGGATCTGAATATAATTCAGGGTCGGGATTCTTACCAACTATATAGTCCTGGAAATACGAAACTTCACCCTCAGACATAAAATCTGGAAACA…
A1-5	A1-5_(paired)_contig_32	456	135	266702	82241.1	98.519	279	1.87e-86	RNA-dependent RNA polymerase [Alfalfa mosaic virus]		TCACGCTCTTCGTTTAGCAACTCAAATGAGCTGTCTATGGCATCTAACTCCTCTCGGAGGTAGGCATAATCGTCGTAAGAATCTTCATTCACGACATTCGGTACGGCCCAAGCGGGTGCATCGTCTTCATTAACAAAATGTCTATAAAGACGGTAAACCCTACAACAAGGGCTATCGAATTCTCCCCCAAAACTCTCGTGGAAGTCTTCGGCAGCTTGAGTCATCTTTCTTACGAGCATCAATGATACAAAAACATGTTTGTAACATTGGAATGATGGATCCACTGAATCGAGTTCAGCGACTTCGTTGGAAATCTCTTCAACGGAACTCTTGGGAACATACTCTGATGAGGAAGTGTTAGTAGGCTCACTAACACCAAATCCAAGACATCTCAAAAGA…
A1-5	A1-5_(paired)_contig_20304	369	122	45	14.2737	100	257	2.33e-76	replicase [Pea streak virus]<>replicase [Pea streak virus]		TGAATTCATCACCTCTGGTATCGTATCTCAAGAAAGTGAAGAGGGCATTGGCCATGGTGTTAAACAAGAATGTGCTTGCCTCTCCCGAAAACCGCATAATAGCAAATGACCCCAACTTTGAGCCCAAATGGGTCTTGATGTACCTGTAATCAGCAATTAAGTCCCTAGGTAAGCCCAAATGTTCCATTAGGGTTAATTCAAAGGCCATGATCCAGTGATCTTGGGAAGCATCGAAAGCCTCATAGTCCGACTCAGTACAGACTCCAGTGAAGTTACCTCTGATAACCCAATCATCCAACTCTTCTAATCTCTTCCCTGAGTGGATGTAGTAGTTTGTCTTCAGCAAGGCCTCACCTAGCAGCTTTTCAA
A1-5	A1-5_(paired)_contig_17350	338	112	40	15.6568	100	233	5.34e-68	RNA-dependent RNA polymerase [Pea streak virus]		GAATCAGCACTCAGAATGATTAGACCCCTGTCAAAAGTCAACCCCGTAGATTCCCCAAAGGTTAGAACCTTACAATCCTGCCCATAGTAAGCCCTGACGAGTTTCTTCTCTGTAAATCCAGCAACAAGAACAACTGCTCTATATTCAGGCGCAATCTTGAGGAATTCACTCACCCCTTCATAAATTAAATAAGGCTCATCAATTTCCAGACTTTGCTGCATGAAGGCACAAGGTAAACGCCTCAAAAAATTCCGGTTTTGGAACCTGTAAGAACCAATGGTGTAATCATAATCAACACCCTGCAGAGCTCTTTCCAAATCCGAACCCAAATAACACAG
A1-5	A1-5_(paired)_contig_44237	325	99	61	25.1169	100	209	2.55e-67	replicase... partial [Pea streak virus]		CAGTTTCCTCCTCATTCATAGCATTAACTGCTTGCTCCCCGCGCTTGTAAGCGTAAGACAATTCAATGGCATAATTATCAATGCAATTGTGCAAATTCTTCTTTTCCCTGGCAATACAGATTCTCTCATACACCAATTGAGGCTTCTTGAAAATACCGAATGGCAGCAAAGACCAACCACAAAAAGTGGGGTTCTTTGTGAACTGCACTTTGGCTTTCAACTTCAACTTGGACAAGAAATCTTCAAATTTGTCACTAACTTTCAAATGTTTTGAAGCACACATATCATCCCCCGCGAAACAGATGAATTCATCACCTCTGGTATC
A1-5	A1-5_(paired)_contig_23316	348	115	20	6.9339	97.391	229	8.45e-67	replicase [Pea streak virus]<>replicase [Pea streak virus]		GCCCAAAAAGCTCAATCAGACCATTCACAACAGCAGCTATTCCACCAGTCCTATAAATAAAACTATCTAATCTATTTGAGAGAGATTCACGGCCATACTCCTGCAATCTGACTCGAAAGGTTAGAGGGGCGAGGTTACTCTCAAAATCCTCCAGAGCGACCTTCAGAATTGTGTCAAATTTTCCGTAGAAAATCTTTGGGAGGAGTTTTAAAAAATCCGCTTTGATCCTAGCCCAATTATCTCTCAGTATCAAGCTGTTCAGACCCCTCTTGCTGATGTGCAAAGCAGCGTACTCTCTCACGAATTTGATCTCAAATGCACTAGGTTCTTGCACTATCTGCCCCAATT
A1-5	A1-5_(paired)_contig_7918	325	107	109	43.6369	100	219	1.9e-63	replicase [Pea streak virus]<>replicase [Pea streak virus]		ACATCTTCAGTTTGCCCCAGGAATAACTCACCCTTCAGCCAAGGATCACCACCCAACTTTTCTTCAACCAACCCTTGATCCTTGCCAATCTTACCGATAAAGGTCTGCTTGAATTTTGGATTCCCAGGAAGTATTTCCTTTAGCTTATCTGTGCTACTAGATCCTTTCAGGAAGTCCGCTAGCACGGAATTTGATTTTCGCAAAACCAAATTCTCTAGGGTATCTCCCGTTAAGTTCAAGATAGCAAGATTTTGTCTGAATCTTGATAGGGCAGTAACCCATCTTTTTTCATTGACTTTGAGGGAATCAGCACTCAGAATGATTA
A1-5	A1-5_(paired)_contig_75030	293	97	4	2.0614	100	213	1.52e-61	replicase P1 [Blackberry chlorotic ringspot virus]		CTGCTTCCAAAGCGGGAATCATGCGTTGTCCAGAATTGAACACGCATGTATCATCGACTATCAACACGTGGTATTTCCTCACGGATTGATGACAATTGTCGGTAAGGTTTCCGTTACACCATTGTAATGTGACGTAACCATCTTCAGTCATAGCTCGTTCATACTGCGGTAAGTCCTTATCATCAGAGTACCACTTCCTCTCAAAGGGAACATAAACTCGAATGGTTTCATTTCGTCCTTTGAGGGCTCTGTAAGAACTACGATCAGTAGCAGCACGCCAATTTAAGTACGTA
A1-5	A1-5_(paired)_contig_20306	294	97	22	9.619	100	212	4.26e-61	RNA-dependent RNA polymerase [Pea streak virus]		TGAATTCATCACCTCTGGTATCATATCGCAAGAAGGTGAAGAGGGCATTGGCCATGGTGTTAAACAAGAATGTGCTTGCCTCTCCCGAAAACCGCATAATAGCAAAAGACCCTAACTTTGAGCCCAGATGGGTCTTGATGTACCTGTAATCAGCAATTAAATCCCTAGGCAAACCCAAATGTTCCATTAGGGTTAATTCAAAGGCCATGATCCAGTGATCTTGGGAAGCATCGAAAGCCTCATAGTCCGACTCAGTACAGACTCCAGTGAAATTACCTCTGATAACCCAATCAT
A1-5	A1-5_(paired)_contig_17351	306	101	16	7.2745	100	211	9.76e-61	RNA-dependent RNA polymerase [Pea streak virus]		CCCTGACGAGTTTCTTCTCTGTAAATCCAGCAACGAGCACAACTGCTCTATATTCAGGTGCAATCTTGAGGAATTCACTCACCCCTTCATAAATTAAATAAGGCTCATCAATTTCCAGACTTTGCTGCATGAAGGCACAAGGTAAACGCCTCAAAAAATTCCGGTTTTGGAACCTGTAAGAACCAATAGTGTAATCATAATCAACACCCTGCAAGGCTCTTTCCAAATCCGAACCCAAATAACACAGGATATTCCTATCCTTCTCATTATCATAATCACTCTGTGCAGGATCGCCAAGAGCCACTA
A1-5	A1-5_(paired)_contig_4264	428	142	42	12.2173	91.549	207	1.13e-58	RNA-dependent RNA polymerase [Pea streak virus]		GCTTCATGTGCACCACCATTGTACTTGTACTCCACTTGACATTTACTGAAAAAGGTCGCACTTCTGTTGCCCAAATCATCGAGGAAGTTAACCCTTGCTTGATCAACCAGTATAGTCTTCCCACGCTCAAAACTCATGCCACAATCACAATTCAAGTGGGAGACCCCCCTATCAAAAGTTTTGGTAGTCTTAACCTCCTCCACCACCTCCTCAACTTCCTCAGTTTGCTCTTCTTCTTCCTTTACGGCCAGATCCAGATAAGTAAGCATTTTCCTATCCAGAATTTGCTCTTCTTCTTCTTCCTGCAACTCCGATAGAGCCCGCATAATGTAGGCATCAATATCCTCAGCTTGCAAGCCGCTCAGTACATATCTAGCCACCAAATTACCCTCAGCCCTT…
A1-5	A1-5_(paired)_contig_17615	282	93	17	8.6844	100	188	6.15e-58	triple gene block protein 1 [Pea streak virus]<>triple gene block protein 1 [Pea streak virus]		TAATTAAGAGTTTCTCTGTAGCTCTAGTACAGCAGATGTAAAATTCAGCTCTGTGAACCCCTATAGCAGACTTGCCAGATATCACTAAAGAGACGGTTGGGAACTCCAGGCCAATAATGTCCGCAGGACTCTTATGGTTGATCTGATTGTAATCGAGGAATTCGCAGACTTCGGATTCGAAACAGGTCACAACACCCTCTGGTTCAGATCCGAGTAGGGTTCTGACTTCTAGTACGCCCTCACGTTCACTCGTGATCTCAAAATCCAACTCTTGCAAGAGTT
A1-5	A1-5_(paired)_contig_17616	280	92	26	13.5465	100	187	2.6e-57	triple gene block protein 1 [Pea streak virus]<>triple gene block protein 1 [Pea streak virus]		ATTAAGAGTTTCTCTGTAGCCCTAGTACAGCAGATGTAAAATTCAGCTCTGTGAACCCCTATAGCAGACTTGCCAGATATAACTAGAGAGACGGTTGGGAATTCCAGACCAATAATGTCCGCAGGACTCTTATGGTTGATCTGATTGTAATCGAGGAACTCGCAGACTTCGGATTCGAAACAGGTCACAACACCCTCTGGTTCAGATCCGAGTAGGGTTCTGACTTCTAGTACGCCCTCACGTTCACTCGTGATCTCGAAATCCAACTCTTGCAAGAGTT
A1-5	A1-5_(paired)_contig_27047	579	96	128	29.8964	100	196	5.02e-57	MAG: putative nucleocapsid protein [Alfalfa nucleorhabdovirus 1]		CACATGTCAATTGAGTAAAACACTTTCATATATATTATTGAGAGTGCCACATGTCATAAGAATAGATTAAGAAAAACACTTCCATATATAGACTTGAAATGGGTCTTAAATTTATATAATATAGATTTCCACACATGTTCCAACAATATTGAAGGACTTGAACACCCTACTCTTAAATTTATGTTATGAGATGTCAGTCAGAATGGCGGGGGCTTTGGCATGTTGAGCACTGGAGGGGGTTTCTTCTTCCTGCTTTCTTCTTTCTCTGGCGGTTCTTCCGCTCTGCGCTTTCCTGACATGGTGTTGCTTGCTGTAGGGAGACCCTTCGATGTTTCCGTCATCCCCATTTTCTCAGCATAATAGATCTTATCCACTATAGAGGCATCCTTGGATAAGGAG…
A1-5	A1-5_(paired)_contig_30018	298	98	13	5.594	98.98	199	1.17e-56	replicase [Pea streak virus]<>replicase [Pea streak virus]		CTATAAATAAAACTATCTAATCTATTTGTAAGAGATTCACTGCCATATTCCTGCAATCTGACTCGAAAGGTCAGAGGGGCGAGGTTACTCTCAAAATCCTCCAAAGCAACCTTCAGAATTGTGTCAAATTTTCCGTAGAAAATCTTTGGGAGGAGTTTCAAAAAATCTGCTTTGATCCTAGCCCAGTTATCTCTCAGTATTAAACTGTTCAGACCCCTCTTGCTTATGTGCAAAGCAGCGTACTCTCTCACAAATTTGATCTCAAATGCACTGGGCTCTTGCACTATCTGCCCCAATT
A1-5	A1-5_(paired)_contig_88999	322	90	6	2.8137	98.889	191	9.38e-54	replicase P1 [Blackberry chlorotic ringspot virus]		CATCGTCATAGACGGCATCCAGTAAACTGGGTAAAGCACACATGTGCTCAAACGTTAGAAACAACTCTAACGGCATCAAGATCTCCAGTAGATAGAGTCTTGGTATAGTTAACACACTTCACAATTTGGTCATCACAATCGTGAGGAGCAACGGTAAAATACCGAAACGACTTGCGATGTCTCGACATAGCAACCAAATTATGGCAAGAACCTATTTCGGGCCCCTTACCTGAGTGTAACAACCCGGTTGTCTTCGACAATCTAAACATAATCACGTTATCCCAAGTATCACCTTGGGCTTCATGTGTGGTCTTTATGTTAG
A1-5	A1-5_(paired)_contig_25766	282	93	18	8.007	98.925	187	1.06e-52	replicase [Pea streak virus]<>replicase [Pea streak virus]		GCTTGGAGCGATTTGGTGAGGTTGAAGGACTAGGGGTAGAAAGGAACTCTCTTGCGGCACTGAAGGCCGCGGGGACTGAATTGCTGTATGAAGCCAAGAAGGATAGAGCTGACATTCTTTGTGAAAGTTTGCATTCCGGATTGACGGGAGTGATTTCCTCAAAACTTTACAATGATCAACCATTGATACAGAACCCAGGTCCAGGTTCTGTGAGTAGGAACGTGACCGTTATCCTTGGTACTTTTGGAGCAGGTAAAAGCACCTTGTTCATTAAGTTTCTCA
A1-5	A1-5_(paired)_contig_201	1378	285	20664	2110.31	40.351	196	1.66e-51	RNA-dependent RNA polymerase... partial [Sunflower phomopsis-associated mitovirus 1]		TAAATCCTAATACCACCTTCATCTTACCCATCACCCAATTCGACGCAATTGGGGAGAGGATAGTCATGATAATTTATAATATAATCTTTGGAAAGTAACTAACCCGAAGGTTTTCACCCCCAGTGGGCCTTACCCACCCTTGCACTGATTATTTAGAGATCGGAGAACCAGATCTGTCTTCACATATAAGAAAGAGGCATTCTTCTTGTGCGTTGACGGTCGGCTATAACTAGGTGAAAGACTTTCTCACAAGCAAGAACTTCATCAAAGAATTCCTTTGGTTTCATTCTTCGCTGTAATGGAAGTACTACCCTATCTAGATCAAAAGGATCAGAGAATGGTGAGATTGGTTCCGAAGATTGCAACAATTCTTTAACAAAGTTAAAGATTTGTGGTCTT…
A1-5	A1-5_(paired)_contig_34123	286	95	4	2.1119	100	183	1.82e-51	p2 protein [Blackberry chlorotic ringspot virus]		CTGCAACTCTTCTACATGATCTTCAAAAGAACCATCAGTTACACTACCCCAGGAAGTACCCTCTGGGATGTAACTGGCATTCGAGATGTACTCAAGAACATCGTTGGAAGGAACATCAACGGTATCACAACGATTCGCGTACTCCAAGGTCGTATAATCGACATCCAAGTCATCATAAGGAAGATAGAAGGGATCAATCTCCCTAGGAGAAAGCTCTTCATCATCATCCTCGGGTTCCGAATAACCGGGAATCAATCTAGCAACGACCATATTAAAAGTACAATCA
A1-5	A1-5_(paired)_contig_38120	261	86	21	11.751	100	180	2.8e-50	RNA-dependent RNA polymerase [Pea streak virus]		GCACGGCTTCAGCCATCAAATCTGGTCTATGGCTTGCACGTAATGGTATTTTCTTTAAAAATTCATCCAGCAAGAATTTCCCATACGGCAATGCTTCATTGAGCTTTGCTTCCTCGACATGAGGCTTGGAAAATCTTAACCTTTTCTTCACTGCCATCAGAAAGGTTAAATTGTCTGAGGCTCTGTGCCTTGGGTAAATTGCTTCAAACCTCTCAGCTGCATTAGTCAACCGCTCACCACAACCGCGATCATGATCATCAG
A1-5	A1-5_(paired)_contig_38121	258	85	16	6.9884	100	178	1.36e-49	RNA-dependent RNA polymerase [Pea streak virus]		GCACGGCTTCAGCCATCAAATCCGGTCTATGGCTTGCACGTAATGGTATTTTCTTCAAAAATTCATCCAGCAAGAATTTCCCATACGGCAATGCTTCATTGAGCTTGGCTTCCTCGATATGAGGCTTTGAAAATCTTAACCTTTTCTTCACTGCCATCAGAAAGGTTAAATTATCTGAAGCTCTGTGCCTTGGGTAAATTGCTTCAAACCTCTCTGCCGCATTAGTCAACCGCTCCCCGCAACCGCGATCATGGTCAT
A1-5	A1-5_(paired)_contig_49090	228	75	39	22.6491	100	162	5.44e-44	RNA-dependent RNA polymerase [Pea streak virus]		ACTGAATATCACCTTCCATGAGGTCTGCAATACCTTTTGTGCCTACTGCCTCGAAGTTAGAGAATGTTCTAGTCTTTGGAACTATCGCATCACCCCGTGTGATAGCTATCAAATGATGGCTGAATTTCGAACACAATATATCCACACAGTAAGTGGTGCCATCATCAAGAATGATCTTTGCCAGATTAAGTAGATCGGCACAATCAGCCCTCTGGGAATAACCTTCAG
A1-5	A1-5_(paired)_contig_29979	238	78	12	5.8823	96.154	161	9.04e-44	RNA-dependent RNA polymerase [Pea streak virus]		AGGGTATAAAAACTGTAGGGATTCAACTCCATGAGTGCATTATAAGAGTAGCTGCGTTTTAACATATCTATAATACTCCTACGCAAAGTTCCACTATTTACAACGAACAATTCAGCACAATAGAAATCAGAATAGGGGCTACTCTTCCGGTCAAACTTGTTGATTGGCCCAAAAAGCTCAACCAAACCGTTCACAACAGCAGCTATTCCACCAGTTCTATAAATAAAACTATCTAATC
A1-5	A1-5_(paired)_contig_61979	429	136	10	3.5152	74.265	160	9.78e-44	RNA-dependent RNA polymerase... partial [Soybean leaf-associated ssRNA virus 3]		GTGTTAAAGTCTCCACTAGCGCGACCACCTTTTCGCGAGAACTTCACCCCGCTGGGCAGCTTGCCTTTGAGAGCAAGCTGCTCACGCAGCAACAGCTGTAACCCCTTGTCACCGGGGAAAGCAGCTGCATACACCGCGTGTTCAGCCTTCAACTGCGCAGGGCCCACGTGAGCCTCAAACGCCGATCCGTCTACTTCAAACACCATGCATGACTCCAGGGAAGAGAACTTCCTGACTATCAAATTGGCGCGTTGTCGTTGGTTGAGGCCCTTGGCCACAATCCTCCCCGTCCCCGGAATCCCCAAATGGCGCCCAAGCAACCGGCCCCAGAGCCAGTGCTCGAATGGCTTCAGCCTTGAAGCGAGCTCGAGGTTGTACCTAGGCGTCCTTGGAAAGATC…
A1-5	A1-5_(paired)_contig_77858	285	94	11	5.1017	81.915	159	4.18e-43	RNA-dependent RNA polymerase [Soybean leaf-associated mitovirus 2]		GTTCCTGCGTCCAATTCTCTTAACCTTTGTAGATACATAGTTGAACTATTTACGATATTAGAAACTAAGTAATTACTTAGATCAAAATTGTAGGAATAATCTGATTCACCAATTGATGAACCATACATTATTTCCTCAGTTTGATTTATTTTTCTAAATCCTAAGTTAAATATTTTTCCAGTATTTAGAAGAGAAAGCGTTTTATTCCTTTCTTTTCCTAATACATGGTCAACATTTAACATTAATAATTCTTTAGATTTGTCTCTGTAATTGAGAGAGTTTATT
A1-5	A1-5_(paired)_contig_18160	638	116	34	7.5172	65.517	162	3.91e-42	polymerase polyprotein [Soybean chlorotic mottle virus]		ATTAAATGCAAGAATAACATATGCAAAAGTATGTTATTCTATTTCTATTTCATGATCTTTGTCAGATTTCGATCATTTTTACCATCTCCCCCCTCTCAGCAATGAGAGTTTTGAGCTTTAAAGTTGCAGCCAGGATCTGTCCGTCCTTCTGTTTAAGTTGTTTTGAAGCATCCTTATTGTTTGCTCCATTCTCGAGTGAGTGTATATGCAAAACTATTTTGTTCAGATTTTATGTATTGAATGTGTGGTTGGAATGGTTGTAACTTCATTTGCCATCTAATTAGTCTACCTTGTCTATGGTCAGCTTTAATTTTGTATTTCCAGAAACCTGTAAGATACTTGGAATCTGTTCGTAATAAAAATCTTGATGGAAGTAATTCAATTTGATGTTTTTCTAAG…
A1-5	A1-5_(paired)_contig_20305	219	72	12	7.8996	100	156	5.34e-42	RNA-dependent RNA polymerase [Pea streak virus]		TTGCCTCTCCCGAAAACCGCATTATTGCAAATGACCCCAACTTTGAGCCCAAATGGGTCTTGATGTACCTGTAATCAGCGATTAAATCCCTAGGCAAGCCCAAATGTTCCATTAGGGTTAATTCAAAGGCCATGATCCAGTGATCTTGGGAAGCGTCAAAAGCCTCATAGTCCGACTCAGTACAGACTCCAGTGAAGTTACCTCTGATAACCCAATCAT
A1-5	A1-5_(paired)_contig_25767	219	72	48	25.0045	100	153	4.84e-41	RNA-dependent RNA polymerase [Pea streak virus]		AGGATAGAGCTGACATTCTCTGTGAAAGTTTGCATTCCGGATTGACGGGAGTGATTTCCTCAAAACTTTACAATGATCAACCGTTGATACAGAATCCAGGTCCAGGATCTGTGAGTAGGAACGTGACCGTTATCCTTGGTACTTTTGGAGCAGGTAAAAGTACCTTGTTCATTAAGTTTCTCAAAGCCAATGAAGGAAAACGGGTGCATTTTGTCTCCC
A1-5	A1-5_(paired)_contig_33695	220	72	7	4.7182	100	152	8.83e-41	replicase [Pea streak virus]<>replicase [Pea streak virus]		GCAATCTTGAGGAATTCACTCACCCCTTCATAAATTAAATAAGGCTCATCAATTTCCAGACTTTGCTGCATGAAGGCACAAGGTAAACGCCTCAAAAAATTCCGGTTTTGGAACCTGTAAGAGCCTATAGTGTAATCATAATCAACACCCTGCAAAGCTCTTTCCAAATCCGAACCCAAATAACACAGAATATTCCTGTCCTTCTCATTGTCATAATCAC
A1-5	A1-5_(paired)_contig_78447	388	116	23	8.0257	59.483	154	1.52e-40	polymerase polyprotein [Soybean chlorotic mottle virus]		TGGAGAACCTTTAAAGCTTGCTCCATTCTCTTGTCAATGTATCTGCAAAACAATTATTTTCTGATTTTTTTAGTTGAATATAAGGATAGAATTGTTGGATGCGCATTTGCCATCGAACAAGTCTTCCCTGTTTATGATCAACTTTTCAATTGTAGCGCCAAAATCCGCTAACATAAGTTGAATCAGTTTGTAATAAAAATCTTGATGGAATTAAATTCATTCTCCATCTTTCTAAAACTTTTAAACAAGAAAGAGTTTTTTTCTCGTTGATATGATATCTTGTTTCAGCATCCTTAAAAGAACCTGAAATATACTTGCATAAGACAAGTTCATTATCCTTAATTCGGATATTATTACTTGAATAATTAAGTCTTGTATCAGTCGAAAC
A1-5	A1-5_(paired)_contig_10755	307	94	17	4.3974	89.362	141	8.38e-39	RecName: Full=Movement protein... Short=MP... AltName: Full=Protein 3A [Alfalfa mosaic virus (strain 425 / isolate Leiden)]<>32K protein [Alfalfa mosaic virus]		TGGCTGTCGTCAGCTCGTGGGTAAATAGCCGAGTGATGGACGTACATCCTCTGTCCAATCTTAGGACGCATACGATTTAAAATCGATTTCTTTTCCTTTGACACAAGCCTTAAAACTACTGGCGCTGCTCCTTTAGACAGCACCAGTTGAGTGCAGACCTTTAGCTGATTAGGACCCAGCATAGACCTTGAGTTTCTTTTTGAACCCTCATCAGCTAGTAACATTTCCTCCGCATAAGACACTGCAAAGCTCGAGGAAGAAGACATTCCAGACCTCGAGGCATTTGTTTTTGTATTCTCCATTTGCA
A1-5	A1-5_(paired)_contig_79362	200	66	6	4.515	100	145	3.12e-38	RNA-dependent RNA polymerase [Pea streak virus]		CATCATCAAGAATGATCTTTGCTAGATTAAGCAAATCTGCACAATCGGCTCTCTGGGAGTAACCCTCAGTAGTAACTCCATCAGGGAAAAAGAACAATTCCCCGTCTTCAATATTAAATGTGTAACACCATTTATTCATCGATTCAGTCGCCCCAATTAGCAGCTCAGGAGGTATAACCACCGTCGCAAGCATCTTGATC
A1-5	A1-5_(paired)_contig_51555	343	108	24	9.586	63.889	145	1.38e-37	polymerase polyprotein [Soybean chlorotic mottle virus]		CTCTTCTTTGAGTAAATGGTTCATATTACTTTAAAAAGTTATTTCCTATGATTAAATCTAGTCCTGAATCATGGAGATAAATTGTTGGAATAAAAAACTTATACCCTTCAATTTCTATAGAAACATCTCTAAGGTTAAACCATATTTGATGTTTTGACCTGTCTGCAACTATAATTTCCTTCGATTTTGCTAATCTTTCCCAATTTCTAGAGATAATTTTTTTACCAAAGCAAAGAGTTGCACCTGTATCTATATAGGCCAGGATTTTTTTATTTCCTAACACTATTTTTATGAATGTGGCACTCGGATTTCCTTTACCAAGTATTTTCTTCGACATCTGAAT
A1-5	A1-5_(paired)_contig_22956	197	65	21	12.802	100	139	2.45e-36	RNA-dependent RNA polymerase [Pea streak virus]		AAGCATACGATAGATTGTGCAGCTTTTGCACACCTGAACCTGTTGTCGAACTTGGTACAGATTTGACTTTTGGAAAACACCAAACCAACATCTGCCAACCAATCCCTACAAGATCTGCCAGCATGATTCTCTATTGTAGCCGCACTTTTGCTTCGTTTCTTTTCTTCAAAGTCTTGCACGGCTTCAGCCATCAAATC
A1-5	A1-5_(paired)_contig_17241	341	76	29	10.9883	98.684	129	7.47e-36	hypothetical protein [Pea streak virus]		ATTCAATAACATGCAAACTAAGTAGTACTACACAGCAGGAAATCAAACCAATAATTATTTGTGACAGTTGCATCCCTTGTTTGTTCTTAAGGATGAAGCGTGAATCAGACCGATGATCAGCAGAACCAGAGCTAAAGCCTGTATGTTGTTTGGGCCCTTGAACCAATTGTTCGAGACTCTCGCAGGGGAATGGTACTGTATTGTTTTTGTACCGTCCTTATAAAAACCTCCGTGCGGCAATGAGTGAATATTATCTCCAACGTGAGGCAATTGGTTGGACCTCAAAGTGAATATAATAATCGCAATGCCAGCTCCAGTCGCCAAAGCAAGGAATGATCTTG
A1-5	A1-5_(paired)_contig_13576	226	64	3	1.9602	96.875	124	2.48e-35	triple gene block protein 3 [Pea streak virus]<>triple gene block protein 3 [Pea streak virus]		TTGCACTTTCAAGGTCTTTGCGTATTCAATGAATTCACTCGAAAAATCACAACCAAGTATTTTGACACTCTCACCAGTAAGGATAATGGTACAACTATTTTGGGTATTTTTAAGATAAAATTCAATTAAATGCAAACTAAGTAGTACTACACAGCAGGAAATTAGACCAGTAATTATTTGTGACAATTGCATCCCTTGTTTTTCCTTAAGGATGAGGCGTGAATCA
A1-5	A1-5_(paired)_contig_33723	189	62	30	20.1641	100	136	3.42e-35	replicase [Pea streak virus]<>replicase [Pea streak virus]		CCTTCTCATTATCATAATCACTCTGAGCAGGATCGCCAAGAGCCACTAATTCGCACTTTCCATTCAGCTGATAAGTCACACAATCCAAATACCCTGGTGGGAAGAGTTGAATTTCATCCATAACAACACAATCTTCAGCCTTCAGACTCTGTATTTTGAGTAGAAACACCTCGAAGGTGTGCACGAACC
A1-5	A1-5_(paired)_contig_33724	190	62	13	7.3369	100	136	3.42e-35	replicase [Pea streak virus]<>replicase [Pea streak virus]		TCCTTCTCATTGTCATAATCACTCTGAGCAGGATCGCCAAGAGCCACCAATTCGCACTTTCCATTCAGCTGATAAGTCACACAATCCAAGTACCCTGGTGGGAAGAGTTGAATTTCATCCATAACCACACAATCTTCAGCTTTCAAACTCTGTATTTTGAGTAGAAATACCTCGAAGGTGTGCACGAACC
A1-5	A1-5_(paired)_contig_52482	192	63	5	3.0001	100	134	2.16e-34	RNA-dependent RNA polymerase [Pea streak virus]		CCAGCAAGAATTTCCCATACGGTAATGCCTCATTGAGCTTTGCTTCCTCAATATGAGGCTTGGAAAATCTTAACCTTTTCTTCACTGCCATCAGGAAGGTTAAATTATCTGAAGCTCTGTGCCTTGGGTAAATTGCTTCAAACCTCTCAGCCGCATTAGTCAACCGCTCACCGCAACCGCGATCATGGTCAT
A1-5	A1-5_(paired)_contig_30302	302	57	230	94.9967	100	123	1.97e-32	P1 protein... partial [Alfalfa mosaic virus]		CTGAGGATATTGATGCCTACATAATGCGAGCTCTATCTGAGTTGCAGGAGGAGGAAGAAGAGCAAATTTTGGATAGGAAAATGCTTACCTATTTGGATCTTGCTGTGAAGGATGAGGAAGTACAAGTTGCGGTTTACCGATGTTTCGGTAACACAGTTGATAGTATTATAGACCTTGGAGGAAATTTCGTTTCCCATATGAAGGTGAAGCGGCATAATGTACATTGCTGCTGTCCCATATTGGATGCTAGAGACGGAGCTAGGCTCACGGAGAGAATATTGTCTCTAAAGTCGTATGTCCGG
A1-5	A1-5_(paired)_contig_52961	383	58	27	9.9765	70.69	86.7	4.91e-32	polymerase polyprotein [Soybean chlorotic mottle virus]		TCTGTTTTTTTTTACCATTTGGTCAAGCTCTCATACATCCACCCCAAGTGGTTTTATCAGCATCAATCTCAACAACTAGAAATTCTTTTTCTGTTAGATTGTATAGGCTGGGTAAAACTTTTGGTTTTTCTTTTATAGTTTTAACAGCTTCAGTACCTACCTCAGTCCATTTCCAAAAGACCTTTTCAGATATCTTTTTCTGTAAAATCTTTCTTTTGCTAAATCTTTGAAAAATCCTTCATTAGCAATGTAATTCAAACATCATAAGAATCTTTGAATTTGTTTTTTATCCACTAATTGATCAGGAAAAACTTGGATCTTTTCTTAAGTATGTGGAGCTAAATTGAGTTCGCCATTTTCTTTTAAAATTAGGCCTAAGTACT
A1-5	A1-5_(paired)_contig_60002	183	60	4	3.3005	98.333	125	1.51e-31	RdRp [Agrostis stolonifera deltaflexivirus 1]		AAACAGGCCAAATTGCAAAGCCCAAAACCTTAAGAAAGAGCCAGGCCATCACGATCGCAGAATCCCTCGCATGGTAGGAAAGCTTGTCGGCATCCGGCTGTAGTTGAAAGGTCTGCAACTTGTTAGGGCAAATGGTAGTTCGTATGCCAGGTAGGGCAGAATCAGTGGTTTGTGATACCCAGG
A1-5	A1-5_(paired)_contig_63	340	61	79105	31443.8	95.082	121	1.55e-31	coat protein... partial [Alfalfa mosaic virus]		CCGATCTCTTAGGGGCATTCATGCAGTCTTGCATGAGCATTTATATATGTGCACCAGCACATATATAAGCAATATGAAGTTGTTCCTATCAGGAGCGAATAGGACTTCATACCTTGACCTTAATCCACCCAGTGGAGGTCAGCATTAAATGACTTTAGCATCCCAAATTAATGGGGTACATCAATGGCGATCAAAGATCGTCAGCTTCGTCGAGCAGCCCCACAGTAATCAAACTGCAGAGGGGCCCTGCTCGCGGGAACGCCTTTCTCTCGACCCAAACTTCGTTGAATCGGTATGAGGGATTTTTAGATCCCTCAGGCTGCGCATCGAAGTCCAAACA
A1-5	A1-5_(paired)_contig_13577	208	51	14	8.3606	100	112	5.55e-30	Tgb2 [Pea streak virus]		CTTAAGGATGAGGCGTGAATCAGACCAATGATCAACAGAACCAGAGCTAAAGCCTGTATGTTGTTTGGGCCCTTGAACCAATTGTTCGACACTCTCGCAGGGGAGTGGTACTGTATGGTTTTTGTTCCGTCCTTATAAAAACCTCCGTGCGGCAATGAGTGAATATTGTCTCCAACGTGAGGCAATTGGTTGGACCTCAAAGTGAATA
A1-5	A1-5_(paired)_contig_60	338	52	20056	8344.8	100	110	3.12e-29	coat protein... partial [Alfalfa mosaic virus]		CCAATCTTAGGGGCATTCATGCATTTTTGCATGAGCATTTATATATGTGCGTTAGCACATATATAAGCAATATGAAGTCGATCCTATCAGGAGCGAATAGGACTTCATACCTTGACCTTAATCCACCCAGTGGAGGTCAGCATTAAATGACTTTAGCATCCCAAATTAATGGGGTACATCAATGACGATCAAGATCGTCAGCTTCGTCGAGCAGCCCCACAGTAATCAAACTGCGGAGGGGCCCTGCTCGCGGGAACGCCTTTCTCTCGACCCAAACTTCGTTGAATCGGTATGAGGGATTTTTAGATCCCTCAGGCTGCGCATCGAAGTCCAGACAG
A1-5	A1-5_(paired)_contig_61667	364	56	10	4.0741	100	115	3.79e-28	movement protein [Blackberry chlorotic ringspot virus]<>movement protein [Blackberry chlorotic ringspot virus]		GTCAACTCACAAAGAAACGCTTCAGTGTTGGTGGCAGGAAAAGCAGCACATCGCCTTATACCCATATTCAGCTCCATCGAACCAGCGAGAGCTTCAGTGACAGCCTTCTCTAATGATGCTTCATCATCAGCTGAGAATGTAAGAGCAGTCATCTTTGGGGTCAAAGCCATTTCAACCTTTTCTGAAATGACAGTCCTAACCAATCGATCCCAACAGCAACCGACGTTTGGGAAAACGTTTGTATCGGTAGACCCTTCGATCGGATAGTGGTATCTGATTGACAAATTTAAACAACCGGCCCAAAGACCTCAACTTGTAGGAATTCAAAGTTGGAAATCGTCCGATTCGGAGTTGTTTAAATAAG
A1-5	A1-5_(paired)_contig_86819	324	45	21526	7587.67	100	97.4	3.01e-23	coat protein... partial [Alfalfa mosaic virus]<>coat protein... partial [Alfalfa mosaic virus]		AAGTTATGGAAAGGTTGTCCTTTGTACTGCATGAAATGTAGTTGTGATTTGTGAAGTTATGAGAATGTTGTTCTATGTTCTGTTCTGTATGAAATATGCGAAAAAGTTGAATTTTTTGCAGCTGAATTTTTTTAATCTTTTGTTCTTTTGCGTTCGAAGCCCACATCCAAACCGTTCCAACCCACCCGCGAAGTCCAAACAAAGGGCTACGGCATAGGAATGCTTGAAATTTTGATTTTGCATTCCCGCATGGGTAGGAGCTGTGAAGACCAACTCAAACCCGAACTTCTCATTGGCGTGAAACGCGCCATGAGGAAATTCTTG
A1-5	A1-5_(paired)_contig_50929	325	44	262	98.0738	97.727	103	1.07e-22	replicase [Alfalfa mosaic virus]		CAATGAACAAATGATCTGTGCAATGAAATAGTAAGAAGTTTTGGAAAAAACAGGTACATGTAGGCTTGTAGCAATAGGTTCTGGTACTCGAGTGTAATTAAGCTTGGGGACGTAAGCTTTACTTGGAGACGTAATAGTGCTCTAAGGTTCATATAGGATTTTTGTTGTGGTTCCTCCCCTATGAATTTTTTGTGGTTATTGACTTAACTTATTCCCTTGGATTTGTCCCCAAGATGCCACACTCCAATGGGAGGTCCTGCGCCTGGTATAATAGAGTCAAAGGACAAATGGTAGTACACACCGTTAACGAGGGGTACTATCATCA
A1-5	A1-5_(paired)_contig_87414	355	46	239	92.2592	100	102	4.13e-22	replicase P1 [Alfalfa mosaic virus]		ATGTGAGGATTGATATGAAAGCTGCCTCATATTCTTCTAAGATTGATGACTACGCTTCTTTTACTGAATATCCATTTCTAGACCAAACCCACTTGTCTTCCTCATCTTCTTTACAGTGAATCCTCTGCACTTTTTCTATTATTTCCAACTCCAATCTTTTTGCTTGAGTGCATAATAGTTATTCTTGAGTGCAGAGATCTGGACCTTCTATTAAGGTCTCGACTTTCCCAGTTAGCTTATGATGACGAAAAACAAATGACGGATTCCTTGAGACAAAAGGAATTTGTTCCGTGTCACCAAAACCAATAACTTCGCTGCAACCAGCTAAAGTAGCAGCGGCATAGACTAAACCTGC
A1-5	A1-5_(paired)_contig_65639	476	44	30040	8495.25	97.727	94.4	6.14e-20	P2 protein... partial [Alfalfa mosaic virus]		GGGAGTTTGAGGGGAGACGACCAGGCACGGAGGAGTGTGTTGGCGAGAAGGACGCGTTGGAAGACTTGTATTGTTGTGGGTTGTGAAGAAGGTAGTGGTTGTTGAGGTGGTTCTTGAAGAATAAGGGTTTGAATGTCTTTGAAGGAAGAACAAGAGAATGAGGATGAAGAAGATTTGCTATGAATCTTAGATGTTGATTTTCCCCACGGTTTCCACATTGAATGTGGGAGATTGAAAGTTACTATCGTTGTTGTCTTTGTTGTTGTTCTTATGTTTTTTTGTTGTTTTCTTTCCTTCTTTTTTCTCTTGGTTCAATTTTTGTGGGAAATGAGAATTGGGTTTGCAAGTACGTAAGCGCATCTCCAGTACGACGTTGGAAATCGACGTTAAAGAAAACGC…
A1-5	A1-5_(paired)_contig_53437	267	37	1287	434.543	100	84.3	5.97e-19	coat protein... partial [Alfalfa mosaic virus]		GAAAAAGAGGAAACATTGTCGAGGAGAAAGGAAAAGAACGATGTGCAACGGATAGATAGCTATTCAACAACAAAGAAAGGGTGGCGAAGAGAGAAGCATACGGTTGTGATAGGGTGGCAAAGTGACAATACGGCGACGGCGAAGTTGCGAATTGGCGCGGGAACGCCTTTCTCTCGACCCAAACTTCGTTGAATCGGTATGAGGGATTTTTAGATCCCTCAGGCTGCGCATCGAAGTCCAAACAAAGGGCTACGGCATAGGAATGCT
A1-5	A1-5_(paired)_contig_7352	239	97	12	7.0251	55.67	89.4	1.17e-18	coat protein/movement protein/aphid transmission fusion protein... partial [Bean leafroll virus]		TTGGCTGTGGTTGTGGTGTTGGTGCAGGTGTTGGTGGTGGTGGATCTGGGCCAGGGCCCGGAGGATCCGGTTCTCCGTCTACCTATTTGGGATTCTGTGTCAATACCTTGATAGTGACTCTGAACGATCCAGCAATGTTAATTTTGGACTGGATTGTTGTGTTCTTGAGGTGAGGATCGAGTTCATAAGCGAAGGAACCTGAGGAGGTGGAAGAGGCCTCGGTGATGTACGCCAGCTCG
A1-5	A1-5_(paired)_contig_73352	406	39	67	21.9606	100	89.4	1.97e-17	hypothetical protein [Alfalfa mosaic virus]		CCACGTCACTATACAACTTGACAAATCATTATTCAATATTAAGAAAAAAATTTATAAATTTTATGAATAATAATGAATAAAAAAACTAGATAAAAAATGCATTTTCCCTCTAGTTGTCATTGGTTCTGGCTTTGATATTCTTCCTGAACCTGCTAATGGTTTGCACAATGATTGAACCTTTTTGAAACAGTTTACATGTACAGTACTTGAATCATTTTGAACAAGTTTAGCACAGAGAAGCAGTCTCTCAACTGTCCAAAACTAATTCAGAACTAAAACACAAGTTTTTGCCCAGATCAACGGCATTGTAGGTCAAATAGTGTTTCAGCAATGAAAACCGATGACTATATCCCAAGTTGGGCTCGTCGATGAAGTCGAAATGAATGAGATCGTTCTTAT…
A1-5	A1-5_(paired)_contig_58366	336	41	280	97.4554	100	82.4	3.47e-17	movement protein... partial [Alfalfa mosaic virus]		ATTCAAAACATAGCTCGGCATCAATTCATTCCCAATTGATAACCCAACGTCATGGGAAAAGAGAACATTGTCAATTGTCAATTCATATTACCACTGCTTGCAAGAGGAATAGCAAAGCAAACCCAAAGATTGAAGTTGAAACTCTTCTATCCGGCAAATTTTATCACATGGATATAGACATTTCATCACATACATACAGACATTTCATCTAGGCTTTGCCTTCCCGGTAATCTTAGCTCTTGGTTCTAAAAGAACCGGACTGGGATCATTCTTTGATCCCACGCCTAACCTTGTCCTATCAAGAACAAAGTCCGTCAATTTCCCAGCATTTAAGAG
A1-5	A1-5_(paired)_contig_52611	522	41	624	148.73	97.561	89.4	7.26e-17	replicase P1 [Alfalfa mosaic virus]		CTTGAATTATTAATTGAATGTGTCTACACTGTCTTTATGCAAAAATAACCAGGAAAAACACTGTCATAATTTATGAAAGGAAAATGCTTATTGTAGCGAGAGAAGTTTGACAAAATATGCAAAATTCCAATGTAGTATCATGTAACACATAATAACCACCACTCGCCCATGTATAATCAGCAAGAATATCTGACTGATCAAATATCCTACTTTTATACATTTTTTTTCTTTCTTGTACAAATCTTTCATAACAAATAGCATTGCTCTTTATGAAAACTACTTGGGATATGATATGATAACTAGAATTGACCCAAACTCAACCTTGATAAAAAAAACTCAAATTAACAAGACCTCCCTTCAGTACTTTAACTTTTACTTTTTACCATGTAGAACCAACAC…
A1-5	A1-5_(paired)_contig_58285	340	92	19	7.9441	48.913	86.3	9.75e-17	polymerase polyprotein [Soybean chlorotic mottle virus]		GTTGAAATCTTATCTTAATCATTTTATATATTATTTATATGTTGAGAAGAGATATTATATCACTTCATTGGAAAGACTTAGGAAATCCTAAGAATAGTAAAATAGTAACCACTAAAATAGTTACTCGAAACGAAATCACAAATCTTATCAAGGGAAACCTTAAGGAATTAAGAATTATACGGGAAGAAAGAAATTTCCATATTAGCATAGATGAAAGATTAGATGAAGTCTGTTCAGATAACCCTCTAGACAGCCTTAAAAACACTAATCATGAATTAATAGTTATTAAACTTAAAAATCATAAGGATGAAATAAATGTTCCAAATAGAATTCCATATTC
A1-5	A1-5_(paired)_contig_90375	301	38	474	191.897	100	84.7	1.95e-16	MAG: P1 protein... partial [Alfalfa mosaic virus]		TTCTCATTGTTCCTAGATTGACGGTTCCAAGATTGACTGCGACTGTGTGTTTAGACTATGACCCATGTTTACATTCAATTACTTTCATTCAATTCTTACATTATTAATGGTGTCTACGTGTTTGTGTCAATCAGGTGTCTATGTTCATGCTTCATATCCAATAACACTATTGGCAAAAGAAAAACCCCCTCGTTATGAATTAGCATATCTGCATCAACCATCATGGTGCAAATGAATTTCATAACGCCTTTTTGGTCCAAACTACATGCCAACTCTCCCACATCGAGATCGCTAGTAGAAT
A1-5	A1-5_(paired)_contig_18356	317	45	330	125.587	91.111	85.1	2.12e-16	P1 protein [Alfalfa mosaic virus]		GATATTGATACTCTGTAGCTATTGCCTTTACCGCTGAACTAGCAGCTTTTCCTGCCATAACCCTATTTATCTTCTCTGGATGAATTTCTCAGTTTGTGGCGGTTGAAGAACAACTTCGGCAGCGTTTACCGGCGATATTTTGCTTTTCACGGCCACGTTGAGCTTAGTGCTTCTCCGATTGAACTTGTTTCTGATTCAAGGCCCAGGGCTTTATCCAGGCTTGGAATGATACGCTCCGCTGAGGCAAAGACGCAAGATTGGTCAACGAAGACAATCTCGTATTGAGACAAACTCCTGACGCAGTTAGCATCTAGAAC
A1-5	A1-5_(paired)_contig_23494	417	39	172	42.434	97.436	86.3	2.54e-16	replicase P2 [Alfalfa mosaic virus]		CTTTAACTGTTCTTCCAAAACAATCTCCAATACCCTTGTAAGGCTCAGAGAGCTGGCGTGTGTTTGTCCTCCGTACCTCTGGTGCTTTGTGTTTACTGACCTTTTCTCTATACTTTTTGGGACTTGGTTCCTCCTATATATAAAGTAATTGGATTGGGTGATGAAGTTCCTTGCTAATTGATTTGTTGGCAACGATCACAATTGTTCATATGATAGAAGCTCTGAAGATATTAAGGGTGTGGGGATTTAAGAGAAGTTGAAGGATTATATGGGTAATGTTTTATAAAGAGTGGGTAAAACTAAAAGCGTAAGCGCATCTCCAGTACGACGTTGGAAATCGACGTTAAAGAAAACGCCATTCTTCGAATCTGAGATTCGGGATTTTCTATGCGCATTAAA…
A1-5	A1-5_(paired)_contig_78600	328	35	65	21.4085	100	84	3.33e-16	P1 protein... partial [Alfalfa mosaic virus]		TTTGTCCTTTGACTCTATTATACCAGGCGCAGGACCTCCCATTGGAGTGTGGCATCTTGGGGACAAATCCAAGGGAATAAGTTAAGTCAATAACCATCACACCTCCAACAAGGTTTTAAATTGCAATCACAATTTATATTAATTCTCAAAATTTGAGATATGTATAAATTTTCAACCAATAAAGAACCACCATGGTTTTAAATCACAATTGCAGTTACCATGTGCATCAATATCAAAACATTTGACGTTATAAAACCACATTTATTATTGCAAACCATTTTCCAAACCCTTTTGTCCAGGCAACTAATCCATGGCATGGGCCATTTAT
A1-5	A1-5_(paired)_contig_14121	368	35	282	84.5978	100	85.1	4.02e-16	RNA-dependent RNA polymerase [Alfalfa mosaic virus]		CATATAAACCACAAAAACAATCATTTTCGACACGTATTAATATTATTGGCGGCTAATACGACACCCTGTTAACCACATAAGATGTTATATCCCTTAATGAGTGTAATCTCTAATTGGTTCTGTTCACATGCTTGTGAAGTTCTAATTAAGGTCCCCAATCAAAGTAGTATTTTTAGCCACTAATCCCATGTTATCTTGTGCTATAACTTTCTCTAAGTGGTACGTGTAGCTGGTACCATTGTGTGTTTGAGAGATTTTGCTGTGTGCTGTCATCGCGGCAACGCATCGGATGACATGGTGGTCATCAAAAACACCAATTATATCAATCCAAGATTGATACCATTCATCGAATATATCGGCATTGACTT
A1-5	A1-5_(paired)_contig_49835	431	36	209	54.2761	100	85.9	4.85e-16	hypothetical protein [Alfalfa mosaic virus]		TGTCACATAATCACGATGATGATATAGAAGCATTAGAGGTAGAATATTTAGATTTTATTTCTCTAAAGTAAACAACTTAGTTTAGAATTTAAAGTTTGTAATATCAATTTTTTTTTAAGGAGAAATATCATTTGTTGGTGAGCGTAATCATTACTGTTTTTTTGTGGTGACCAAAGTTTGAACCCCGAACCGTGTGTATTTTATGCATAGTCTATATCAATTGAGTTAAGCTCACAAGGACCGTAATCATTATTGTGTTAAAAATCATTGTATAATCGGGCAAAAAAAATACTAATTAATTAGTACACCCTCCGGTCACTACTCCGTGAGCCTAGCTCCGTCTCTAGCATCCAATATGGGACAGCAGCAATGTACATTATGCCGCTTTACCTTCATATG…
A1-5	A1-5_(paired)_contig_18289	490	79	169	41.3082	51.899	86.3	5.12e-16	126 kDa protein [Alfalfa mosaic virus]		ACTACAACTACTACTACCAACAGGTCTAACCACCTCATCCATCACCCAAAAACAGACACAACCCACACCCTAATTTTCAATTTCAACTCACAAAATTTTCCCTTTTCCCAATTTCTTCAATTCCAATTCCACTCTCATCACTCATAACATCATAAATTAAACAAAAAAGGGAGTAAATTTAGTGAGAAAAAAAAAAGTAACCTCAAAATCCCCAATTTTTTTGAAAATACTACAATACGAATTTGAGAAATTTACCGACGGATTTTAATCCCATCGTAAAATTGAACCTTCAGAATCATTGTACGGTCAGGAATAACCTGAGATCCATTGATGATTGAAGATTGAAATTGATGATGGTGAAATTTGATTTTCTTTCCTCTGAGAATGAATCGCCCATTG…
A1-5	A1-5_(paired)_contig_47285	493	39	343	85.5801	100	86.3	7.36e-16	hypothetical protein [Alfalfa mosaic virus]		CCAAAGATTTCCCACATCATATTGACAGGTTGTGGTAGCAGATCCACAGGAAATGCTTCAGAAAAGTTACTGAAGATTTGTAAGCGAACTACTTGTCAGATCATTGAACTTAGGGTCTATAGTATCAAACAGCATCATTTTGGTAACTTTTTTTTTGTGACAACGGTAACAACTTAAAATGCTTGTTAAGGGTATTTAAATATCAACAATTATGTTTTGAAATTATTCCTTCCAAAAACATCAAAACTACACCATAACTATTTTGATGGAAAACCCATGCCAACACAGTATGCATAAAAACAATTAAAGTTACGTAGAAAATTAAGTTTCTTACAAACACGTGGCACAAAACTAATAGCTCTGGAGTCACAACTCACTGAGCTTCATGAGTAGTAAAGA…
A1-5	A1-5_(paired)_contig_34826	505	37	1042	223.301	100	80.1	9.39e-16	coat protein... partial [Alfalfa mosaic virus]		CTACCATCCTCAGTCGTCACGTCATCAGTGAGACAAAAGGTACCGGCATGGGACGGCGTTATAGAAAACACCATCCTGTAAATCAGATCCTCTTCGAGGATCCGAGGTCCCGCTCAAAAATATGGCTAACTATCATTTGAGTTAATTTGGTTGTATTTCATATGATCAATTCAGAAATATGGCTACCTACTATCATGAATAGTATCATTTCCTTCCTTTCATTAATAACAAAGAAAATTAGTATTTTGCGAGTGAGGAATAAAAAAAGAGTATGTATAAAATGAAGATGTGGAAGCAAAAATTACCAAACACAAATCCAATATCATAACTGCATTCACAGAATTTTCTCCTCACCAACCAATTTGTTTTGTTGACTATGAAAAATTCTCACCAGAATAA…
A1-5	A1-5_(paired)_contig_48946	304	37	1706	560.855	100	82	2.05e-15	P1 protein [Alfalfa mosaic virus]		CAAGAATGGCATCTGAATGAGGGTTGATACGCAAAATTTCGCCAGTTTCTGCGTTCTTCTCGAATTCAGGTAACGGTTTTGGCGTTGGAATTGCAAGCTCGGGGATTTTCGCACACATTATTTTTCAATATTCCCCTTTATATGTAGATTTAGAGGGAACATTAAAGGGCTGGAGATATTTAAAGATGATAGAAAGTTGAAAACGAGGAAGAGGTAACATTTCAGAGGGGAAGTCAGGAACAAGTGATGTGGGAATTTTAAGATAAGCCATAAAGAATAATGCCTAAACATAAAATACTCACAT
A1-5	A1-5_(paired)_contig_25056	659	41	9993	1936.58	100	85.9	3.87e-15	replicase P2 [Alfalfa mosaic virus]		CTGGCATCCGAGTGGGATTTTTTCACTCTACGAGGCTTAATTTTTACATTAGACTCGTGCTTCTCATTAAAGAGGCATTCCTTACACAAGGTCTTACTAGCGAAGATCTTACCTAGGGATTCTAACTTTGTGATTACAATGCCAAACTCTTATCACTAAGATGACACATTTTGAAAAATCAAATCAACCTATGTTTTAAAATCAAGTATTACTAAAGTCAAACTTCATTAATGTAGTTATGAATCAAATATTGTCTCACACTAGTATTATTACATTTTGTTCCAATTGTTTATGTTTTTCCAATTTTAGAATGAAATATATAGATTAACATAAGCTCCTCCGAGCATATGAGGTGTTTCATATTTTGTATAAAGTAAAACCACCTTTGTTTATCCCATA…
A1-5	A1-5_(paired)_contig_84113	428	38	114	31.8271	100	80.5	5.94e-15	P2 protein... partial [Alfalfa mosaic virus]		CGGCCGTTCTAGGTGCAGAGAATTATCTTCAACGGGCTTTAACACGGATTTAATCATGTGTTTATAGCTGTCGATGGAACGAACACCTAGAGGATCTGAATATAATTCAGGGTCTATTCTAGGTTTGTTAAACGGCCACCTGCATTTCTCCAAGCTCCAGATCTCCAAACATGGACATCAAAAGGTGTGTTGAGATCCCACGTTGTTTAGAGATAGGGATAAAATAGACCTTGTGGTTGTTATAACATACAAGTCTTTGGCCAGTCCTCACCCCATAAGCTATTTTTGCAGTCAGAGTTAGGACTAGCACATATTCTAAGATTCAAGGATGGAATTTTCTTTAACTGCTAATAAAGCGCCGTTGACAATGATAAGAGAGTTATATGCAATTTACATGCC…
A1-5	A1-5_(paired)_contig_57932	307	36	510	178.521	100	80.9	5.98e-15	RNA-dependent RNA polymerase [Alfalfa mosaic virus]		GGCAGAACAACCCTGCCTCCACTTTTAGTGGGCATAGTAATCAAAAACTTACTGCATATGAAAGGCTGGTTATGAGGAAACTTTGCTTCAAGATTAAAGAGAGTCGTGAAATTCGCTCAAATAAAAAGGAATTCATTTACTGTGTTGGTTTCATTCATTCCTATACTTCAAGTACAACAGGGTCAGGCATCACTCAACAATGCTTGTATAGAATTATCAAGTGCGTCTGCAATTGTTGGTACATTGCTCGGTGGCTGCTTTGTCCATAAAAAGGGACCCTCACAGTTCACTCAATGGGATCCAGGAG
A1-5	A1-5_(paired)_contig_53742	402	40	22	4.8806	90	76.3	1.18e-14	coat protein... partial [Alfalfa mosaic virus]		ATCAATGTTTGAAATGGGCTGTTGAATATTGTATATAAAAGTGTTTTGAGAATAAATAAAATGAGTTTGAATTTGAATTTCAAATTTAAGAGCCAAAAGTTTGTACTAAAGCAATAAGTTTTGAAATTCAAATTTGGAAGAGGAAAGAAAGTGTGGGAACGTTTGTGTTTTGAAAAGCTTTTGGGAAGAAAAAGTTTTGCCACTTGTCAAACACAAAACGAACCCACTTGTCAAGCAAAGCTGCAGCCAAATGGCACACACACAGGCAGCCAGATGTCAAGCTCACATGCAGCCTACGGCATAGGAATGCTTGAAATTTTGATTTTGCATTCCCGCATTGGTAGGAGCTGTGAAGACCAACTCAAACCCGAACTTCTCATTAGCGTGAAACACGCCTTG…
A1-5	A1-5_(paired)_contig_76391	285	35	44	17.9895	97.143	76.3	2.81e-14	P1 protein... partial [Alfalfa mosaic virus]		TGGAGTTTCTAACGGACATATGCAAGATCCCATCATGCACTGTAAGGTAAAAACCACCGATTCCGGTGGTCTTTGAAGGGATTCAGTTTTGAACTGAAGGGTTTACCGGAGGAAGGAGAACGCCGGTGGCCGGAGATGAGTTTTCCGGCGAGGCTTTTTTTTGTGTGTGTGAGTGAGTGAGAGGGCAAAAGCATAGTCAGCTCGCCTTGAGCATTTCTGAAACGTGTCCATACAGTAATCTGCTTCACCCACAATTTCCGGGTGTTTTCGGACATACGACTTTAG
A1-5	A1-5_(paired)_contig_32667	422	34	1591	378.014	100	79.7	4.83e-14	125.7 kd protein [Alfalfa mosaic virus]<>RecName: Full=Replication protein 1a... Includes: RecName: Full=ATP-dependent helicase... Includes: RecName: Full=Methyltransferase [Alfalfa mosaic virus (strain 425 / isolate Leiden)]<>125.7 kd protein [Alfalfa mosaic virus]		GCGTAATTTGACGCATCAATGGCATTTCCTTGATGCCATTCAGCATAGTATACATCTTCAAGTGATTGGAAGTATACTGGATCAGAAATTAGGGGTGAAGGACCACCTTCAAATATTTATTTTGTTATCTAGCTAACTTGGTTTACGGTTTACCGGCAATTATACCTATATGTCAAATAAAGTGGTTGACCTCACATGTTAATGAATTCTACTAATCAAGGCAAGAAAAAAATTATCAAAGTGTGGGATTTTTTCAGGTTACGAATTTTTTTCAAATCCTTCGAACTAAGTTATCATTAAAAGATAAATCCTTTAAATTAAATTGTTCTTTGATATGATAATCTAAGTATTTAAGTCATCAAATAATACACTGATATCCTCTCAAAAAATTGTAATACA…
A1-5	A1-5_(paired)_contig_68052	445	34	55	12.1101	97.059	79	1.22e-13	hypothetical protein [Alfalfa mosaic virus]		CTAGGTATTAATAAGGGATATATTTGGCAAAATCATAATAAGTGCATCTAGAAACTTGCAAAAGGGCTTATATTTAGGAACAAACAAATGTTCCAAAGGGGTCTTGTAATTAGGGACAAAGGGAGTATAAAATGGATATTGTTCTAGAGCATTTATATTCATATGAAAATATCACTGACAGGAAAGTGTTGGGATATCATCGAGAAATGAAATAAAAGCAATAGGTGGCGACATGGCTTAAGCCTATCCACATTCTGATCATATCAAGCTGGCATGAGAACACTGAACTAAAAAGTAAAATGTAATATAGATTAATGGCTAGGGTCGCTAAACCCAAATCATCGCTATCATGGGCGATGGTAAAATATTTAAAAGTCTTCTTGTGTCTCGACAAGGCAA…
A1-5	A1-5_(paired)_contig_8558	404	44	58	13.7722	86.364	77.4	2.84e-13	hypothetical protein [Alfalfa mosaic virus]		CTTGTCGAGACACAAGAAGCCTTTTAAATATTTTACCATCGCCCATGATAGCGCTGATGTGATCTACAATGCTTGTATAGATGCCGGTAATACCGACGCGAGTATTTTAGCGAGGCGCTCTAATACTAATTTCTGAATTAGTCATTGTTAATTCAATGCCAACCTCCACTGGGTGGATTAAGGTTGAGGTATAGAATCCTATTCGCTCCTGATAGGAGCAATTCTATATTGCTTATATATGCTTTTTCTTTCTTCAATTTCATTTGAGAGAGGTCGCATGATCGGATGGTGAGATGACGACACTCGGATACTCGCCGCTTGCATGGTGTCTGCGTCAGCAAGCTCCGTTGATTTCAACATGTCTCTTTCCATGCGCTAGCAGCGGCGAGGGTGGAGGAT…
A1-5	A1-5_(paired)_contig_39752	324	38	45	16.2685	94.737	72	4.79e-13	movement protein... partial [Alfalfa mosaic virus]		CTTTGACACAAGGCTTAAGACTACTGGCGCTGCTCCATTAGACAGCACCAGTTGAATGCAGAGCTTTAGCTGATTAGGACCCAGAATAGACATTGAGTTTATTTTTGAAACTTGCGGCTATCAGATAGAGAGATTGAGACATTGGCAATGGTATTTCGCAACCTCGATGTATACGACGACAGCTAGTGTTTGGCAAAAACATCGTCGCCAAAGTTCATTTTGCTCGACGACATCGCATCTGTGGTACTTCTTAAAATTGAACCAATTCATTCTTATTCCATCTTCCCACGAATCCAAAGAAACCTTATCTTTGGGTTATTGATT
A1-5	A1-5_(paired)_contig_79111	379	35	44	12.0422	94.286	75.5	9.57e-13	RNA-dependent RNA polymerase... partial [Medicago sativa alphapartitivirus 1]		CGATCTAAAGAAACCAAGAAGGGACAGACAAACTTTTGCATACTAGATTCTTGGTCTCAATCTAATAACTTCACTAACCGTAAATAGATTCTAAAGGACTACTAGTTGGTTATGAAAAGGAGGAAAAGTACTTACTAACCCTTAATTTGTAGACACTTAATTTTTTTATTTTTCATCTTTCTATAAAGAGTTTGAGGTATCTCTAACTATCTTAGGCAAAGAAAGGTACCTAACCTGAGGACCATGGTTGAAAAGCAGTTATAACTAAACTGAAAACGAAGGATGATATCCATTATTGAAATCAAAATATGATCTCATAACAAGTTGATGTATATCAGAGATGACAGTATGTCTAGCGTCTCTATCAAACCGTTTCCAG
A1-5	A1-5_(paired)_contig_26563	363	34	57	18.573	100	73.2	1.01e-12	P1 protein... partial [Alfalfa mosaic virus]		CCCACATCGAGATCGCTAGTAGAATGGATGGCAAAAGCATAGTCAGCTCGCCTTGAGCATTTCTGAAACGTGTCCATACAGTAATCTGCTTCACCCACAATTTCAACAATAAATAAACCATAACACAAACCCAATTTAAATATGCAATAATTGAACGTAAAATATTAGAGAGGAATTGGAGGGACTAGGGAGAAACTGATGAGGCACATGTAGGTAAGTGTTACCCCAAGTTAAGACAGTGAATGTGATTCAACAAAGGACACATAATGGTTATGAGCTCTGGCAGAATTATTGATCAGATTATTATATTTTTCATGTAGGAGTATGACTGATATATGAAATGTGGGGTGCAAAAAATGATAT
A1-5	A1-5_(paired)_contig_41115	465	32	111	23	100	76.6	1.08e-12	RNA-dependent RNA polymerase... partial [Alfalfa mosaic virus]		CTTACGTGTGGATAATGCACCGGTTTTAAACCGAGGTTCATAGCAGTTTTCCGAAGACTGCCAGTTGTTGAAAACGCTCAGATCGATTCGACAGGGTAACAAATAAAATCTGTAGTTTAGATTTACAAAACAGGAAGCCGTCATGTTCATGTCGAACACGAGAGAATCCTTATCCTTATATAACTATAACCTGTAAGGTGGAGTCTAGATATAACCTATAAATTATAGTATGGTAAATGTAAATCACTACTTATTTACCTGTAACTAGAAATCACAATAGTAGAAGTATTTGTCACCTTAAAATCGCTAAAAGAAAAATAGCTTTAGTGTTAACTAAAATCACAGGACCTATGGTGATTGATGTGGCAAGAATTCAGATAAGAACCCAAGATAATAACT…
A1-5	A1-5_(paired)_contig_86504	331	40	9	3.0061	87.5	73.2	1.09e-12	P2 protein... partial [Alfalfa mosaic virus]		GTTTATTTTTATAAGTAATACATATAGGAAAAAGATTGATAGTGCGACAAACTACCTGCGAAAAACAACGAATAGATAGGCACCGTTGGATCTTGCATTAGATTGCAGTATTTTTTGACTTTCATGTATTTGAAAAAATAATACCACTGCCCCCCATGATTCGTGTGCCAGTCGCACTGTTATTTCTCGCACCAAGTAGCAACGCTCATACATATATAACTTATACTGGCATCGGCCGTTCTAGGTGCAGAGAATTATCTTCAACGGGCTTTAACACGGATTTAATCATGTCTTTATAGCTGTCGATGGAACGAACACCTAGAGGATCTGA
A1-5	A1-5_(paired)_contig_71840	390	35	72	19.3077	97.143	74.7	1.88e-12	MAG: P1 protein... partial [Alfalfa mosaic virus]		GATATAGCCACCGTGTTTCCAAACACATCAAAATCTTTGGAATTTTTTTAATGTTTTTTTTGAAGGTAAGTATGAAAAATGTGTACCTCAAAAAAGTAGAAACTAGAAAGAGAAACCTATGCTGCTGTTGCTTTGTGTTACTATTCATATTATTGTTGTCCACAGTGAATCATAAAGCTATATGTAAAGCATGAACCGTGCAAAATATACACGTAGGTATGTGTAGATAGTGTTTTGTAATATTGTGGGGTGATTGGTTGTATGTATGTGCAGCAATTTTGTAACTTGCGTCTTTGCCTCAGCGGAGCGTATCATTCCAAGCCTGGAGAAAGCTCTGGGTCTTGAAGCACACTTTTCAGTTACGATTGTTGATGGAGTTGCTGGTTGCGG
A1-5	A1-5_(paired)_contig_49912	430	31	52	12.972	96.774	75.1	2.3e-12	MAG: P1 protein... partial [Alfalfa mosaic virus]		CGTCGATGAAGTCGAAATGAATGAGATCGTTCTTATGATCAATCTCCCATCTAACATTAAAGTTAGGAATTTCCCCCTCGTTATGAATTAGCAAAAATAATATTTCTCTATCATAATTTGATCCAAACAACCAAGTTACTTCCTCTCTGAAAACAAAAGAGAGTTGGTCTGTAACAATTGATTCATCCACAGGTTTCTGACAAGCGTTACTTCAGATGTAATCAAACATACAATTATACATATTTACAATTAGTTTGTTTCGAATCATATCAGTTCATTCATCAAAGTAGCACCAAAAAGGTTCACTCATCAACTTACAACTTACAGGCATCCTAAAAAAATGCCAGTAAAGAGACTAATTTAGTGCCTTGCCAAATCCAGAAAGGCGTAAACCAAAGA…
A1-5	A1-5_(paired)_contig_72752	437	34	173	37.8192	100	74.7	3.16e-12	replicase [Alfalfa mosaic virus]		TCCTTCGATTTTTCTTCCATCTGGATGAGCTTCCAAATAGGCATGAACTCGCAAAATTGCTCTATTTAATTTTTGAGCATCTTCAACTTCCTTCGCTTTAGCCACTTTTATCATCATGAATGCAACATTGTGATTCCGGAGATTCCCGAATAGGTTTAGAAAGAGACATTCCTCCACCATGGTGGCCATCAGAAAAAGAATCATGGTGGAATGAAATAGAATATAGTGAAGATTTCGTCCCACCACCTTACAGAAAGTCACATGATTTGAAGAAAGGTCTGGAAAGTTTATGTTTTGACGGTTGTTATCAAACATATGTCTCCTAAATTCAAAAAATTAGGAATATGGTTAGACATTTAACGAGTTTGCAAGATACTCACTTAAGAAACAACTATTTGG…
A1-5	A1-5_(paired)_contig_90129	309	34	53	18.1683	100	72.8	3.29e-12	hypothetical protein [Alfalfa mosaic virus]		CTAATTCAGAAATTAGTATTATAGCTCCTCGCTAAAATACTATCGTCGGTATTACCGGCATCTCTACAAGCATTGTAGATCACATCATCGCTATCATGGGCGATGGTAAATTCATATTTCACATATTGATTTTAAGCAACACGACGGTGATTCACGTAAACATTGGCAAATGACGCTCATAACTCTTCTAATGTTCTTGGGGAACCCTAATTCTCACTCTAAAGTCATTTTAGTGAGAAAAAAATGGGTAAAATTCTCACTCAAAAATTCTCCTATCGCGAAGTTTGTGAGTTTTATCCTGTTAATTCC
A1-5	A1-5_(paired)_contig_73098	415	33	16	4.7325	100	72	4.02e-12	P1 protein... partial [Alfalfa mosaic virus]		AATGAACATAAAACAAAGAAAAAAGTGAAAACTAATACACTTAAAAGACTAACTGAAAAAATGAATATGCTTCTGGAAAATTGGTGTACTTGAGATGTAGAATGGTTGTGTTATACAAAATTAACCACAATCACGTAAACCAATGTGAATGTGCTACATATCAAACCACAATCACGTAATAGGGTCATTGACAAAATATAGTGGCTGGTAATCGAACCACTAGTAACAAAGTAGAAAAACAATAACAGTCATTCTCAATGCGCTCCCTTGCATGAAATTGTAAAATTGTGAAACTGTCAAAGTATGAAAAAACAAATTTCTGAAACGTGTCCATACAGTAATCTGCTTCACCCACAATTTCCGGGTGTTTTCGGACATACGACTTTAGAGACAATATTC…
A1-5	A1-5_(paired)_contig_59448	267	34	28	10.794	94.118	70.1	1.63e-11	MAG: RNA-dependent RNA polymerase [Medicago sativa alphapartitivirus 1]		AGGCAAAACTGGGCAGCTACTGCTGTTTAGCAACAACGAACAGTAGAAGTAAACAATGCAGGTGGAAAAGAAATTGGGAGTGATCGGAGAAGCACCGTGCACGGCAGCGAGAACCTACGTGAGAGATGAGAACTGCGCCTGCGCCGTGAGAGTGAACGTTGAAAAAAGGTTTGGGCAGCCATCAAAAATGTGGAAGGAGCACCGAATACTAAGCGGATCTTATCTTCATCATGGGATTCAACTAGATGCTGTCGAGCAAATGCTGTG
A1-5	A1-5_(paired)_contig_74793	455	31	163	34.5143	100	67	3.27e-11	coat protein... partial [Alfalfa mosaic virus]		GGCTACGGCATAGGAATGCTTGAAATTTTGATTTTGCATTCCCGCATGGGTAGGAGCTGTGAAGACCAACTCAAACCCGAACTTCTCATTGGCGCCCAAAACAACACCACATTATGTTACAATACATCTCCCAGATTCCAATTCAAATTCCCAGGTTCCAAATCACCTATTCAAACAATCAGTAGGATCAAAAGATCCCACCCCACATAACTCTTCTCTTCTTCCCAGTCACCAACTGCCCTATCCACAGACTGGTTCCCCCAACACCAATTGAGCGAAATCCCGTAACTATCAACCCCAAACACCTCTGCCTTAGCACAGACCCTCTGATCCTCATCCTAACCAACTAAACATCCCAAAACGAACTACTCTCTCCCTACTCCTCATCCTTCCTACACT…
A1-5	A1-5_(paired)_contig_28970	285	34	31	10.8246	91.176	69.7	3.39e-11	MAG: P1 protein... partial [Alfalfa mosaic virus]		ATTATCAATTCCTTTCCAAAAAAATATGTTTCCAACAATGTATTAAAGGTCCTCTGCACTGAAAATAGGAAGCACGCATTTTCAGGTCATATCTAGTGCGTGAGCCAAATGGCTCGAGATAGACTCAAATATCATTTTAAAATTTAGGCTAGACATATCTTCATACTAAAAAATCGGCTTGTATGGTGAGCAAGACTCGTTATGAATTAGCATATCTGCATCAACCATCATGGTGCAAATGAATTTCATAACGCCTTTTTGGTCCAAACTACATGCCAACTCTCC
A1-5	A1-5_(paired)_contig_41232	655	36	39	6.9405	91.667	73.6	5.2e-11	RNA-dependent RNA polymerase... partial [Medicago sativa alphapartitivirus 1]		TTTTGTGAAATTTTAAGGCACACACAACACGCTAAACAGTGGCAAACACCGTGAGAGAAGAAATAAAAACTGACAACAGTGTTTGATAAGTTGCTTGAAGGGTTTGGTAAGTGATGCGAAGCAAAAGTACAAGGAGACCAAAATAATCGACTTAATAACATCTTTGTAATTAAAAAAGAAAAAACAGAACAGGCCCTTATTTTGAAGCAATACTTCTTTGAAAACCATGAACCTGTACTAGTTATTGAGAAACAAATGAACTTCCAAAAAATAGGTATACCGTACTTGATATCAACTGATAATTTTAAGTATTTAGTACATATTTTGTTGATGCTTGTCTAAGTCATGTGGCGTAACACAACAAAAAAAGAGCAATATCGCCTTCAAAAGTTCATATTT…
A1-5	A1-5_(paired)_contig_89763	389	32	61	16.7301	100	66.6	1.2e-10	movement protein... partial [Alfalfa mosaic virus]		GTCGGTGTCAACATCCACTAACTCTTCTGTAGCCTCATTAAAAAGCTTCAAGGTGATGCTCCCTGAAGAACTTTTTAGTATATTTGGCATATAAAGACTTATAACCTCTGTTTCCTTTTTACTTCAACAAACCAGTATCTATATATTTCAATAAGACCACACACATACCATCAAAACCAACCCCCCTCCATGTTTAAGAAAACACTGCAAAGAAATGCAAATCTCATTAACCAAAAGGATGAAGCCGCAACAAATTTGTAGCCGATATAAAATACACAAATCCTACACTAGTTGTAACATGAATCTCCATGTCCATGCTCCATTACATACCACCATCATTACCACCAAAGCAAAGGAAACAAAGCAGCCTCAATGAGCAAGAAAGTGTT
A1-5	A1-5_(paired)_contig_24630	634	33	67	12.9164	100	72.4	1.51e-10	hypothetical protein [Alfalfa mosaic virus]		TCATCATCATCATCATCAACAAAAATTTTCATACATAGGGTAAAAACGAAACCCATAACTACACATCTTATAATATAACATATGCATCTTTAATTCACAACAAAGCGACTCCATGACGTCACGATCAATCCATGACTTTCTCTTTACCTTTTCCTTGCACAACCTGTGAACCTTAAATTTACTTAAGAATAAGCTTACAACTTCAAATGCTTGATATCAAACCCTAGAATCAAAACCCTAGTTGAAAGAGAGATGTTGGTGAAGCTTGCTTCCAACTTGTCACCAACAATTACCAAACCCTAGCCTTGCTTCAATTCTAACTTCTTGAAGGATTAAGTAAATATTAAGGGAGGATCATGAGTAAAAAGAGGAGTAGAGAAGTTTGCTTCTTCATAACTT…
A1-5	A1-5_(paired)_contig_56758	428	34	102	25.1144	100	68.2	1.6e-10	126 kDa protein... partial [Alfalfa mosaic virus]<>126 kDa protein... partial [Alfalfa mosaic virus]		GCTCTCGTCCTGAACCGGTGTCCGTTCAGAATGAGAAGTCGCTGACCTAGAAAATAGAGATTTCAGATCTCTCTTAGGCAACGACAACAGAGCTTTGGCGACACCAGTAGCAAGTTTCTACCTTGAAAGAACATTAACTGAATCTCACAGTATCACTATCTTTAAACACACCAGAATTTCCTTTACTTCTTCGGGTATGGGAAAGAAGTTTGATAGGAAACCCTCTGCAAAGTTGATAGGCTTAGGGTATTGAAAAAATGCCATAGTCTCATCGAGAGAAAACGGCTTGGATATTGGCTTAAATAATCCAGAGCTCAGTTCTCACTGTTTTGTCGTTTTACATCAAGAAAAAACAAAATAATGCAATAACATAACTACATAAAAATCTGCAAAATTATG…
A1-5	A1-5_(paired)_contig_50384	625	35	44	7.6608	91.429	72	1.88e-10	RNA-dependent RNA polymerase [Medicago sativa alphapartitivirus 1]<>hypothetical protein [Echinochloa crusgalli partitivirus]<>RNA-dependent RNA polymerase [Medicago sativa alphapartitivirus 1]<>RNA-dependent RNA polymerase [Medicago sativa alphapartitivirus 1]<>RNA-dependent RNA polymerase [Medicago sativa alphapartitivirus 1]<>RNA-dependent RNA polymerase [Medicago sativa alphapartitivirus 1]		GAAACAAATTTTTTTGGCTAAACCGACACTCATTTTGAAACGGAGGGAGTAAAATAAATACATCAACAATATAAAGTTGTCATATTTATTAATTGAGGCAGCAAAAGTGTGCGAAAATAATTGTCGCACAATCCACGCGAAGGAGCTGTAGCATTAAGGACAGTCCGATATCTCTCTTTCTCATTCATTCTCTCAGCCAAAATGACAACTTATCCTTGAAATAAGTCGTGTGTGCTATATTGTGCTGATGTTACCACCGCTCACTATTCACTATGCAAATTTTGCCTCTCCACTAATTGAAAACAGTGCTGCAGAATCAGACAAAAATAAACATAGCAGAGGTATTTATAGTCTTTACACTGCAGTGGTTGTAGTGGTAGTAAGTAACCACAGCGACTG…
A1-5	A1-5_(paired)_contig_33718	623	35	210	41.5522	94.286	70.1	2.49e-10	P2 protein... partial [Alfalfa mosaic virus]		TATGGTTGCTGGCATCGGCCGTTCTAGGTGCAGAGAATTATCTTCAACGGGCTTTAACACGGATTTAATCATGTGTTTATAGCTGTCGATGGAACGAACACATATAATATAACTTTGTAAATGCACAATTTAACATAAGTTTACATTTGGTCCTTCATACACCGGCTGTATCACAATCAATTTTCTTCCTATAATCTGTCTCAAAAAACAAACCACTGGTTCTCTTAAAAATGTAAATCAAATTACAATTTGACAACAAAGGGCAAAGATGGACATTCTGATTGCAAAGAAAAGGGGGCCTACAAATATATAAATCAACACACAATTGACCGAAGGGAGTTGTAAGAGTTCGGGCCAACACTCAATTCATGAATATTAGTTGACAGTCACTTTCGAGAC…
A1-5	A1-5_(paired)_contig_4835	573	33	47	9.8604	100	70.9	2.64e-10	P1 [Alfalfa mosaic virus]		ATCACATAAAAATATGGTGTTGAACATCATTTTTGATATCCACCTAACATTTTTCGGATTCAAAACATCAATACACTATGCAAAAAGGGGGTTAAACAAGTTGATCTATCAGACCCTACCGGCTTTGGAACTCCTAAATCATAATTTAAGTTATGTTGTGACAAATTAACCATAAGATGATGCATGGGGTATATTTGAATAAGTTATCTTGCTATTTTCAGCATGGCATTCTGACATGCATTGAATCCTTTCAGTTTGTAATATCTTCAGGTTGATTGAATCTATTTTGATCAACAAGGCTTCAAAATCTTATCTTCTCCCACATGCTTGCACCATTTCCTCCAATAATAATTAAGTTAAATATTCATACCAAAATTGAAAACCAATTTAAAGATTTTA…
A1-5	A1-5_(paired)_contig_50378	292	31	66	21.25	100	67	2.97e-10	MAG: P1 protein... partial [Alfalfa mosaic virus]		GTATGACACAAATAAAGAGCGTTGGTATTTCTCTCAACGCTTACTGGGGAATTTATCGGCACAACTTCGATAGATCTTAGTACTCTGGAATTTGTGACAAAATATAATGAATGACATGAAACACTTAAAAAGGACACAAGATATCAAAATTGACTTTAATTTGTTTCAAAGACATGATTGGCACAACAAAAATAGGATTGTACATGGTATTTGCACATCAACATGTTTGCTGCTATATTCAGAATCTGTTATGCAGATTTCTACTTCATCCTTACATAAAAGTTAAACAAAT
A1-5	A1-5_(paired)_contig_74292	532	31	42	8.7613	96.774	70.5	3.17e-10	MAG: P1 protein... partial [Alfalfa mosaic virus]		GGAGAGGTGGCATGTAGTTTGGACCAAAAAGGCGTTATGAAATTCATTTGCACCATGATGGTTGATGCAGATATGCTAATTCATAACGAGGGGGCGTGGGGTTGTCGACAGTTCACAATCTTGCTTCACATGTTATTACTTGGCGCATTTTTATTTTGGGGTTTCTGGATTAAATAAAAACCTATTCTCGCAAACATGTTATGTTTGTTTTGTAATTTTTGCTTAGAATTGATTCTGGGCCACACGATCTAGAACGCCCCAATAAAATTGCTTCATGTTTTGGTCTGTTTAGTTAGCTTAAGTTGGTAAATTGACCCATGATTTTCGTAATATTTATGTCTCCCATACGACTCTTGAATTTATATGCGCGGGCCCACACAGATATGATATAGCGAGTTT…
A1-5	A1-5_(paired)_contig_56759	417	31	76	18.0768	100	68.6	4.03e-10	RNA-dependent RNA polymerase... partial [Medicago sativa alphapartitivirus 1]		CCGATATTAGTAGATAACTGCCATGGGTAATGGCGCAAGTCAGAAAAATGTATAGGCTTAAGTAAAGAATCAGGTTTAAATAATTTCCGAGTGTGGTATTAGAGCCTCAACAGTTAAAACTAATCAGAAAATAGACGCTAGGAATGTTATTTCAATTTCATCTACTTCGACATCTTTGTCCTTGAAAATTGAAATCAACCTCCTAAAATAGCTTGTTTACCCCCAAGATGAATGCTTTGTTCTTGCTCATGCTCTACCTTCTCAACTCTTATCGTGTGCAACATCAATTATCAAGACAGTCTATGGATAACGCTACTGTCATTCTCCATATCAGATGAGGAATACAAGTGTTCTACAAACACCACACCCTCTGTCTCTGCCTCAATACATCCCTTTTTT…
A1-5	A1-5_(paired)_contig_35621	334	28	905	205.066	100	62.8	4.05e-10	coat protein... partial [Alfalfa mosaic virus]		CGCATCGAAGTCCAAACAAAGGGCTACGGCATAGGAATGCTTGAAATTTTGATTTTGCATTCCCGCATGGGTAGGAGCTGTGAAGTGATTGTACAATACTAGCGGACCCAACCACAGAGCATGATTGGTCCCTCTCCCTTCACCATAAATTTTTATATCTCCTTCGGTAAAGGCTGTCATGTTATTCAGAGTATCCTATGCAGTCAATGGCTGATTGCAGAGTGTTGCATCCAACCCCCAAAACGTTGATGTGGTGAAGCAGGTTGCAGTATCGCTGCTTCGCCGAAACTTAGGGTGACAATATGTGTAAGAGCTCGAAAATAGAAGATTGCAC
A1-5	A1-5_(paired)_contig_68128	328	31	7750	2380.07	100	65.1	4.88e-10	126 kDa protein... partial [Alfalfa mosaic virus]		GGAATGGCGTTATAGAGTTTCTTCACTCTATAATAAATCGTTGTTGCCACTGGAATATAGTCATCCGGGCTGAGAGGTTTGCCCGAAATCAAAGTTTCACGTTTTTACTCTAAAAAGGAAGCTTGATTACAACAACTTTGTGCAAATTTGACAACCAGACACAAAAACTACTTTTTGTCACTTCAAGTCAAACAAAGATTTGGAGGCAAAACCAATTATGAACCTCTCCACCATGAATGCAAACACACATTGATGGTGTTCCGGATTGAAAGTTGAGTTGAAGGTAAATCTTGCACTCTCTTCTGACACACTCATGCTTTCATCTTTC
A1-5	A1-5_(paired)_contig_20469	289	27	121	35.4533	100	60.5	3.42e-09	coat protein... partial [Alfalfa mosaic virus]		CATTTGATCTACTCTTCTTACATTTAGTGAAGCATGTAGTACCATCTAGCCCTTAAGTGCTCAGCGCATAAATAATATGTAATGGATGAAATCAATATCTACCATACATGTGAAATGTTTCAAAATCCACACTAATTTCTTAAATATCTCAAAAGAATATCAAATGCACAGCTTTAAAAGTTTAGAAAATAAGTAGATTTGAAACATGGCCGGCATGGGACGGCGTTATAGAAAACACCATCCTGTAAATCAGATCCTCTTCGAGGATCCGAGGTCCCGCGAAATCCTT
A1-5	A1-5_(paired)_contig_34100	252	33	12	4.4802	87.879	63.5	3.53e-09	RNA-dependent RNA polymerase [Alfalfa mosaic virus]		CTTTGCTTTCCGCTTTAGCTGGAGCGGGTGCCGCGGCTTTAGCTTCAGATTTGGCAGCAGGGGCCGGTGCGGCTTCCTGTTTCGCGGCCGCAGGGGCAGCCGGAGCAGCACCTTCGACTTCGAACACCATGATCAGTGAGCCGGTCTCAACTTTGTCACCGGTAGAGATTTTGATCTCTTTAAAATGGAAACTTGCATCAAAGGCTTCAGCATCGATGGAAAACAATTGATGGAATTTTCCGCTTGGTATAG
A1-5	A1-5_(paired)_contig_51842	369	30	140	45.6152	100	65.1	4.12e-09	hypothetical protein [Alfalfa mosaic virus]		CCATGATAGCGATGATGTGATCTACAATGCTTGTAGAGATGCCGGTAATACCGACGATAGTATTTTAGCGAGGAGCTATAATACTAATTTCTGAATTAGTCATTGGTAATTCAATGCTCACAAGTATTTTAATGTTGAAAATTGAAATAGTCATTTACTTTCCCTCAAAAAAAGAAATAGTCATTTACTTTAAATTAAATTAATCTACGGGTACCTTCTCCTATTAAAATTGTTTAATTTGATCAAGCCTTACACGGACAAAGAATTGTTCATAATCCCATATTTTAATCACCTATATATTTACCAAAGACCATGCTCTTGATTTCATAAAATTGAAAAACAAAACTACATAGAGAATTCAGAAAGAGG
A1-5	A1-5_(paired)_contig_57796	467	31	46	10.8822	100	65.9	6.17e-09	replicase [Alfalfa mosaic virus]		GCCCTAGTCATAATTAAGTTGTAGGAATAAACAGGACATGTATGATAAACAATTAGGATAGTCATCCTTGTGAAATTAAACTGCATAAGATTTAAAATATGAGAAGGAATTGAAAAGAAAGGTATGCCACTACATTAGGAGGAATCGTGATGAGAATGTGTGAGGGAATGAGGGCAGGAAATTATGCAGTCAGATAGTGGATAGAAAGCATAAATTGGGATAACATGAGAGAGAACAATGCCTCCTAAATTTCCCAAGATATTCTATATTTTGTTTTTAATCCATAAAGTGGGGGGAAAAAGCATCTACTTTCAACGATTTCTGTATAAACATATCACTATTTGTTATATCACACTGACTGATATCAAAAGGATTTTTCTTCCATCTGGATGAGCTTCC…
A1-5	A1-5_(paired)_contig_54654	264	31	6	2.6136	96.774	62.8	7.74e-09	MAG: P1 protein... partial [Alfalfa mosaic virus]		CACAAATAAAGAGCGTTGGTATTTCTCTCAACGCTTACTGGAGAATTTATCGGCACAACTTCGATAGATCTTAGTACTCTGGAATTTGTCTCTACATGTCACTCACACATGGATCATGTACATCACAATTTAGTACCATTCTTATCATAAATAATACATTTCAATCAGAAAACATGTTCCCTATAAATTTATTGACAATCCAATTCATTGTGGGTTGCTAAGATCACCCATCAAGAGGATTAAGCACCTGTCCAACAAAGATGA
A1-5	A1-5_(paired)_contig_29698	312	30	21	8.5673	100	62.8	8.35e-09	movement protein [Alfalfa mosaic virus]		AGATAAACTCAAACACATCAATCCAATCAGGCTCACAATATATCAAAGGATTTCAAAATCTCTGCAACCACATCAGGATTGCATTTACAGTTGCATATCCAACATTTGTCAACAATTTTTAACCAGGTTTACCAATTGTAACATATATTTTCTCACAATCATATATACAAAAGTTTTTGTTCCTAATCAAATCTTAAATCCTTTACAACTTAAAATCAACGGGAATAAAAACTGTCTTTGCCTTCCCGGTAATCTTAGCTCTTGGTTCTAAAAGAACCGGACTGGGATCATTCTTTGATCCCACGCCTAACC
A1-5	A1-5_(paired)_contig_43701	344	28	28	7.9913	100	63.5	9.64e-09	126 kDa protein [Alfalfa mosaic virus]		GTACAAACACAAACTACACTGTAGAACATGGAAAAAAAAAACATGGCTTGATTTAATGATTGAAATAGAATATAATTAACACAACCATGGTCCAAAAGCAACTAAACAGTACATAAAGCCAGATTAGACTGTATCACTTGTCATTAGAGAAACCAAATTTGACAAAACTGACTGTATCCTTGTTTTTCATACAAATTTGTGTAATTCCTCAATCACCTATTTTACAGATTTCTAAACTGCCTAACCAACCAGAGATTAGCGCTAGTAGAATGGATGGCAAAAGCATAGTCAGCTCGCCTTGAGCATTTCTGAAACGTGTCCATACAGTAATCTGCTTCACCCAC
A1-5	A1-5_(paired)_contig_76549	361	31	8	2.9696	87.097	63.2	1.75e-08	126 kDa protein [Alfalfa mosaic virus]		TCAAGATTTTGGAGGTGTGATGGTTATTGACTTAACTTATTCCCTTGGATTTGTCCCCAAGATGCCACACTCCAATGGGAGCGAGGAGAGGAGGCTCGTGTTTGTTGTGTGAATCTATCCAATCCCAATAGCATGGACAGACATTAATAACTAACTGTAAAAGATGGCGCTGGGGTGTACCTGTTGTTCCGTTCACGTGTGTTGTTCACGTTTAATTGTTGAAGCAGCAGCGTGGCTAATGGTGTTTAGCAAGGCTCTCCTATGGTGGATGTCTTGAGCAAAGAAGAAAGAAAGAGGGGGGTGAGAAGGGAAGAGACTAAAGGAGACTAGGAGAGTATGAGTATAATCAAGTTAAGAGATC
A1-5	A1-5_(paired)_contig_49843	410	29	328	53.3488	96.552	62	1.9e-08	126 kDa protein... partial [Alfalfa mosaic virus]		GCTGGAAAGTTGATGAGGTGTAGGATGAGAGGAGGCGCGGCAAGGACAAACGATACATGCCGATGGTGGAATGTTCGTAAAGTAGGGTTTACTATTGAATGAATTAGGGATGTCGAGACTTAAAATAAACCTGGGGACACTCCACAAGGGCTGGACAGACGGTCGGATCCAGACCAAAAACCCAAATCCAAACAAACCCGCGGATGATGATTTCCTCTCCATCTCCGTCCATTTGCGACGCCGGTTTCCGCGGATGACGGATTGAGCGGTTTTTCGGGTGAACGGTTGGGTTTCGTCGGTTAACAAAGAAGCCTTAAATTCAGCAGAATACCACGTTGGGCCTTCAGAACCTTTTAAAACAGCATCAGTCGATAGTCTCTCTCCTTTGTCTAGGAGGGA…
A1-5	A1-5_(paired)_contig_70152	333	38	587	196.24	97.368	62	2.74e-08	P1 [Alfalfa mosaic virus]		GTTGATTTTGTTGATTCCTTTGAAACCCATTAATCAAAAACTGTGAAAGATTAAACCCTTTTGGTGTTTTGAAAAAGGGTTGTCGGAAAAGAGATGGCGGAGAATGCGAGATGAGAGGGAGAAGAATGAGGAGAGAGAAAAGGGTTGGTGAATGAATCTGTTGTCTCTCTGAAACAACACAACACAACAAACCAATCTTCGGAGAGAATAGACGAGGTTGCTTGTGTCTCGACAAGGCAACTAATCCATGGCATGGGCCATTTATTGGATCTCTACCAGTAGTAAGACTCGTTGAGGTACGAGTTAAACGACAGAAATAAACATTGTCGAAAG
A1-5	A1-5_(paired)_contig_83019	379	29	262	72.153	100	62.4	3.91e-08	RNA-dependent RNA polymerase [Alfalfa mosaic virus]		CTTTCTTACGAGCATCAATGATACAAAAACATGTTTGTAACATTGGAATGATGGATCCACTGAATCGAGTTCAGCGACTTCGTTGGAAATCTCTTCAACGGAACTCTATCAGATCAATAGCAGCAACACGCCTAATCAAAAACAAGACACAGCTTTATGAAGTGCGTAAATATCTCACAGTGACATAAATAATCAAAATTGGCAACATCCAATAATGACACACTCGACATCCACCGTGCTCCATTTATGCATGACAACAATTGCTTCTTCAACCCTACATAATAATCGCAAAATGAAATAATCAGCCCAAAAGAATCATGAAAAATCATGAAAGTAGAGTGTAGACCATCACTCATGAAGATCCAAGCAAGAAACTTTC
A1-5	A1-5_(paired)_contig_83073	357	29	67	15.9804	93.103	62	4.16e-08	RNA-dependent RNA polymerase [Alfalfa mosaic virus]		GGCATAGTAATCAAAAACTTACTGCATATGAAAGGCTGGTTATGAGGAAACTTTGCTTCAAGATTAAAAAGAGTCGTGAAAAGAATCTTGATCAGTACCATTGCGTAGAAACCTACTACCGTTTACTTTTGGTGTTTCCAAAAATAATGGTGTTTCCTGTTTCTATCTCTACATCCTATTTTACTTTTCAACATTTCATGCTTCACAATATTCTCAATTCTGAACTAAACATATTGTCCTAAAGAGTATGCAAAATATTTAAAACCTAAGTAACCAACACATACTTCTTTTCCCAAATGGTATACACTAATATTGGTTTATTTATGCAGGTTCTCAGTTCTCACCACATATTAAATT
A1-5	A1-5_(paired)_contig_30508	189	26	3	1.6984	92.308	59.3	4.74e-08	RNA-dependent RNA polymerase [Medicago sativa alphapartitivirus 1]		GTATCTGCAAAACAATTGTTTTCTGATTTTCTCAATTGAATATAAGGATGGAATTGTTGGATGCGCATTTGCCATCTAACAAGTCTTCCTTGTTTATGATCAACTTTTAACCGTCAGGCAACATTAGCGGAATCGTTACAGTTCCGTCAGTCATCCAATTCCATAGATCCTCAATTCTTTGAGGGTTGG
A2-1	A2-1_(paired)_contig_486	11818	3835	6484	76.4932	100	7422	0	polyprotein [Snake River alfalfa virus]		CATATGCCTGCTCTGACCGAGCGTTGAGAAGCGATAAGACTTTAACGAAAACGACGTGATAAACTGCTGGCAGCTAAAGGGTAAAGAAGACTCAGGAGAAACAGCGAAAATCACAGCGAAAAGACGGGAAAGATGGCTAGACAATCGGATGCGATGAAGAGGTTGACAACAGGTGCAGAGGAGATGATGGCAAGAGGTAGAAGAGGGTTAGCCCTAAGACTGATGGATAACGTGTTGCGATTAGGTGAATATGCGTTGAAGAACTACATTTCCCCGGCGATCGATAATGATTGTTATAGAACCGTCCAGACTGTTGAGATAGAGGAAGTCGAAGGAAAGGAGATAAAGAAAACGGTTGGGGCTCCTAGTAAATTGGCAGGCGGCCTAACTTTGGATCAA…
A2-1	A2-1_(paired)_contig_28	8082	1908	6796250	126015	98.847	3856	0	RNA-dependent RNA polymerase [Pea streak virus]		GACGTGTCTCTTCCGATCTCTCCCCCCCTATCTTTTTGAAATAATCCTAAGATCATTTCAAAAACATATACATGGCTCTTACATACCGTAGTCCATTGGAGGAAGTGTTGGGTTCTTTTTCTTCTTCAGAGCAAAGCTTGATTGCGATACCTGCTATAGCAAACTTGAAGGGAGTGGAACAAGATAATCATAACTTATTCAATTATGCGCTGAGTCCTATGGCTAAGCAAAAATTAATAAGTAATGGTTTGTATCTCAGTCCTTTTTCAGCTATGCCTCATTCGCACCCAGTTTGTAAAACTTTGGAGAATTATCTGCTTTATAAAGTGTTACCAAATTATATAGATCATAGATTTTACTTCGTTGGAATTAAAGAGAGTAAAATCAACTTCTTGAGAA…
A2-1	A2-1_(paired)_contig_604	5876	712	4989	119.61	99.438	1352	0	coat protein/movement protein/aphid transmission fusion protein [Bean leafroll virus]		GCCACCTTAACAACAAAGAGGTCCGCAAATCTCATAAAGATTCGAAGACCTGTTCCTGCAGGATCCATTAGAAGGCAAGCAGGAACGCCCCCTTGTTGTCGCTGAAGAGCCAGCGCTGACATTTAAACCCGAACAGAGGGGGGGTATCTGTTAGACCATCTGTACATTGGCAACTAGTACCAATGATGTCCGAACAATCATACCTGTTTTTGTTTCCGTACGAGGAAGAACTAGTTTGGCTTTTGGCCTACTACAAAAACTCCCCAGAGTTGTAACCTACAAAAGTAGACGCAACTCTTTACTCCGCGCTTCACTCTCATCTCATCGAGGTGGCGCAAATTTGTTTACCCTGTTGAATCAGGGGCAGTGTATACGTCAGAAGCAACGTGAGTTTTGATC…
A2-1	A2-1_(paired)_contig_1554	1892	586	801	58.1766	100	1194	0	RNA-dependent RNA polymerase [Medicago sativa alphapartitivirus 1]<>hypothetical protein [Echinochloa crusgalli partitivirus]<>RNA-dependent RNA polymerase [Medicago sativa alphapartitivirus 1]<>RNA-dependent RNA polymerase [Medicago sativa alphapartitivirus 1]<>RNA-dependent RNA polymerase [Medicago sativa alphapartitivirus 1]<>RNA-dependent RNA polymerase [Medicago sativa alphapartitivirus 1]		TGAGGAAGGATCAGATCAAGATTCCAGAATTTAAGTGAAATACTCTTACCCCTGGTCTTACAAATCTAAAGAATTTTAGTCTTTGCAGAATTACTCTACATATACACACACACACAAACACACAATGAAGAATATCGAGATAATCGGTTACAAGCCCTCTTTGGCTAAACCTATTCGTGGTAATGTTGATCCTAACTCAAACATTAATTACGGTAATATCGTCGATTATGCTTTAAGAAAATACCTCACTAATGAGGAGTTTACTATCGTCACACGTGGCTATCGTCGCTCACAATGGGCTGAAGACAGTCTTAAAAGTGATTTAGATAAACTAGATTCAGACTACTTTCCCGTGCTCAAAGATACCCATTATTATAATGCTATCGAACACACTCGGAA…
A2-1	A2-1_(paired)_contig_1202	1819	606	1808	136.43	99.67	1191	0	RNA-dependent RNA polymerase [Alfalfa mosaic virus]		GCTGGTTATGAGGAAATTTTGGTTCAAGATTAAAAAGAGTCGTGAAAAGAAACTCTTGATCTCTTGGTAATTCCTCCACAGTACCTATCAATGAATCATCACCGGAAGCAACAACGAATTTCACATTTGGGTCCATCAAGTTATACACATGACACAGACAAGCTAGTGTCACTATTGTGTTTCCCAAGTATGTGAGCGCATCTCCAGTACGACGTTGGAAATCGACGTTAAAGAAAACGCCATTCTTCGAATCTGAAATTCGGGATTTTCTATGCGCATTAAACCATAAGGTTAGAAATTCGTTGGGTATACCTAAGTATTTCAGAAGCCTTTCTTGGATCAAGTGATGCAACTCATTTTGACTTTTGTCAAACTTCGAAAAGTCTATCTCTTTAAAAT…
A2-1	A2-1_(paired)_contig_1879	5075	547	1561	43.0756	98.172	1073	0	polyprotein P2ab [Lucerne transient streak virus]<>polyprotein P2a2b [Lucerne transient streak virus]		TTATGCCCTTCTACTCAAAAACATTTTCTGAATTACTCGTAAATCCTCGCGGCTAATGGATTAACGAAAACCATCATACGGCTACTTAAAGGGGTTTAGCATTCCCGTCCTCTCCCTCCGCATTGGAGGTGTGCTTCGCAGCGTCCTCTTTGGCTTGAGTCGCTACAGCCGGAGTGGGGAGGTTCAATTCAGCGCTTATTGGGTCGAATAATTCAACCTCATAAGTGGCATAAAGAGTACCCACACTAGCTATGTTTATGGAGCTGTTAGCTGCAGCTATAGTTAGCCGCGCTGGAGCGTAGATATTAAAATCTGGTTTAGACAACGCTGCCAACTCCAAAGCTGTTATATACCTCCATCTCTTCTGTCGCCAGTCAGGATCAATGTCTAAACAAGTTG…
A2-1	A2-1_(paired)_contig_2957	1297	353	2062	213.3	100	695	0	P1 [Alfalfa mosaic virus]		GACCTAGAAAATAGAGATTTCAGATCTCTCTTAGGCAACGACAACAGAGCTTTGGCGACAAAATCACCAGGAACATTGACTTTATCCAGTGCGCTTAAAAAGGTAGGACCAGAATACCACGTTGGNNNNNNNNNNNNNNNNNNNNNNNNNNNNNNNNNNNNNNNNNNNNNNNNNNNNNNNNNNNNNNNNNNNNNNNNNNNNNNNNNNNNNNNNNNNNNNNNNNNNNNNNNNNNNNNATAATGGTATGATTCGTTGAAGAAGATAACATAGTCGCTATGGACTGAATTGCGGAATGAGCATCAGAATTAGGTCTGAATTGCCTAAAGGCAACTTCAGTAACTCTGGTAAGCACTTTCTTGTCGACAAGTACTTTCCGCCTCACTGCTGTCTGGTATGAAT…
A2-1	A2-1_(paired)_contig_21248	831	276	45	7.7232	100	580	0	RNA-dependent RNA polymerase [Medicago sativa alphapartitivirus 2]<>RNA-dependent RNA polymerase [Medicago sativa alphapartitivirus 2]<>RNA-dependent RNA polymerase [Medicago sativa alphapartitivirus 2]		CTGCCATCTGGTAAAATTAGAGGGGTGGTGAGGATGGCATCAGTCATCCAATTCCATAAGTTCTCTAACCTTGCAGGGTTGGTGTCGGAAGTGTCAGGGTAGTGGTAGGTAGGGTGGTAGCCATGTTCAAAAGTAAACATCGGTCGCATAATCATTGCGTGAATATCACGAATGACAGTGTGGCGTGCATCTTTATCAAATCGGCTCCAATCTAGAGTCACTACTGACTCAAATCGAGGAAGGGCTGTAGAAGCCCATGTGTGAAGACGGGACCATCCGCCAGTAATAGTTTCATATCCCCAAAGCATTGGAGATTCAGGTCCACGGTTCAGCAAGCTGACTTGTATGGGCCATATAAACATTAACTCTGCCATTAGCAAAGTTGACGGGGCGCCGAAG…
A2-1	A2-1_(paired)_contig_43556	928	284	60	8.8168	100	567	0	capsid protein [Medicago sativa alphapartitivirus 1]		GGTAGTAGCAGTAACAGGTATGTGCATACCCTTCTTTGGGTAAGCGGGGTCAGCGGGAGGGGTGGGGTTGATGATACCATTAAGGTGCTCAAGCAACGCAAAAATCCCAGGGACGTTTGGAAGCAGGTTTGAAGTGATATCATTCTTAATAAATTCATCACGGCGGTTAGGGCCGACAACTGCGGGTAGCCTTGGATAGACTTTCCCGAAAGTGGGTATTTCAGGCTGTGAAGCACACAGCGTTTTGAACAGAGGGATGAGGGGACCAGCGACGGTCAGGCTTTCAAGTGGATGAGCATCTAGGAAGCGGACCAGAAATTGGTGCTTACTCATATCAAGTTCACCAACATAGTGTCCAGCGCGAATGCACTGAACCCAGAAGATCACGCCATAATATAG…
A2-1	A2-1_(paired)_contig_4359	858	245	742	115.436	100	467	1.03e-163	movement protein [Alfalfa mosaic virus]		TTCCCGGCAATCTTAGCTCTTGGTTCTAAAAGAACCGGACTGGGATCATTCTTTGACCCCACACCTAACCTTGTCCTATCAAGAACAAAGTCCGTCAATTTCCCAGCATTTAAGAGATCGCGGACTGGCTCGGTCTCAGCAATTGGAAACTTTAGGAAATCGGCACCCCTTTCGAGGATCTGCTTTCTGCTTAACTCATCTTCCCAAATAGGGTATAGAACACCGACAGCAGAGTTCACATTGGTCGAAGCAACAGCGTGGACGACTAATTTTAAGTCGTGTCCTTTCGCTGCATCTTTCGCCAGAATACTCCGGGGGTAACGTCCAGCAAATATACATGCCTGGGTAGCATCATGGTCGGTGTCAACATCCACTAACTCTCCTGTAGCTTCATTAAAA…
A2-1	A2-1_(paired)_contig_2836	774	264	1769	307.116	88.636	476	5.72e-157	replicase [Alfalfa mosaic virus]		TTCTCCGTCCCATCTCAGAGTCACGTATCCATCCTTGCTCATTGCTCTTTCATATTCTGCAAGGGGATAACTTCTAGCAGTAGGTCCGACCCAAGTATTTTTCTTTGGGATGAAAGCTCGACGTTTATCGTCACCGGCCCATACTACATCAAGACCTTTTGTCGTCCACTGACAATGATCACCCAATTTATTCAAGGTAATGATAGAATTGGCTGAAGTGGACTTCAAGTAATCAATTGCTTCAAGAATGGCATCTGAATGAGGNNNNNNNNNNNNNNNNNNNNNNNNNNNNNNNNNNNNNNNNNNNNNNNNNNNNNNNNNNNNNNNNNNNNNNGCGATGAACTGAGAACTCAACCCCAGTCCTTCGATTTTTCTTCCATCTGGATGAGCTTCCAAATA…
A2-1	A2-1_(paired)_contig_19928	802	245	20268	1789.34	91.429	444	9.77e-153	MAG: putative nucleocapsid protein [Alfalfa nucleorhabdovirus 1]		TCTAGGTTTTGGAAATACAGAAATCTCAGCAGATTGAATGCTCTGGGATCCTGCTTCAAAGTCAAACTTGTCTCAGCCGAGGCAACATGCAAGACCAGAGTGTTTTTGACTCTAACGAAAGCATCGAATGCACTTCGCTATGCCGGAGAAACTGTAGAAGCCGGAGCAAACTTACTGAATATTTTTGATGATTTCTGATAGAATTTCATGTAAGTACCTGGTAATTTGCTATACTGGAGCGACAGAGCTACAGAGGGTGATTTCACAACATACCGGGTTAACCATGATAAAAGGAAACAAATAGCGTTTGCCTGATCTTTCATTGATTCCTCCATTCTCTCTGTTGATGGGACTATTGTTGTGACGACAGCCGGAGACCCACTTTGAGTCATAGACACC…
A2-1	A2-1_(paired)_contig_63311	568	189	16	3.7483	99.471	386	2.6e-131	RNA-dependent RNA polymerase... partial [Soybean leaf-associated ourmiavirus 2]<>RNA-dependent RNA polymerase... partial [Soybean leaf-associated ourmiavirus 2]		CATACCGAGACGAAGGGTCTTAATGACGGTTAAAGAACCGCCGACCCAACGGACAAGAGTAGAGTTGAGAGTTCCAAACTCTTTACTCACTGACGTCTTGGTCTTTTCGACTTCGAGGCCTAAGCCCCCGACAACAGACATCCAGCTTTCGCTAAAACTAGCGCTTGACTGAAACAAGATGTCATCTCCATTAATTAGCACGGGAATGTCCGACAGACCACACGACCTTTCAGCGTACCGAAAGGCGATGTAGTTTTGAAGGCAGAGAAGTGGGAAGCAAAGATAGCTACCCATCATCTGGCCACGCGTCGGGACAAAGTGCTCCTTCAGGCCATCATCACCCTCGTAAGAAAGATTAGGACGCTGTGCAGCGACCGCATATCTAAAAACGGGGGCAGG…
A2-1	A2-1_(paired)_contig_636	536	164	1093	278.634	97.561	332	1.39e-103	replicase [Alfalfa mosaic virus]		ACAGGGGAATTTATCGGCACAACTTCGATAGATCTTAGTACTCTGGAATGTGTCTTCACCGGTCTCTTGTTATTGTAAAAATATTTTTCAAGGTAATAGGTGGCATCTGCTGGGGATCTCCAGGTAATTAATTTCCTCTCGACTTTCCCAGTTAGCTTATGATGACGAAAAACAAATGACGGATTCCTTGAGACAAAAGGAATTTGTTCCGTGTCACCAAAACCAATGACTTCGCTACAACCAGCTAAAGTGGCAGCGGCATAGACTAAACCTGCATGTTGCAAAAAACATTCATCAAAAATTAACCTCTGTGCTTTTACCGCCGAGGCAGACATTAAGTAAGAATCACAGGTACGAATGTAATGCAACTTTGTCAACGGTGAACAATCGATGGTTTCT…
A2-1	A2-1_(paired)_contig_14407	463	153	222	62.0584	99.346	291	1.42e-93	P2 protein [Alfalfa mosaic virus]		ATCTTACCTAGGGATTCTAAAGCAGCTTCTAGGTATAAACTCGGTCTTCTGAGATACCTGTGTGCTGTCATCGCGGCAACGCATCGGATAACATGGTGATCATCAAAAACACCAATCGTATCAATCCAGGATTGATACCATTCATCGAATATATCGGCATTGACTTTCTTCGAACCCAAGCGTATGAGGAGTTTCAGTGGATTCGGTACCGGCAGTACAACTTTGCTTCCACTCAAAGTGGGCATAGTAATCAAAAACTTACTGCATATGAAAGGCTGGTTATGAGGAAATTTTGGCTCAAGATTAAAAAGAGTCGTGAAAAGAAACTCTTGATCTCTTGGTAATTCCTCCACAGTACCTATCAATGAATCATCACCGGAAGCAACAACGAATTTCACA…
A2-1	A2-1_(paired)_contig_20603	450	149	67	19.2356	100	288	9.76e-90	RNA-dependent RNA polymerase [Alfalfa mosaic virus]		AACTCGGTCTTCTAAGATACCTATGTGCTGTCATCGCGGCAACGCATCGGATGACATGGTGGTCGTCAAAAACGCCAATTATATCAATCCAAGATTGATACCATTCATCGAATATATCGGCATTGACTTTCTTCGAACCCAAGCGTATAAGGAGTTTCAATGGATTCGGTACTGGCAGAACAACCCTGCCTCCACTTTTAGTGGGCATAGTAATCAAAAACTTACTGCATATGAAAGGCTGGTTATGAGGAAACTTTGCTTCAAGATTAAAGAGAGTCGTGAAAAGAAACTCTCGATCTCTTGGTAACTCCTCCACAGTGCCTATCAATGAATCATCACCGGAAGCGACAACGAATTTCACATTTGGGTCCATCAAGTCATACACATGACATAGACAGG…
A2-1	A2-1_(paired)_contig_20604	452	150	125	36.1726	100	285	7.95e-89	RNA-dependent RNA polymerase [Alfalfa mosaic virus]		ATCTTACCTAGGGATTCTAAAGAAGCTTCTAGGTATAAACTCGGTCTTCTAAGATACCTGTGTGCTGTCATCGCGGCAACGCATCGGATGACATGGTGGTCATCAAAAACACCAATTATATCAATCCAAGATTGATACCATTCATCGAATATATCGGCATTGACTTTCTTCGAACCCAAGCGTATAAGGAGTTTCAATGGATTCGGTACCGGCAGGACAACTTTGCCTCCACTTTTAGTGGGCATAGTAATCAAAAACTTACTGCATATGAAAGGCTGGTTATGAGGAAACTTTGCTTCAAGATTAAAAAGAGTCGTGAAAAGAAACTCTCGATCTCTTGGTAATTCCTCCACAGTACCTATCAATGAATCATCACCGGAAGCAACAACGAATTTCACA…
[truncated: 5,391 more rows]
