# Supplementary material for: Composition of the alfalfa pathobiome in commercial fields
Source: Front Microbiol. 2023 Aug 24;14:1225781. doi: 10.3389/fmicb.2023.1225781 (PMC10491455; doi:10.3389/fmicb.2023.1225781)
Supplement: Supplementary File 2 — The number of sequencing reads in examined alfalfa (Medicago sativa L.) samples that mapped to different pathogenic bacteria. [file Table_2.XLSX]

## Sheet: bacteria
Supplementary File 2. The number of sequencing reads in examined alfalfa (Medicago sativa L.) samples that mapped to different pathogenic bacteria.
genera/samples	A1-1	A1-2	A1-3	A1-4	A1-5	A2-1	A2-2	A2-3	A2-4	A2-5	A3-1	A3-2	A3-3	A3-4	A3-5	A4-1	A4-2	A4-3	A4-4	A4-5	A5-1	A5-2	A5-3	A5-4	A5-5	B6-1	B6-2	B6-3	B6-4	B6-5	B7-1	B7-2	B7-3	B7-4	B7-5	B8-1	B8-2	B8-3	B8-4	B8-5	B9-1	B9-2	B9-3	B9-4	B9-5	B10-1	B10-2	B10-3	B10-4
Clavibacter	99	662	446	34	392	43	745	42	31	34	9	0.1	6	2	10	9	19	0.1	19	2	1	12	2	5	3	55	0.1	5	1	0.1	1	19	1	2	6	11	0.1	32	19	2	1	5	35	69	8	6	13	25	1
Erwinia	2877	1129	755	26035	10684	13956	391	2580	461	236	34	24	15	125	1	172	357	1455	67	10993	34300	161	247	731	3321	10	1	22	7	18	5	16	1	8	10	31	12	18	90	21	2	1594	4	22	4	20	3	3	4
Pantoea	135448	9322	26918	4022	18430	20266	2265	342	14714	4371	1811	4462	2814	19437	795	17604	11378	50332	360	109	7560	243	197	48418	719	1540	26	2515	34	44	36	71	18	2008	47	1946	170	3278	249	174	183	5053	2878	1552	204	1648	445	390	59
Pectobacterium	11	2	6	4	1	4	3	114	2	5	0.1	0.1	1	2	0.1	5	0.1	6	1	0.1	2	0.1	0.1	3	0.1	0.1	1	7	0.1	0.1	0.1	0.1	0.1	0.1	0.1	1	0.1	0.1	0.1	0.1	0.1	0.1	1	0.1	0.1	1	0.1	0.1	0.1
Pseudomonas	26847	16107	47714	1986	11887	11389	3584	416	1343	3760	350	1596	532	14593	1719	432	186	60	59	49	8584	75	27	53532	325	14136	43	351	63	38	14	39	11	18	13	41	7	54	31	48	2632	131	873	499	46	176	262	16	24
Burkholderia	5	40	16	3	14	0.1	6	1	0.1	2	0.1	1	0.1	2	0.1	0.1	0.1	2	0.1	0.1	1	1	0.1	1	0.1	2	3	0.1	0.1	2	0.1	0.1	0.1	0.1	0.1	0.1	0.1	3	0.1	1	2	2	0.1	0.1	1	4	3	0.1	1
Dickeya	3	1	0.1	2	0.1	1	0.1	1	0.1	0.1	0.1	0.1	0.1	2	0.1	0.1	1	5	0.1	2	1	0.1	0.1	2	0.1	0.1	0.1	0.1	0.1	0.1	0.1	0.1	0.1	0.1	0.1	0.1	0.1	0.1	0.1	0.1	0.1	0.1	0.1	0.1	0.1	0.1	0.1	0.1	0.1
Ralstonia	0.1	0.1	0.1	0.1	0.1	0.1	0.1	0.1	0.1	0.1	0.1	0.1	0.1	0.1	1	0.1	0.1	1	0.1	0.1	0.1	0.1	0.1	0.1	0.1	0.1	0.1	0.1	0.1	0.1	0.1	2	0.1	0.1	0.1	0.1	0.1	0.1	0.1	0.1	0.1	0.1	0.1	0.1	0.1	0.1	0.1	0.1	0.1
Streptomyces	24	68	25	6	42	0.1	30	17	4	0.1	2	5	20	3	1	0.1	2	0.1	2	0.1	5	3	2	14	9	10	3	1	11	2	0.1	0.1	0.1	1	0.1	23	1	7	2	18	1	0.1	7	3	11	32	33	0.1	9
Xanthomonas	299	1174	47	35	275	23	4	0.1	2	0.1	0.1	6	0.1	0.1	0.1	0.1	0.1	0.1	0.1	1	0.1	1	0.1	1	43	0.1	0.1	3	0.1	0.1	0.1	0.1	0.1	3	0.1	7	1	1	1	0.1	0.1	0.1	1198	4417	1	1	0.1	3	239
Xylella	0.1	0.1	1	0.1	1	2	2	0.1	1	0.1	0.1	0.1	0.1	0.1	1	1	0.1	0.1	0.1	0.1	0.1	1	1	1	0.1	1	0.1	0.1	0.1	0.1	0.1	0.1	0.1	0.1	0.1	0.1	0.1	1	0.1	0.1	0.1	0.1	0.1	1	0.1	0.1	1	0.1	0.1
[truncated: 1 more columns]
