# Supplementary material for: Composition of the alfalfa pathobiome in commercial fields
Source: Front Microbiol. 2023 Aug 24;14:1225781. doi: 10.3389/fmicb.2023.1225781 (PMC10491455; doi:10.3389/fmicb.2023.1225781)
Supplement: Supplementary File 3 — The number of sequencing reads in examined alfalfa (Medicago sativa L.) samples that mapped to different pathogenic fungi. [file Table_3.XLSX]

## Sheet: Fungi
Supplementary File 3. The number of sequencing reads in examined alfalfa (Medicago sativa L.) samples that mapped to different pathogenic fungi.
spp./samples	A1-1	A1-2	A1-3	A1-4	A1-5	A2-1	A2-2	A2-3	A2-4	A2-5	A3-1	A3-2	A3-3	A3-4	A3-5	A4-1	A4-2	A4-3	A4-4	A4-5	A5-1	A5-2	A5-3	A5-4	A5-5	B6-1	B6-2	B6-3	B6-4	B6-5	B7-1	B7-2	B7-3	B7-4	B7-5	B8-1	B8-2	B8-3	B8-4	B8-5	B9-1	B9-2	B9-3	B9-4	B9-5	B10-1	B10-2	B10-3	B10-4
Fusarium_denticulatum	18	2	4	6	12	1	0.1	0.1	10	0.1	2	1	1	20	0.1	2	5	0.1	0.1	1	0.1	0.1	0.1	0.1	0.1	1	0.1	0.1	0.1	0.1	0.1	0.1	0.1	0.1	0.1	0.1	1	0.1	0.1	0.1	3	1	3	44	10	3	0.1	1	0.1
Botrytis_caroliniana	18	2	11	0.1	6	0.1	1	0.1	4	3	8	0.1	9	45	0.1	0.1	5	5	0.1	0.1	2	0.1	2	0.1	3	4	0.1	2	0.1	1	1	6	0.1	4	2	11	4	10	7	11	0.1	9	0.1	1	1	0.1	6	2	3
Verticillium_dahliae	78	55	46	24	61	0.1	2	0.1	1	4	6	0.1	2	0.1	2	2	0.1	1	3	13	3	0.1	0.1	0.1	1	1	0.1	0.1	0.1	0.1	1	1	2	1	0.1	0.1	7	13	0.1	2	0.1	0.1	0.1	1	3	0.1	0.1	0.1	0.1
Pseudopithomyces_chartarum	17	27	387	18	12	8	17	0.1	5	0.1	32	37	45	14	2	0.1	2	0.1	2	0.1	2	1	3	5	31	4	3	2	2	4	2	2	0.1	2	1	1	1	0.1	13	4	4	18	2	9	14	2	4	0.1	0.1
Leptosphaeria_weimeri	0.1	0.1	0.1	776	0.1	2	0.1	3	164	6	112	0.1	5	0.1	0.1	0.1	0.1	0.1	0.1	0.1	0.1	0.1	0.1	3	0.1	0.1	0.1	1	0.1	0.1	0.1	0.1	0.1	0.1	0.1	0.1	0.1	0.1	0.1	0.1	3	0.1	0.1	35	51	0.1	1	0.1	0.1
Alternaria_rosae	89	82	96	32	47	52	39	40	53	70	44	95	106	121	14	10	29	31	12	10	49	5	7	15	31	24	15	14	23	10	37	451	40	96	42	40	27	11	53	23	11	19	9	8	21	9	16	11	8
Epicoccum_nigrum	43	29	25	8	20	29	30	21	44	25	259	126	164	1668	180	0.1	8	6	8	0.1	87	1	1	1	8	10	0.1	2	14	10	22	15	8	16	9	2	7	18	4	0.1	7	4	14	0.1	0.1	5	2	1	8
Alternaria_infectoria	104	68	276	24	58	53	46	40	146	182	108	75	174	81	15	63	48	112	53	42	171	10	17	12	94	105	25	34	47	33	40	66	25	112	51	69	40	77	77	24	15	13	7	7	11	8	8	9	8
Alternaria_terricola	53	31	136	15	25	48	4	11	14	23	56	243	67	240	30	48	50	59	64	28	166	0.1	34	278	41	58	13	23	12	13	9	100	116	44	17	113	109	148	126	119	30	20	3	5	7	143	129	26	90
Pseudopeziza_medicaginis	16	2	43	693	5355	0.1	1	0.1	0.1	0.1	1	0.1	6	0.1	0.1	0.1	0.1	0.1	0.1	0.1	2	0.1	0.1	0.1	0.1	0.1	0.1	0.1	0.1	0.1	0.1	32	3	0.1	0.1	0.1	0.1	1	0.1	0.1	0.1	0.1	0.1	0.1	0.1	0.1	0.1	0.1	0.1
Verticillium_alfalfae	212	13	3	2	0.1	0.1	2	0.1	1	7	0.1	0.1	0.1	0.1	0.1	0.1	1	3	1	0.1	0.1	0.1	0.1	0.1	2	11961	4	773	39	67	1	84	2	0.1	2	1	0.1	0.1	0.1	0.1	0.1	0.1	0.1	0.1	0.1	0.1	0.1	0.1	2
Stemphylium_vesicarium	188	114	500	175	54	584	190	281	749	418	170	310	213	373	287	623	668	1211	759	162	210	149	30	336	333	310	40	70	62	485	87	820	678	168	78	82	59	474	140	96	101	419	298	443	189	39	76	7	12
Ascochyta_medicaginicola_var._macrospora	682	60	484	1040	112	24	30	37	12	176	478	955	329	17	62	1344	454	211	252	829	107	29	43	82	434	124	25	15	84	657	2	7	1	4	6	16	2	23	8	12	10	97	2929	1932	545	1032	2770	51	1052
Alternaria_arborescens	1659	735	4290	1376	735	426	380	233	659	1117	755	1108	1338	1193	776	692	543	1502	389	332	1162	79	194	1233	425	670	115	192	157	436	196	711	341	491	723	781	495	1241	1717	636	432	400	441	570	623	597	1348	700	450
Mycosphaerella_tassiana	4445	1383	3769	670	1359	1067	1289	1221	1952	2450	2475	1670	1292	3052	604	315	1391	2132	628	225	2610	270	719	3703	1464	3273	1047	2830	2910	4252	3378	5368	3643	6103	3296	5913	2928	3772	6596	3611	681	1477	446	534	1047	427	866	583	434
Stemphylium_sp	2946	1179	4929	1762	562	4476	1837	1379	9550	2600	2273	4274	3282	4940	4268	2836	7455	3697	4065	893	1020	564	268	1608	1229	4563	229	701	452	4382	995	6094	8313	1731	1222	1100	531	6932	1331	1019	126	402	590	455	210	311	1065	37	124
Alternaria_alternata	4947	2271	13549	4960	2099	1518	1288	730	2608	2214	3443	3032	5216	3190	2119	2420	1650	5536	1671	1204	4696	215	619	1817	1557	2741	410	650	461	1543	739	1644	1229	1715	3243	3129	1534	5736	6548	1987	1539	1444	1417	1890	2184	2374	6304	3414	1909
Microidium_phyllanthi	32584	33766	37777	25671	32716	27907	19102	25192	53853	36182	27234	20179	26614	26425	27484	18265	38074	32854	29573	20084	34867	30175	36317	18211	41702	28607	27070	25191	33889	24351	26897	28985	38884	37247	46752	26779	35377	31820	38110	39473	58795	35915	26466	25468	40810	34575	40612	51511	41731
[truncated: 1 more columns]
