# Supplementary material for: Composition of the alfalfa pathobiome in commercial fields
Source: Front Microbiol. 2023 Aug 24;14:1225781. doi: 10.3389/fmicb.2023.1225781 (PMC10491455; doi:10.3389/fmicb.2023.1225781)
Supplement: Supplementary File 4 — Variability of expression patterns in stress- and photosynthesis-related genes in field alfalfa (Medicago sativa L.) samples. [file Table_4.XLSX]

## Sheet: Stress-related
Supplementary File 4. Variability of expression patterns in stress-related genes in field alfalfa (Medicago sativa L.) samples.
GeneID	Interpro	Length	A1.1	X*	A1.2	X.1	A1.3	X.2	A1.4	X.3	A1.5	X.4	A2.1	X.5	A2.2	X.6	A2.3	X.7	A2.4	X.8	A2.5	X.9	A3.1	X.10	A3.2	X.11	A3.3	X.12	A3.4	X.13	A3.5	X.14	A4.1	X.15	A4.2	X.16	A4.3	X.17	A4.4	X.18	A4.5	X.19	A5.1	X.20	A5.2	X.21	A5.3	X.22	A5.4
MsG0180000047.01	Heat shock protein Hsp90 family(IPR001404)|Histidine kinase/HSP90-like ATPase(IPR003594)|Heat shock protein Hsp90, conserved site(IPR019805)|Ribosomal protein S5 domain 2-type fold(IPR020568)|Heat shock protein Hsp90, N-terminal(IPR020575)|Histidine kinase/HSP90-like ATPase superfamily(IPR036890)|HSP90, C-terminal domain(IPR037196)	5124	580	15.6781	419	7.23083	208	6.24702	701	13.4491	921	14.5798	411	9.07253	312	4.36928	1364	18.4155	648	10.4202	395	3.93682	105	2.7084	94	1.25018	276	4.13966	115	1.80348	51	1.15837	55	0.822666	249	3.85434	541	8.04629	55	1.25695	125	2.31234	744	19.3366	220	6.66435	3603	146.66	302
MsG0180002275.01	UspA(IPR006016)|Rossmann-like alpha/beta/alpha sandwich fold(IPR014729)	994	2	0.278688	0	0	0	0	0	0	0	0	0	0	0	0	0	0	0	0	0	0	0	0	0	0	0	0	0	0	0	0	0	0	0	0	0	0	0	0	0	0	0	0	0	0	0	0	0
MsG0180003031.01	Activator of Hsp90 ATPase homologue 1-like(IPR013538)|Activator of Hsp90 ATPase, N-terminal(IPR015310)|START-like domain superfamily(IPR023393)|Activator of Hsp90 ATPase, Aha1(IPR036338)	2860	4	0.193718	7	0.216429	4	0.215235	16	0.549969	18	0.510514	2	0.0790969	2	0.0501797	16	0.387018	5	0.144051	3	0.0535689	1	0.0462133	3	0.0714843	0	0	9	0.252871	0	0	7	0.187587	2	0.0554656	5	0.133233	0	0	2	0.0662849	1	0.0465639	17	0.922629	10	0.729273	7
MsG0180003124.01	UspA(IPR006016)|Rossmann-like alpha/beta/alpha sandwich fold(IPR014729)	3806	6	0.218352	3	0.0697005	1	0.0404343	1	0.0258295	15	0.319686	0	0	0	0	1	0.0181764	0	0	7	0.0939262	0	0	0	0	7	0.141349	1	0.0211132	0	0	0	0	9	0.187557	1	0.0200234	0	0	1	0.0249047	0	0	0	0	0	0	1
MsG0180003128.01	UspA(IPR006016)|Rossmann-like alpha/beta/alpha sandwich fold(IPR014729)	723	31	5.9388	37	4.52529	23	4.89563	75	10.1978	196	21.9897	24	3.75464	20	1.98498	13	1.24389	33	3.76086	236	16.6698	25	4.57019	28	2.63922	95	10.0983	7	0.778006	26	4.18525	48	5.0883	41	4.49785	29	3.0568	28	4.53508	32	4.19529	11	2.02614	27	5.79655	69	19.9052	27
MsG0180003129.01	Universal stress protein A(IPR006015)|UspA(IPR006016)|Rossmann-like alpha/beta/alpha sandwich fold(IPR014729)	2369	106	6.19749	81	3.02345	41	2.66341	48	1.99187	205	7.01923	75	3.5809	87	2.63523	34	0.992868	101	3.51291	263	5.66955	38	2.12007	28	0.805468	166	5.38527	7	0.237441	21	1.03167	47	1.52056	242	8.10233	121	3.89249	26	1.28521	40	1.60046	37	2.07995	38	2.48979	119	10.477	42
MsG0180004801.01	Universal stress protein A(IPR006015)|UspA(IPR006016)|Rossmann-like alpha/beta/alpha sandwich fold(IPR014729)	1609	3504	301.636	484	26.5995	93	8.895	2431	148.53	766	38.6166	1140	80.1391	47	2.09607	159	6.83626	279	14.2876	299	9.49015	51	4.18935	165	6.98849	33	1.57624	29	1.44832	67	4.84624	10	0.476337	362	17.8448	499	23.6348	24	1.74671	59	3.47573	77	6.37309	232	22.3808	1741	225.683	64
MsG0180004846.01	Late embryogenesis abundant protein, LEA5-type(IPR004926)	1010	154	21.1191	713	62.424	353	53.7864	261	25.4041	1134	91.0736	1555	174.143	1944	138.114	1058	72.4672	1795	146.438	2028	102.543	580	75.8996	1491	100.603	1788	136.054	532	42.3266	612	70.5207	2148	162.998	2182	171.354	6248	471.441	504	58.4351	463	43.4521	2876	379.213	1409	216.538	521	107.59	1828
MsG0180004866.01	UspA(IPR006016)|Rossmann-like alpha/beta/alpha sandwich fold(IPR014729)	1292	2609	279.696	2380	162.891	437	52.0521	1879	142.971	2494	156.579	870	76.1645	610	33.8791	530	28.3786	356	22.7038	770	30.4359	1439	147.208	1802	95.0491	1653	98.3275	1236	76.8739	1006	90.6196	993	58.9056	391	24.0035	817	48.1911	353	31.9946	404	29.6394	681	70.194	381	45.7727	206	33.2553	407
MsG0180005391.01	ABA/WDS induced protein(IPR003496)	2263	127	7.77311	30	1.17225	6	0.408024	14	0.608174	43	1.54129	142	7.0974	20	0.634176	85	2.59843	18	0.655389	12	0.270804	10	0.584047	11	0.331256	7	0.237727	6	0.213054	4	0.205713	0	0	66	2.31323	114	3.83909	4	0.206986	5	0.209429	141	8.29755	96	6.58462	865	79.7237	74
MsG0180005666.01	Thiazole biosynthetic enzyme Thi4 family(IPR002922)|FAD/NAD(P)-binding domain superfamily(IPR036188)	1925	76	5.46837	4	0.183744	0	0	2	0.102137	5	0.210688	154	9.04869	2	0.0745527	12	0.431249	5	0.214018	1	0.0265294	113	7.75855	3	0.106205	0	0	3	0.125231	2	0.120917	0	0	7	0.288421	9	0.356303	1	0.0608323	2	0.0984804	6	0.415084	6	0.483799	178	19.2861	1
MsG0280006616.01	CALMODULIN-BINDING PROTEIN60(IPR012416)	5924	402	9.3991	272	4.0601	55	1.42878	279	4.62992	325	4.45009	203	3.87594	117	1.41721	372	4.34416	227	3.15734	173	1.49138	66	1.47252	174	2.00166	111	1.44003	72	0.976653	51	1.00194	48	0.621007	136	1.82089	375	4.82418	34	0.672092	68	1.08804	247	5.55261	120	3.1442	390	13.7311	118
MsG0280007856.01	UspA(IPR006016)|Rossmann-like alpha/beta/alpha sandwich fold(IPR014729)	1303	1	0.106299	0	0	0	0	0	0	0	0	0	0	0	0	0	0	0	0	0	0	0	0	0	0	0	0	0	0	0	0	0	0	0	0	0	0	0	0	0	0	0	0	0	0	0	0	0
MsG0280007981.01	UspA(IPR006016)|Rossmann-like alpha/beta/alpha sandwich fold(IPR014729)	1624	2	0.170577	0	0	0	0	1	0.0605338	0	0	1	0.0696482	2	0.0883707	1	0.0425982	1	0.050737	3	0.0943394	2	0.162771	0	0	0	0	0	0	0	0	0	0	1	0.0488398	1	0.0469269	2	0.144214	1	0.0583666	7	0.574021	1	0.0955781	1	0.128431	0
MsG0280008854.01	CALMODULIN-BINDING PROTEIN60(IPR012416)	3400	597	24.3204	437	11.3654	246	11.1346	199	5.75385	146	3.48317	280	9.31483	204	4.30542	347	7.06038	85	2.05992	125	1.87754	42	1.63269	89	1.78388	126	2.84811	149	3.52152	110	3.76531	184	4.14771	135	3.1493	118	2.64491	259	8.92043	90	2.50908	96	3.76017	54	2.46524	90	5.52102	141
MsG0280009212.01	UspA(IPR006016)|Rossmann-like alpha/beta/alpha sandwich fold(IPR014729)	3783	1	0.0366133	1	0.0233748	0	0	2	0.051973	1	0.021442	0	0	0	0	0	0	1	0.0217808	0	0	0	0	2	0.0360287	1	0.0203155	0	0	0	0	3	0.0607792	0	0	1	0.0201452	0	0	0	0	0	0	0	0	5	0.27567	0
MsG0280010644.01	Universal stress protein A(IPR006015)|UspA(IPR006016)|Rossmann-like alpha/beta/alpha sandwich fold(IPR014729)	855	357	57.8332	382	39.5076	149	26.8188	350	40.2426	409	38.8024	124	16.4041	186	15.6103	237	19.1761	168	16.1903	391	23.3544	126	19.4777	272	21.68	271	24.3595	185	17.3872	118	16.0621	130	11.6533	135	12.5236	198	17.6485	98	13.4222	166	18.4032	83	12.9279	117	21.2405	110	26.8338	48
MsG0380014244.01	Late embryogenesis abundant protein, LEA5-type(IPR004926)	303	2	0.914245	2	0.583675	0	0	3	0.973336	0	0	0	0	0	0	0	0	2	0.543874	1	0.168545	0	0	0	0	0	0	0	0	0	0	0	0	0	0	0	0	0	0	1	0.31283	0	0	0	0	0	0	0
MsG0380014587.01	Heat shock protein Hsp90 family(IPR001404)|HSP90, C-terminal domain(IPR037196)	171	5	4.04995	0	0	0	0	0	0	0	0	0	0	0	0	0	0	0	0	0	0	0	0	0	0	0	0	0	0	0	0	0	0	0	0	0	0	0	0	0	0	0	0	0	0	2	2.43944	0
MsG0380015549.01	UspA(IPR006016)|Rossmann-like alpha/beta/alpha sandwich fold(IPR014729)	2370	3	0.175327	2	0.0746217	2	0.129868	2	0.0829595	7	0.23958	3	0.143175	2	0.0605544	1	0.0291897	1	0.0347666	6	0.129289	3	0.167304	1	0.0287546	7	0.226994	1	0.0339059	0	0	5	0.161693	0	0	1	0.0321558	1	0.0494102	0	0	4	0.224764	4	0.261973	6	0.52803	2
MsG0380017561.01	UspA(IPR006016)	1390	2	0.199292	0	0	0	0	0	0	0	0	0	0	0	0	0	0	1	0.0592784	0	0	0	0	0	0	0	0	0	0	0	0	0	0	NA	0	NA	0	NA	0	NA	0	NA	0	NA	0	NA	0	NA
MsG0380018001.01	UspA(IPR006016)|Rossmann-like alpha/beta/alpha sandwich fold(IPR014729)	3083	359	16.1286	132	3.78603	105	5.24125	266	8.48188	490	12.8921	87	3.19184	104	2.42061	190	4.26341	142	3.79512	270	4.47248	159	6.81642	69	1.52522	280	6.9799	139	3.62297	106	4.00146	55	1.36729	105	2.70132	221	5.46294	33	1.25344	43	1.32204	51	2.20299	107	5.38709	219	14.8158	32
MsG0380018013.01	Dehydrin(IPR000167)|Dehydrin, conserved site(IPR030513)	1364	10910	1107.86	4356	282.395	3522	397.369	5963	429.769	12591	748.767	6362	527.564	12780	672.327	20313	1030.24	5185	313.217	9141	342.245	8426	816.469	8399	419.632	12543	706.727	8393	494.454	4607	393.089	12781	718.159	10561	614.116	11088	619.507	7948	682.352	7541	524.041	15377	1501.32	15960	1816.2	15421	2358.06	6543
MsG0480018906.01	Universal stress protein A(IPR006015)|UspA(IPR006016)|Rossmann-like alpha/beta/alpha sandwich fold(IPR014729)	2688	298	15.3554	462	15.1983	144	8.24427	217	7.93624	446	13.4588	186	7.82671	279	7.44799	551	14.1808	193	5.91615	432	8.20752	162	7.9656	271	6.87061	624	17.841	412	12.3166	178	7.70686	221	6.30134	342	10.0915	294	8.33538	86	3.74657	181	6.38263	393	19.4706	162	9.3547	133	10.32	127
MsG0480021043.01	UspA(IPR006016)|Rossmann-like alpha/beta/alpha sandwich fold(IPR014729)	2750	349	17.5779	90	2.89396	40	2.23844	250	8.937	223	6.57768	182	7.48574	70	1.82654	196	4.93061	168	5.0337	182	3.37984	52	2.49921	115	2.84984	139	3.8846	99	2.89285	62	2.62389	72	2.00664	328	9.46021	345	9.56079	57	2.42721	65	2.24043	313	15.1575	159	8.97447	433	32.8406	81
MsG0480022039.01	Thiazole biosynthetic enzyme Thi4 family(IPR002922)|FAD/NAD(P)-binding domain superfamily(IPR036188)	2810	23	1.1337	7	0.22028	0	0	9	0.314862	25	0.721663	11	0.442774	8	0.20429	14	0.344667	3	0.0879682	1	0.018174	0	0	2	0.0485042	1	0.0273501	1	0.0285968	2	0.0828343	5	0.136375	12	0.338715	16	0.433931	3	0.12502	3	0.101197	18	0.853064	55	3.03809	76	5.64109	18
MsG0480022495.01	CALMODULIN-BINDING PROTEIN60(IPR012416)	5767	1616	38.8121	629	9.6446	323	8.61929	823	14.0292	1354	19.0445	397	7.78639	166	2.06549	484	5.80594	74	1.05729	327	2.89571	54	1.23759	89	1.05171	157	2.09225	48	0.668828	30	0.605421	104	1.38214	103	1.4166	378	4.99516	377	7.65519	142	2.33394	161	3.71785	125	3.36437	196	7.08863	172
MsG0480023157.01	UspA(IPR006016)|Rossmann-like alpha/beta/alpha sandwich fold(IPR014729)	802	1	0.172703	0	0	0	0	0	0	0	0	0	0	0	0	0	0	0	0	0	0	1	0.1648	0	0	0	0	0	0	0	0	1	0.0955643	0	0	0	0	0	0	0	0	0	0	2	0.387079	0	0	1
MsG0480023898.01	CALMODULIN-BINDING PROTEIN60(IPR012416)	3128	2622	116.102	2236	63.2104	703	34.5866	2935	92.2413	3848	99.7859	1029	37.2087	542	12.4336	462	10.2177	354	9.32497	547	8.93055	253	10.6902	947	20.6319	842	20.6876	146	3.75067	87	3.23697	307	7.52214	289	7.32809	1985	48.3617	653	24.4462	463	14.0302	898	38.2318	742	36.8198	830	55.3436	643
MsG0480023900.01	CALMODULIN-BINDING PROTEIN60(IPR012416)	3192	4124	178.95	4001	110.838	1456	70.1968	4281	131.846	5869	149.143	1134	40.1833	1331	29.9212	935	20.264	1056	27.2591	1039	16.623	333	13.7884	1613	34.4371	1594	38.3787	386	9.71734	135	4.92218	600	14.4065	427	10.6102	1702	40.6354	1114	40.8684	585	17.3718	1031	43.0141	1118	54.3655	676	44.1713	1171
MsG0480023976.01	Dehydrin(IPR000167)	264	1	0.524652	1	0.33495	0	0	0	0	0	0	0	0	0	0	0	0	1	0.31211	0	0	0	0	0	0	0	0	0	0	1	0.440842	NA	0	NA	0	NA	0	NA	0	NA	0	NA	0	NA	0	NA	0	NA
MsG0580024055.01	Late embryogenesis abundant protein, LEA5-type(IPR004926)	610	1	0.227063	0	0	0	0	3	0.483477	0	0	1	0.185424	0	0	0	0	0	0	0	0	0	0	0	0	0	0	0	0	0	0	0	0	0	0	0	0	0	0	0	0	0	0	0	0	0	0	0
MsG0580026593.01	UspA(IPR006016)|Rossmann-like alpha/beta/alpha sandwich fold(IPR014729)	1298	2	0.213418	0	0	7	0.829932	1	0.0757373	3	0.187477	0	0	0	0	2	0.106594	0	0	0	0	0	0	1	0.0525026	1	0.0592093	1	0.0619082	0	0	0	0	5	0.305531	0	0	8	0.721739	1	0.0730257	0	0	0	0	1	0.160687	0
MsG0580026921.01	Heat shock protein Hsp90 family(IPR001404)|Histidine kinase/HSP90-like ATPase(IPR003594)|Heat shock protein Hsp90, conserved site(IPR019805)|Ribosomal protein S5 domain 2-type fold(IPR020568)|Heat shock protein Hsp90, N-terminal(IPR020575)|Histidine kinase/HSP90-like ATPase superfamily(IPR036890)|HSP90, C-terminal domain(IPR037196)	7305	291	5.51757	2	0.0242099	3	0.0632004	64	0.861279	12	0.133248	53	0.820638	13	0.127699	33	0.312515	10	0.112795	9	0.0629187	26	0.47042	7	0.065303	8	0.0841655	10	0.110003	13	0.207114	12	0.125902	36	0.390879	41	0.427731	9	0.144274	11	0.142733	42	0.765675	25	0.531207	284	8.10875	7
MsG0580027943.01	Universal stress protein A(IPR006015)|UspA(IPR006016)|Rossmann-like alpha/beta/alpha sandwich fold(IPR014729)	1661	110	9.17273	135	7.187	85	7.87532	123	7.2798	141	6.88574	120	8.17161	170	7.34418	164	6.83049	143	7.09378	301	9.25453	130	10.3444	181	7.42616	95	4.3956	154	7.45031	76	5.32513	131	6.04466	151	7.21053	156	7.15752	32	2.25603	92	5.25012	170	13.63	103	9.62525	93	11.678	90
MsG0580028235.01	Universal stress protein A(IPR006015)|UspA(IPR006016)|Rossmann-like alpha/beta/alpha sandwich fold(IPR014729)	3640	26	0.989344	49	1.19036	24	1.01468	42	1.13431	56	1.24792	36	1.11866	55	1.08424	62	1.17833	51	1.15446	108	1.51524	56	2.03338	81	1.51649	43	0.907887	60	1.32456	19	0.607489	31	0.652725	58	1.26382	48	1.00496	13	0.418222	26	0.677053	52	1.90247	16	0.68228	12	0.6876	39
MsG0580030003.01	Heat shock protein Hsp90 family(IPR001404)|Histidine kinase/HSP90-like ATPase(IPR003594)|Heat shock protein Hsp90, conserved site(IPR019805)|Ribosomal protein S5 domain 2-type fold(IPR020568)|Heat shock protein Hsp90, N-terminal(IPR020575)|Histidine kinase/HSP90-like ATPase superfamily(IPR036890)|HSP90, C-terminal domain(IPR037196)	3395	680	27.7424	131	3.41205	75	3.3997	997	28.8695	807	19.2812	253	8.42901	118	2.49406	357	7.27455	129	3.13084	320	4.81358	179	6.96861	103	2.06754	157	3.55406	229	5.42024	80	2.74244	323	7.29177	425	9.92908	658	14.7704	251	8.65762	434	12.1172	444	17.4164	881	40.2792	3203	196.776	260
MsG0680030415.01	Universal stress protein A(IPR006015)|UspA(IPR006016)|Rossmann-like alpha/beta/alpha sandwich fold(IPR014729)	4743	627	18.3101	1203	22.4283	579	18.7864	660	13.6797	1781	30.4587	668	15.9301	883	13.3589	1783	26.0061	1169	20.3082	1980	21.3191	484	13.4873	1392	20.0005	1646	26.6711	874	14.8075	502	12.3179	1335	21.5724	1141	19.0806	1388	22.302	597	14.7396	711	14.2091	1285	36.0799	419	13.7121	146	6.42031	741
MsG0680032113.01	ABA/WDS induced protein(IPR003496)	1847	26	1.94976	45	2.15441	10	0.833205	2	0.10645	74	3.24987	8	0.489913	9	0.349655	10	0.374551	40	1.78445	82	2.26728	3	0.214678	23	0.848626	15	0.62415	49	2.13183	68	4.28478	88	3.65162	279	11.9811	15	0.618916	8	0.50721	2	0.102639	19	1.36994	10	0.840383	8	0.903398	19
MsG0680032128.01	ABA/WDS induced protein(IPR003496)	981	0	0	NA	0	NA	0	NA	0	NA	0	NA	0	NA	0	NA	0	NA	0	NA	0	NA	0	NA	0	NA	0	NA	0	NA	0	NA	0	NA	0	NA	0	NA	0	NA	0	NA	0	NA	0	NA	0	NA
MsG0680032925.01	Heat shock protein Hsp90 family(IPR001404)|Histidine kinase/HSP90-like ATPase(IPR003594)|Heat shock protein Hsp90, conserved site(IPR019805)|Ribosomal protein S5 domain 2-type fold(IPR020568)|Heat shock protein Hsp90, N-terminal(IPR020575)|Histidine kinase/HSP90-like ATPase superfamily(IPR036890)|HSP90, C-terminal domain(IPR037196)	4078	330	11.2084	40	0.867353	43	1.62271	278	6.70165	159	3.16265	32	0.887562	138	2.42826	242	4.10531	75	1.51539	82	1.02689	945	30.6279	357	5.96591	253	4.76802	661	13.025	406	11.5868	811	15.2421	56	1.08918	77	1.43897	38	1.09119	166	3.85844	47	1.53485	97	3.69206	52	2.65957	104
MsG0680035460.01	CALMODULIN-BINDING PROTEIN60(IPR012416)	6582	370	7.78609	1089	14.6303	647	15.1274	640	9.55887	387	4.76929	1189	20.4324	1281	13.9655	1109	11.656	457	5.72097	597	4.63206	450	9.03623	1392	14.4124	1462	17.0708	938	11.4516	373	6.59534	431	5.01868	227	2.73544	731	8.46383	2075	36.9169	305	4.39231	530	10.7234	181	4.2684	91	2.88363	459
MsG0680035588.01	Dehydrin(IPR000167)|Dehydrin, conserved site(IPR030513)	465	44	13.1061	20	3.8033	6	1.98572	224	47.3565	23	4.01214	29	7.05409	4	0.617264	38	5.65338	4	0.708791	7	0.768781	54	15.3488	1	0.146556	8	1.32221	109	18.8363	13	3.2537	98	16.1526	98	16.716	123	20.1586	133	33.4937	31	6.31916	162	46.3957	78	26.0367	672	301.42	151
MsG0680035598.01	Dehydrin(IPR000167)|Dehydrin, conserved site(IPR030513)	1532	83	7.50403	115	6.63777	23	2.3104	319	20.4699	224	11.8601	67	4.94666	61	2.85716	152	6.86376	26	1.39838	32	1.06672	60	5.17637	33	1.46795	49	2.45811	140	7.34332	32	2.43096	185	9.25514	295	15.273	236	11.7398	481	36.7664	47	2.90797	532	46.2454	532	53.901	1674	227.904	179
MsG0780038944.01	UspA(IPR006016)|Rossmann-like alpha/beta/alpha sandwich fold(IPR014729)	1086	15	1.9131	0	0	0	0	0	0	0	0	0	0	0	0	0	0	0	0	2	0.0940498	0	0	1	0.0627517	0	0	0	0	0	0	0	0	0	0	0	0	0	0	0	0	0	0	0	0	0	0	0
MsG0780040597.01	Activator of Hsp90 ATPase homologue 1-like(IPR013538)|Activator of Hsp90 ATPase, N-terminal(IPR015310)|START-like domain superfamily(IPR023393)|Activator of Hsp90 ATPase, Aha1(IPR036338)	2639	18	0.944732	1	0.0335076	2	0.11663	35	1.30381	20	0.61474	2	0.0857208	0	0	21	0.5505	2	0.0624456	4	0.0774067	3	0.15025	2	0.0516471	8	0.232978	7	0.213148	4	0.176403	11	0.319465	4	0.120221	6	0.173268	4	0.177495	12	0.431015	12	0.60556	12	0.705807	21	1.65972	5
MsG0780041296.01	UspA(IPR006016)|Rossmann-like alpha/beta/alpha sandwich fold(IPR014729)	1432	342	33.0795	597	36.865	59	6.34057	162	11.1213	585	33.137	105	8.29358	39	1.95428	477	23.0437	84	4.83334	178	6.34797	23	2.12284	16	0.761434	48	2.5761	11	0.617266	13	1.05654	27	1.44508	12	0.664658	184	9.79225	19	1.55373	29	1.91958	49	4.55689	94	10.1889	125	18.2064	15
MsG0780041307.01	Late embryogenesis abundant protein, LEA5-type(IPR004926)	389	2466	878.049	1682	382.349	299	118.288	2203	556.736	2263	471.885	1430	415.798	281	51.8347	2223	395.337	658	139.376	225	29.5386	112	38.0541	330	57.8123	1070	211.397	109	22.5165	121	36.2011	667	131.415	978	199.411	2544	498.397	333	100.244	603	146.933	2545	871.272	764	304.851	2404	1288.96	948
MsG0780041308.01	Late embryogenesis abundant protein, LEA5-type(IPR004926)	671	1	0.206421	0	0	0	0	0	0	0	0	0	0	0	0	0	0	2	0.245594	2	0.152218	0	0	0	0	1	0.114536	1	0.119757	0	0	0	0	0	0	1	0.113576	0	0	0	0	0	0	2	0.462649	0	0	0
MsG0880042824.01	Late embryogenesis abundant protein, LEA5-type(IPR004926)|Zinc finger, FYVE/PHD-type(IPR011011)|Zinc finger, RING/FYVE/PHD-type(IPR013083)|ARID DNA-binding domain superfamily(IPR036431)	13444	251	2.58595	315	2.07188	217	2.48399	261	1.90852	395	2.38325	305	2.56606	413	2.20438	301	1.54887	416	2.54962	474	1.80056	199	1.9564	367	1.86034	479	2.73824	322	1.92464	245	2.12092	127	0.724011	195	1.15045	270	1.53053	68	0.592305	100	0.705054	217	2.14955	99	1.14301	121	1.87721	105
MsG0880044589.01	Universal stress protein A(IPR006015)|UspA(IPR006016)|Rossmann-like alpha/beta/alpha sandwich fold(IPR014729)	3670	194	7.32168	208	5.01165	93	3.89974	121	3.24118	207	4.57515	161	4.96199	144	2.81553	202	3.8077	196	4.40049	214	2.97787	94	3.38528	179	3.32386	205	4.29292	137	2.9997	99	3.13947	184	3.84257	248	5.35976	333	6.9149	90	2.87171	148	3.82249	188	6.82193	145	6.13262	255	14.4921	122
MsG0880044611.01	Universal stress protein A(IPR006015)|UspA(IPR006016)|Rossmann-like alpha/beta/alpha sandwich fold(IPR014729)	6633	182	3.80047	139	1.85305	88	2.0417	294	4.35734	323	3.94997	251	4.28015	141	1.52536	133	1.38714	157	1.9503	200	1.53985	145	2.88929	164	1.68496	191	2.21303	151	1.82932	116	2.03533	196	2.26473	221	2.64266	246	2.82639	98	1.73014	124	1.77199	292	5.86257	147	3.43995	235	7.38948	87
MsG0880046362.01	CALMODULIN-BINDING PROTEIN60(IPR012416)	3352	876	36.1972	340	8.96929	213	9.779	514	15.0745	448	10.8411	279	9.41447	134	2.86857	308	6.35659	158	3.88386	176	2.68143	69	2.72068	214	4.35076	138	3.16402	130	3.11647	62	2.15265	149	3.40684	274	6.48345	448	10.1855	199	6.95207	110	3.11057	190	7.54858	143	6.6218	394	24.5159	151
MsG0880046550.01	UspA(IPR006016)|Rossmann-like alpha/beta/alpha sandwich fold(IPR014729)	1727	1	0.0802016	0	0	0	0	1	0.0569235	0	0	2	0.130989	0	0	2	0.0801152	0	0	3	0.0887129	0	0	0	0	0	0	0	0	0	0	0	0	0	0	0	0	0	0	0	0	0	0	0	0	2	0.241543	1
MsG0880047055.01	NAD-dependent epimerase/dehydratase(IPR001509)|Late embryogenesis abundant protein, LEA5-type(IPR004926)|NAD(P)-binding domain superfamily(IPR036291)	8566	85	1.37441	22	0.227106	12	0.215587	12	0.137717	21	0.198858	12	0.158452	7	0.0586387	10	0.0807606	7	0.0673335	8	0.0476946	6	0.0925776	5	0.0397784	7	0.0628036	9	0.0844282	3	0.0407596	2	0.0178946	10	0.0925938	29	0.258005	7	0.095694	12	0.132786	22	0.342027	12	0.217444	44	1.07135	4
MsG0080048192.01	UspA(IPR006016)|Rossmann-like alpha/beta/alpha sandwich fold(IPR014729)	2680	9	0.465139	13	0.428935	2	0.114846	11	0.403499	9	0.272401	8	0.337638	7	0.187425	12	0.309759	6	0.184471	20	0.381112	2	0.0986343	9	0.228857	12	0.344121	9	0.269855	4	0.173705	17	0.486165	12	0.355145	14	0.398108	1	0.0436948	4	0.141474	2	0.0993827	7	0.405422	8	0.622603	3
MsG0080048197.01	Universal stress protein A(IPR006015)|UspA(IPR006016)|Rossmann-like alpha/beta/alpha sandwich fold(IPR014729)	2662	148	7.70068	527	17.506	172	9.9435	237	8.75235	225	6.85607	356	15.1265	210	5.66077	376	9.77141	107	3.31197	407	7.80808	114	5.66017	329	8.42255	319	9.20974	439	13.2519	98	4.28454	434	12.4954	238	7.09135	362	10.3635	113	4.9709	181	6.44497	300	15.0082	281	16.3849	242	18.9611	105
MsG0080048650.01	CALMODULIN-BINDING PROTEIN60(IPR012416)	11.5612	143	2.58062	69	2.16707	242	4.85516	361	5.97602	130	3.00084	34	0.497906	103	1.45418	22	0.369945	95	0.990114	9	0.242761	30	0.417235	36	0.564639	7	0.114796	18	0.427526	18	0.281544	34	0.550355	93	1.44642	98	2.34204	19	0.367543	46	1.25019	34	1.07703	58	2.46881	48	2.06053	54
MsG0080048983.01	UspA(IPR006016)|Rossmann-like alpha/beta/alpha sandwich fold(IPR014729)	0.312483	17	0.847859	10	0.867981	31	1.71885	19	0.869252	11	0.701746	27	1.09275	34	1.32662	8	0.371785	32	0.92172	10	0.745459	8	0.307494	6	0.26008	17	0.770483	24	1.57539	33	1.42651	9	0.402618	5	0.214916	28	1.84933	19	1.01577	4	0.300446	3	0.262638	0	0	12	1.42366	16
GeneID: gene ID as in Chen et al. 2020
Length: transcript's length
X-X.49: normalized to RPKM values
A1.1-B10.5: number of sequencing reads in each sample
[truncated: 53 more columns]

## Sheet: Photosynthesis-related
Supplementary File 4. Variability of expression patterns in photosynthesis-related genes in field alfalfa (Medicago sativa L.) samples.
GeneID	Interpro	Length	A1.1	X	A1.2	X.1	A1.3	X.2	A1.4	X.3	A1.5	X.4	A2.1	X.5	A2.2	X.6	A2.3	X.7	A2.4	X.8	A2.5	X.9	A3.1	X.10	A3.2	X.11	A3.3	X.12	A3.4	X.13	A3.5	X.14	A4.1	X.15	A4.2	X.16	A4.3	X.17	A4.4	X.18	A4.5	X.19	A5.1	X.20	A5.2	X.21	A5.3	X.22	A5.4
MsG0180000878.01	Photosystem I PsaG/PsaK protein(IPR000549)|Photosystem I PsaG/PsaK, plant(IPR016370)|Photosystem I reaction centre subunit psaK, chloroplastic(IPR017493)|Photosystem I PsaG/PsaK domain, chloroplastic(IPR023618)|Photosystem I reaction centre subunit PsaK superfamily(IPR035982)	1828	4	0.303081	14	0.677228	5	0.420933	7	0.376449	6	0.266242	19	1.17564	12	0.471052	5	0.189222	13	0.585974	11	0.307308	10	0.72303	13	0.484644	9	0.378382	10	0.439589	3	0.190999	9	0.377343	20	0.867788	9	0.37521	1	0.0640602	14	0.725943	7	0.509961	3	0.254735	5	0.570492	3
MsG0180001919.01	Photosystem II PsbZ, reaction centre(IPR002644)|Photosystem II PsbZ superfamily(IPR036512)	189	773	566.491	2083	974.565	1259	1025.14	2066	1074.61	2639	1132.6	985	589.482	1809	686.817	2810	1028.54	1621	706.695	4509	1218.36	1064	744.068	3848	1387.49	1260	512.358	2889	1228.31	1972	1214.32	933	378.347	913	383.15	1656	667.738	763	472.746	1098	550.67	804	566.513	1097	900.926	333	367.484	329
MsG0180003757.01	Photosystem I PsaE, reaction centre subunit IV(IPR003375)|Electron transport accessory-like domain superfamily(IPR008990)	1369	31	3.13642	5	0.322961	0	0	7	0.502665	7	0.414759	55	4.54417	1	0.0524156	13	0.656927	9	0.541689	1	0.0373039	36	3.47562	11	0.547576	5	0.280693	10	0.586975	2	0.170025	0	0	41	2.37542	10	0.556678	0	0	1	0.0692384	10	0.972774	3	0.340143	44	6.70356	3
MsG0180003779.01	Photosystem II Psb28, class 1(IPR005610)|Photosystem II Psb28, class 1 superfamily(IPR038676)	513	13	3.50995	3	0.517115	4	1.19995	15	2.87447	16	2.5299	7	1.54339	3	0.419631	2	0.269706	5	0.803089	4	0.398199	8	2.06113	1	0.132843	3	0.449437	3	0.469923	1	0.226866	1	0.149401	2	0.309223	5	0.74278	2	0.456539	0	0	2	0.519192	1	0.302571	6	2.43944	3
MsG0180003904.01	Glycosyl transferase, family 8(IPR002495)|Pyridine nucleotide-disulphide oxidoreductase, dimerisation domain(IPR004099)|Photosystem II PsbW, class 2(IPR009806)|FAD/NAD-linked reductase, dimerisation domain superfamily(IPR016156)|FAD/NAD(P)-binding domain(IPR023753)|Nucleotide-diphospho-sugar transferases(IPR029044)|FAD/NAD(P)-binding domain superfamily(IPR036188)	14677	324	3.05762	251	1.51224	111	1.16387	424	2.83996	323	1.78511	282	2.17324	193	0.943592	334	1.5743	190	1.06666	517	1.79892	212	1.90911	244	1.13294	366	1.9165	269	1.47278	154	1.22115	385	2.01045	528	2.85336	506	2.62737	122	0.973391	289	1.86643	385	3.49332	200	2.11513	326	4.63272	147
MsG0180005627.01	Photosystem I PsaA/PsaB(IPR001280)|Photosystem I PsaA/PsaB superfamily(IPR036408)	264	11	5.77117	18	6.02909	7	4.0805	28	10.4265	44	13.5192	0	0	2	0.543613	16	4.1927	39	12.1723	24	4.64264	6	3.00386	53	13.6813	6	1.74667	31	9.43585	24	10.5802	10	2.90313	6	1.80263	5	1.44336	5	2.21784	10	3.59043	19	9.5844	28	16.4626	15	11.8507	3
MsG0180005755.01	Photosystem I reaction centre subunit N, chloroplastic(IPR008796)	4958	1	0.0279363	0	0	0	0	1	0.0198279	0	0	1	0.0228134	0	0	0	0	0	0	0	0	3	0.0799737	0	0	0	0	1	0.0162075	0	0	0	0	0	0	0	0	1	0.0236188	0	0	0	0	0	0	3	0.126203	0
MsG0280007650.01	Photosystem I PsaF, reaction centre subunit III(IPR003666)|Photosystem I PsaF, reaction centre subunit III superfamily(IPR036577)	1715	0	0	NA	0	NA	0	NA	0	NA	0	NA	0	NA	0	NA	0	NA	0	NA	0	NA	0	NA	0	NA	0	NA	0	NA	0	NA	0	NA	0	NA	0	NA	0	NA	0	NA	0	NA	0	NA	0	NA
MsG0280008379.01	Photosystem II PsbX(IPR009518)	360	2	0.76949	3	0.736889	3	1.28244	0	0	3	0.675958	0	0	0	0	3	0.576496	0	0	1	0.141858	1	0.367139	3	0.567903	1	0.213482	0	0	2	0.646568	6	1.27738	1	0.220322	0	0	0	0	2	0.526597	0	0	0	0	1	0.579367	1
MsG0280009742.01	Photosystem II PsbR(IPR006814)|FAD/NAD(P)-binding domain superfamily(IPR036188)	11965	1909	22.0988	853	6.30405	208	2.67528	1013	8.32302	2441	16.5484	1044	9.86924	179	1.07351	569	3.28986	848	5.83975	966	4.12308	680	7.51154	451	2.56874	428	2.74913	545	3.66022	161	1.56603	329	2.10743	1908	12.6481	1527	9.72599	260	2.54463	539	4.26999	754	8.39217	440	5.708	1735	30.2442	317
MsG0280009863.01	Polyprenyl synthetase(IPR000092)|Isoprenoid synthase domain superfamily(IPR008949)|Solanesyl diphosphate synthase(IPR014120)|Polyprenyl synthetase, conserved site(IPR033749)	2952	41	1.92372	6	0.179729	3	0.156395	24	0.799244	18	0.494603	72	2.75875	43	1.04524	44	1.03113	104	2.90287	29	0.501695	40	1.79092	18	0.415539	40	1.04138	5	0.136106	24	0.946197	16	0.415407	95	2.55251	99	2.5558	4	0.158675	12	0.385315	56	2.52631	17	0.893875	161	11.3754	23
MsG0280009864.01	Polyprenyl synthetase(IPR000092)|Isoprenoid synthase domain superfamily(IPR008949)|Solanesyl diphosphate synthase(IPR014120)|Polyprenyl synthetase, conserved site(IPR033749)	4157	82	2.73218	28	0.595609	11	0.407222	36	0.851347	38	0.741489	73	1.98627	35	0.60416	64	1.06507	91	1.80373	19	0.233416	57	1.81229	91	1.49182	58	1.07229	40	0.77322	51	1.42783	15	0.276555	194	3.70153	145	2.65825	16	0.450718	25	0.570047	93	2.97933	69	2.5764	366	18.3636	51
MsG0280010661.01	Protein Thf1(IPR017499)	2668	14	0.726804	12	0.397721	8	0.461448	4	0.147387	0	0	12	0.508734	1	0.0268954	1	0.0259294	1	0.0308834	16	0.306261	13	0.644006	4	0.102171	6	0.172834	3	0.0903563	5	0.218108	3	0.0861798	3	0.0891857	1	0.0285642	7	0.307239	1	0.0355275	1	0.0499148	1	0.058178	9	0.703579	1
MsG0280011301.01	Photosystem I PsaH, reaction centre subunit VI(IPR004928)|Signal peptide, camelysin(IPR023833)	1986	130	9.0665	96	4.2744	41	3.17705	92	4.554	97	3.96181	176	10.0237	55	1.98723	98	3.41369	38	1.57658	133	3.42003	90	5.98957	87	2.98535	109	4.21805	109	4.41032	58	3.39888	75	2.89436	236	9.42524	75	2.87799	26	1.53306	54	2.5773	82	5.49857	41	3.20442	30	3.15063	27
MsG0380011739.01	Photosystem I PsaG/PsaK protein(IPR000549)|WD40 repeat(IPR001680)|WD40/YVTN repeat-like-containing domain superfamily(IPR015943)|Photosystem I PsaG, plant(IPR017494)|Photosystem I PsaG/PsaK domain, chloroplastic(IPR023618)|WD40-repeat-containing domain superfamily(IPR036322)	7640	376	6.81663	435	5.03477	342	6.88893	408	5.2499	526	5.58462	430	6.36606	369	3.46575	427	3.86645	577	6.22291	538	3.59622	342	5.91651	412	3.67502	551	5.54272	393	4.13354	270	4.11298	225	2.25714	703	7.2983	677	6.75309	153	2.34511	203	2.51857	737	12.8466	213	4.32743	537	14.6601	194
MsG0380011896.01	Photosystem I PsaG/PsaK protein(IPR000549)|Photosystem I PsaG/PsaK, plant(IPR016370)|Photosystem I PsaG, plant(IPR017494)|Photosystem I PsaG/PsaK domain, chloroplastic(IPR023618)	369	15	5.63041	0	0	1	0.417054	3	0.799244	7	1.53877	18	5.51749	0	0	1	0.187478	5	1.11649	1	0.138398	1	0.358184	3	0.554052	3	0.624826	2	0.435539	1	0.315399	0	0	95	20.4201	10	2.06529	0	0	0	0	12	4.33082	2	0.841294	3	1.69571	1
MsG0380012269.01	Photosystem II PsbM(IPR007826)|IPP transferase(IPR018022)|Photosystem II PsbM superfamily(IPR037269)	2308	2	0.120024	0	0	0	0	0	0	0	0	0	0	0	0	0	0	0	0	0	0	0	0	0	0	0	0	0	0	0	0	0	0	0	0	1	0.0330196	0	0	0	0	0	0	0	0	0	0	0
MsG0380013927.01	Photosystem II PsbK(IPR003687)|Photosystem II PsbK superfamily(IPR037270)	186	2050	1526.57	4102	1950.14	4723	3907.73	5524	2919.61	4120	1796.74	3359	2042.64	5716	2205.18	9074	3374.92	4450	1971.32	23927	6569.51	2066	1468.08	9712	3558.37	5367	2217.6	5240	2263.82	3626	2268.83	7668	3159.65	3697	1576.51	4068	1666.77	3733	2350.23	3192	1626.67	1788	1280.18	3131	2612.85	1386	1554.2	1502
MsG0380013954.01	Photosystem II PsbZ, reaction centre(IPR002644)|Photosystem II PsbZ superfamily(IPR036512)	189	150	109.927	373	174.514	308	250.789	457	237.705	435	186.693	155	92.761	362	137.439	661	241.945	309	134.712	936	252.913	145	101.4	673	242.666	182	74.0072	496	210.884	325	200.128	157	63.666	195	81.8338	216	87.0963	124	76.8289	157	78.7388	150	105.693	205	168.359	64	70.6275	52
MsG0380013956.01	Photosystem I PsaA/PsaB(IPR001280)|Photosystem I PsaB(IPR006244)|Photosystem I PsaA/PsaB, conserved site(IPR020586)|Photosystem I PsaA/PsaB superfamily(IPR036408)	2205	25634	1610.21	23699	950.396	17829	1244.34	44326	1976.22	52617	1935.61	8895	456.282	15393	500.932	28675	899.647	37064	1385.02	36592	847.491	7773	465.922	64075	1980.32	14313	498.869	47616	1735.27	20612	1087.92	12471	433.474	7497	269.674	12967	448.166	8790	466.815	12366	531.583	21616	1305.52	29898	2104.64	13571	1283.69	6910
MsG0380013957.01	Photosystem I PsaA/PsaB(IPR001280)|Photosystem I PsaA(IPR006243)|Photosystem I PsaA/PsaB, conserved site(IPR020586)|Photosystem I PsaA/PsaB superfamily(IPR036408)	1332	14244	1481.16	13276	881.346	8254	953.629	23214	1713.29	30437	1853.53	3862	327.947	6045	325.654	14373	746.484	20046	1240.04	15490	593.889	3129	310.48	35635	1823.17	6470	373.306	25466	1536.31	10940	955.872	4084	234.991	2739	163.098	5909	338.078	2858	251.26	4391	312.471	12651	1264.84	16388	1909.7	7988	1250.81	3693
MsG0380013967.01	Photosystem I PsaA/PsaB(IPR001280)|Photosystem I PsaA(IPR006243)|Photosystem I PsaA/PsaB, conserved site(IPR020586)|Photosystem I PsaA/PsaB superfamily(IPR036408)	1641	4	0.337619	11	0.592744	6	0.56268	23	1.37785	19	0.939174	1	0.0689267	0	0	5	0.210785	9	0.451903	11	0.342328	1	0.0805423	10	0.415286	0	0	21	1.02833	3	0.212765	0	0	1	0.0483338	1	0.0464407	0	0	6	0.346572	9	0.730381	7	0.662115	1	0.127101	1
MsG0380013971.01	Photosystem I PsaA/PsaB(IPR001280)|Photosystem I PsaA/PsaB, conserved site(IPR020586)|Photosystem I PsaA/PsaB superfamily(IPR036408)	4205	2436	80.2392	2281	47.967	1447	52.9568	4343	101.533	5120	98.7654	770	20.7119	1028	17.5425	2475	40.718	3774	73.9515	2982	36.2159	591	18.5761	6711	108.762	1198	21.8955	5162	98.645	2397	66.342	888	16.1852	588	11.091	1387	25.1373	611	17.0153	869	19.5886	2217	70.2126	2692	99.3696	1385	68.6973	626
MsG0380013976.01	Photosystem II reaction centre protein H(IPR001056)|Photosystem II reaction centre protein H superfamily(IPR036863)	159	454	395.489	526	292.531	732	708.489	1009	623.847	585	298.442	435	309.448	1001	451.753	819	356.34	632	327.515	1405	451.27	375	311.722	1004	430.321	1735	838.623	3171	1602.59	659	482.364	703	338.866	547	272.866	423	202.745	369	271.765	758	451.88	246	206.041	377	368.034	101	132.489	179
MsG0380013977.01	Photosystem I PsaA/PsaB(IPR001280)|Photosystem I PsaA(IPR006243)|Photosystem I PsaA/PsaB, conserved site(IPR020586)|Photosystem I PsaA/PsaB superfamily(IPR036408)	2276	4641	282.433	4237	164.615	2577	174.245	7494	323.687	9198	327.81	1246	61.9215	1941	61.1952	4400	133.739	6587	238.466	5258	117.979	1130	65.6204	11447	342.748	2214	74.7601	8683	306.564	4386	224.276	1458	49.097	1053	36.6958	2418	80.9639	1076	55.3611	1520	63.3027	3865	226.148	4839	330.01	2419	221.676	1184
MsG0380013999.01	Photosystem II reaction centre protein H(IPR001056)|Photosystem II reaction centre protein H superfamily(IPR036863)	219	4552	2878.95	4875	1968.4	8384	5891.5	11895	5339.55	4869	1803.42	5558	2870.58	12611	4132.09	8331	2631.66	5188	1951.94	14132	3295.47	3343	2017.55	11006	3424.85	7580	2660.05	12227	4486.41	6184	3286.34	8458	2960.01	5321	1927.12	4113	1431.27	3695	1975.76	6303	2728.06	1519	923.696	3178	2252.44	718	683.811	2061
MsG0380014004.01	Photosystem II PsbM(IPR007826)|Photosystem II PsbM superfamily(IPR037269)	1218	143	16.2616	127	9.22019	90	11.3714	150	12.1068	254	16.9156	123	11.4223	160	9.4262	201	11.4163	145	9.80916	351	14.7169	69	7.48746	221	12.3652	129	8.13967	105	6.92732	80	7.64415	160	10.068	199	12.9588	296	18.5205	93	8.9413	145	11.2842	106	11.5897	115	14.6553	156	26.7137	56
MsG0380014012.01	Photosystem II PsbK(IPR003687)|Photosystem II PsbK superfamily(IPR037270)	186	6	4.46801	8	3.8033	6	4.96429	18	9.51358	9	3.92492	11	6.68922	8	3.08632	12	4.46319	5	2.21497	46	12.63	10	7.10591	17	6.22862	7	2.89234	21	9.07255	3	1.87713	25	10.3014	9	3.83786	11	4.507	8	5.03665	6	3.05766	12	8.59179	11	9.17961	4	4.48542	7
MsG0380014013.01	Photosystem II PsbK(IPR003687)|Photosystem II PsbK superfamily(IPR037270)	186	15	11.17	51	24.246	91	75.2918	125	66.0665	68	29.6549	67	40.7434	80	30.8632	134	49.839	60	26.5797	294	80.722	41	29.1342	125	45.7986	63	26.0311	78	33.698	46	28.7827	98	40.3816	66	28.1443	68	27.8614	55	34.627	55	28.0285	17	12.1717	49	40.891	18	20.1844	28
MsG0380014017.01	Photosystem II reaction centre protein H(IPR001056)|Photosystem II reaction centre protein H superfamily(IPR036863)	219	49	30.9904	1487	600.413	123	86.4331	218	97.8581	1888	699.292	63	32.5381	129	42.2678	1319	416.656	910	342.38	1833	427.441	675	407.373	2288	711.979	131	45.9718	326	119.618	1033	548.963	1068	373.764	457	165.513	43	14.9635	577	308.529	1387	600.32	517	314.385	787	557.795	229	218.096	82
MsG0380014021.01	Photosystem II PsbZ, reaction centre(IPR002644)|Photosystem II PsbZ superfamily(IPR036512)	159	6	5.22672	14	7.786	11	10.6467	21	12.9839	23	11.7336	9	6.40238	10	4.51302	23	10.0071	9	4.66398	45	14.4535	7	5.8188	37	15.8584	11	5.31692	31	15.6671	14	10.2475	8	3.85623	4	1.99537	6	2.87582	4	2.94597	4	2.38459	4	3.35026	12	11.7146	3	3.93532	4
MsG0380014023.01	Photosystem I PsaA/PsaB(IPR001280)|ATPase, F1/V1/A1 complex, alpha/beta subunit, N-terminal domain(IPR004100)|Photosystem I PsaA/PsaB, conserved site(IPR020586)|ATPase, F1/V1/A1 complex, alpha/beta subunit, N-terminal domain superfamily(IPR036121)|Photosystem I PsaA/PsaB superfamily(IPR036408)	1108	13	1.6251	14	1.1173	8	1.11114	36	3.19409	23	1.68379	9	0.918752	10	0.647626	10	0.624364	9	0.669289	30	1.38274	10	1.19287	30	1.84517	17	1.17916	24	1.74058	10	1.05038	9	0.622548	3	0.214754	13	0.894151	10	1.05688	17	1.45432	12	1.4423	22	3.08196	10	1.88242	3
MsG0380014032.01	Photosynthetic reaction centre, L/M(IPR000484)|Photosystem II D2 protein(IPR005868)|Photosystem II protein D1/D2 superfamily(IPR036854)	1313	3125	329.656	9745	656.297	5729	671.48	8289	620.614	7068	436.649	2355	202.872	4972	271.726	5883	309.964	6095	382.49	9168	356.589	2272	228.705	11634	603.837	3144	184.027	11690	715.439	5047	447.358	1693	98.8239	1953	117.977	1718	99.7163	2223	198.262	2053	148.209	2240	227.195	3069	362.808	739	117.391	1591
MsG0380015073.01	Photosystem II PsbR(IPR006814)	578	1	0.239634	0	0	0	0	0	0	0	0	1	0.19569	0	0	0	0	0	0	0	0	0	0	0	0	0	0	0	0	0	0	0	0	0	0	0	0	0	0	0	0	NA	0	NA	0	NA	0	NA
MsG0380016059.01	Photosystem I PsaA/PsaB(IPR001280)|Photosystem I PsaA/PsaB superfamily(IPR036408)	168	0	0	NA	0	NA	0	NA	0	NA	0	NA	0	NA	0	NA	0	NA	0	NA	0	NA	0	NA	0	NA	0	NA	0	NA	0	NA	0	NA	0	NA	0	NA	0	NA	0	NA	0	NA	0	NA	0	NA
MsG0380016241.01	Photosystem II PsbY(IPR009388)	591	84	19.6864	65	9.72544	20	5.20789	41	6.81994	69	9.47027	149	28.5164	44	5.34231	31	3.62871	71	9.89878	295	25.4913	82	18.3383	151	17.4119	88	11.4435	59	8.02209	39	7.68004	20	2.59366	407	54.6219	193	24.8873	17	3.36842	49	7.85885	159	35.8282	32	8.4044	141	49.7608	50
MsG0380016790.01	Photosystem I reaction centre subunit N, chloroplastic(IPR008796)	2500	47	2.60395	69	2.44058	22	1.35426	47	1.84817	161	5.2238	233	10.5417	39	1.11941	58	1.60496	72	2.37303	171	3.49312	62	3.27781	124	3.38016	49	1.50633	84	2.69999	34	1.5828	19	0.582483	276	8.75647	121	3.68853	6	0.281045	24	0.909959	97	5.1671	27	1.67636	62	5.17258	27
MsG0380016892.01	Photosystem I Ycf4, assembly(IPR003359)	267	1	0.518757	1	0.331186	1	0.576378	0	0	2	0.607603	2	0.847256	2	0.537505	1	0.259099	0	0	2	0.38254	0	0	2	0.510475	0	0	0	0	0	0	0	0	1	0.297063	0	0	0	0	1	0.355009	0	0	0	0	1	0.781168	0
MsG0380017309.01	Photosystem II PsbX(IPR009518)	363	21	8.01287	1	0.2436	3	1.27184	8	2.16654	7	1.5642	25	7.78985	6	1.18607	5	0.952886	3	0.680966	6	0.844116	14	5.09746	14	2.62831	18	3.81093	3	0.664106	4	1.28245	2	0.422273	69	15.0766	17	3.56903	2	0.645191	2	0.522245	19	6.97048	2	0.8552	13	7.46952	4
MsG0480020151.01	Protein Thf1(IPR017499)	5049	290	7.95551	115	2.01408	44	1.34112	305	5.93853	281	4.51442	258	5.77976	50	0.710606	218	2.98695	138	2.25208	114	1.15307	29	0.759146	31	0.418419	96	1.46127	41	0.652532	43	0.991173	14	0.212516	135	2.12074	135	2.03768	21	0.487056	37	0.69462	211	5.56535	95	2.92054	337	13.9213	13
MsG0480022972.01	Photosystem I PsaA/PsaB(IPR001280)|Photosystem I PsaA/PsaB superfamily(IPR036408)	189	1	0.732847	0	0	0	0	4	2.08057	0	0	0	0	0	0	0	0	0	0	1	0.270207	2	1.39862	0	0	0	0	0	0	0	0	0	0	0	0	0	0	0	0	0	0	0	0	0	0	0	0	0
MsG0480023216.01	Photosystem II PsbY(IPR009388)	234	2	1.18383	0	0	0	0	1	0.420115	1	0.346645	4	1.93348	0	0	1	0.295639	0	0	0	0	2	1.12966	0	0	0	0	2	0.686811	0	0	0	0	6	2.03374	2	0.651361	0	0	0	0	2	1.13823	1	0.663328	0	0	0
MsG0580024128.01	Photosystem I PsaD(IPR003685)|Photosystem I, reaction centre subunit PsaD superfamily(IPR036579)	633	60	13.1287	57	7.96259	23	5.59169	56	8.69698	65	8.32934	187	33.4144	52	5.89473	46	5.02726	43	5.59726	59	4.75999	72	15.0335	88	9.47402	85	10.32	88	11.1713	23	4.22874	17	2.05833	243	30.4483	73	8.78874	12	2.21995	20	2.99486	97	20.4072	26	6.3755	104	34.2677	25
MsG0580029510.01	Geranylgeranyl reductase, plant/prokaryotic(IPR010253)|Geranylgeranyl reductase, plant/cyanobacteria(IPR011774)|FAD/NAD(P)-binding domain superfamily(IPR036188)	1032	16	2.14741	7	0.599793	4	0.596485	11	1.04785	11	0.864597	10	1.09601	6	0.417192	14	0.938482	4	0.319368	5	0.247428	1	0.128072	7	0.462247	13	0.968118	4	0.311461	0	0	4	0.297064	5	0.384282	7	0.516923	1	0.113471	4	0.367393	2	0.258087	1	0.150406	9	1.81894	5
MsG0680030290.01	Ferredoxin thioredoxin reductase, alpha chain(IPR004207)|Electron transport accessory-like domain superfamily(IPR008990)	402	33	11.3701	31	6.81897	20	7.65637	58	14.1836	39	7.86936	46	12.9428	25	4.4625	38	6.53936	31	6.35399	27	3.43001	34	11.1786	40	6.78093	47	8.98538	25	4.99732	26	7.52721	17	3.2411	32	6.3137	38	7.20386	3	0.873897	11	2.59369	47	15.57	22	8.49456	59	30.6113	16
MsG0680033275.01	Photosystem II PsbM(IPR007826)|Photosystem II PsbM superfamily(IPR037269)	210	1	0.659563	0	0	0	0	0	0	0	0	0	0	0	0	1	0.329426	0	0	0	0	0	0	0	0	0	0	0	0	0	0	0	0	0	0	0	0	0	0	0	0	0	0	0	0	0	0	0
MsG0780035939.01	Ferredoxin thioredoxin reductase, alpha chain(IPR004207)|Electron transport accessory-like domain superfamily(IPR008990)	300	8	3.69355	1	0.294756	2	1.02595	0	0	3	0.811149	11	4.14732	2	0.47838	4	0.922393	5	1.37328	0	0	3	1.3217	3	0.681484	4	1.02472	2	0.535712	1	0.387941	0	0	4	1.05754	2	0.508061	0	0	0	0	7	3.10736	2	1.03479	8	5.56192	0
MsG0780037705.01	Photosystem II PsbK(IPR003687)|Photosystem II PsbK superfamily(IPR037270)	186	113	84.1474	146	69.4102	215	177.887	233	123.148	177	77.19	116	70.5409	202	77.9296	369	137.243	175	77.524	1117	306.689	89	63.2426	435	159.379	233	96.2737	179	77.3327	128	80.091	344	141.748	171	72.9194	154	63.098	144	90.6597	160	81.5376	72	51.5508	142	118.5	47	52.7037	62
MsG0780038198.01	Photosystem II PsbZ, reaction centre(IPR002644)|Photosystem II PsbZ superfamily(IPR036512)	189	0	0	NA	0	NA	0	NA	0	NA	0	NA	0	NA	0	NA	0	NA	0	NA	0	NA	0	NA	0	NA	0	NA	0	NA	0	NA	0	NA	0	NA	0	NA	0	NA	0	NA	0	NA	0	NA	0	NA
MsG0780038534.01	Photosystem II reaction centre protein H(IPR001056)|Photosystem II reaction centre protein H superfamily(IPR036863)	6848	1	0.0202261	0	0	0	0	0	0	1	0.0118451	0	0	0	0	0	0	0	0	0	0	1	0.0193005	1	0.00995157	0	0	0	0	1	0.0169951	0	0	0	0	0	0	2	0.0342004	0	0	0	0	0	0	0	0	0
MsG0780039821.01	Photosystem I PsaL, reaction centre subunit XI(IPR003757)|Photosystem I PsaL, reaction centre subunit XI superfamily(IPR036592)	1430	117	11.3325	50	3.09184	8	0.86094	79	5.43094	57	3.23325	100	7.90969	21	1.05377	25	1.20943	47	2.70815	39	1.39279	53	4.89861	35	1.66797	39	2.09601	34	1.91058	11	0.895248	12	0.643154	322	17.8599	94	5.00956	10	0.818896	22	1.45827	69	6.42582	17	1.84526	93	13.5645	17
MsG0780040314.01	Photosystem II PsbK(IPR003687)|Photosystem II PsbK superfamily(IPR037270)	186	12	8.93601	28	13.3115	36	29.7858	31	16.3845	28	12.2109	16	9.72978	33	12.7311	51	18.9686	22	9.74587	128	35.1443	9	6.39532	56	20.5178	23	9.50341	19	8.2085	9	5.6314	31	12.7738	10	4.26429	29	11.8821	21	13.2212	21	10.7018	12	8.59179	17	14.1867	4	4.48542	6
MsG0780040321.01	Palmitoyltransferase, DHHC domain(IPR001594)|Rubrerythrin(IPR003251)|Magnesium-protoporphyrin IX monomethyl ester [oxidative] cyclase(IPR008434)|Ferritin-like superfamily(IPR009078)	9686	125	1.78748	96	0.876416	41	0.651416	86	0.872847	89	0.745326	192	2.24209	91	0.674157	108	0.771359	35	0.297738	110	0.579971	114	1.55558	47	0.330681	70	0.555416	57	0.472883	41	0.492636	54	0.427287	121	0.990834	58	0.456343	31	0.374785	40	0.391441	68	0.934932	42	0.673053	68	1.46427	37
MsG0780040702.01	Glycosyl transferase, family 8(IPR002495)|Photosystem II PsbW, class 2(IPR009806)|Nucleotide-diphospho-sugar transferases(IPR029044)	8509	441	7.17853	521	5.4143	307	5.55238	419	4.84083	617	5.88176	563	7.48386	589	4.96708	591	4.80492	453	4.38663	1095	6.57194	315	4.89288	614	4.91751	557	5.03085	410	3.87194	353	4.82817	647	5.82768	490	4.56749	600	5.37378	312	4.29379	437	4.86803	351	5.49344	330	6.01977	350	8.57917	205
MsG0780040833.01	Photosystem I PsaE, reaction centre subunit IV(IPR003375)|Electron transport accessory-like domain superfamily(IPR008990)	902	15	2.30335	23	2.25478	10	1.70613	25	2.72469	55	4.94603	58	7.27306	26	2.06838	26	1.99409	34	3.10587	49	2.77426	21	3.07713	33	2.49323	52	4.43059	29	2.58354	6	0.774161	2	0.169939	118	10.3761	26	2.19672	2	0.25965	10	1.05086	52	7.67737	6	1.0325	23	5.31835	4
MsG0880043541.01	Cytochrome f(IPR002325)|Rudiment single hybrid motif(IPR011054)|Cytochrome f transmembrane anchor(IPR024058)|Cytochrome f large domain(IPR024094)|Cytochrome f large domain superfamily(IPR036826)	927	730	109.073	951	90.7161	938	155.719	1035	109.76	1302	113.928	385	46.9761	617	47.7606	1539	114.851	977	86.8412	4305	237.165	532	75.8516	2434	178.935	722	59.858	1092	94.6599	859	107.845	1134	93.7569	664	56.8131	939	77.1957	698	88.174	1033	105.626	596	85.6213	843	141.154	438	98.5486	340
MsG0880043720.01	Cytochrome f(IPR002325)|Rudiment single hybrid motif(IPR011054)|Cytochrome f large domain(IPR024094)|Cytochrome f large domain superfamily(IPR036826)	499	110	30.5329	126	22.3282	128	39.4756	115	22.6559	203	32.9987	37	8.38681	77	11.0727	194	26.8954	144	23.7779	505	51.6831	61	16.157	214	29.226	77	11.8592	88	14.1712	64	14.9268	93	14.2841	71	11.2854	121	18.4796	71	16.6618	88	16.716	124	33.093	151	46.97	63	26.3327	61
MsG0880045275.01	Photosystem I PsaA/PsaB(IPR001280)|Photosystem I PsaA/PsaB superfamily(IPR036408)	4199	1517	50.0397	2835	59.7022	1439	52.7392	1542	36.1013	3519	67.9789	1589	42.803	2434	41.5948	2766	45.5705	2398	47.0559	1768	21.5028	1034	32.5467	2586	41.9699	1618	29.614	2541	48.6275	1677	46.4808	2952	53.8816	3935	74.3291	4338	78.732	4002	111.608	3370	76.0737	3302	104.724	2448	90.4919	1523	75.6502	2181
MsG0880046462.01	Geranylgeranyl reductase, plant/prokaryotic(IPR010253)|Geranylgeranyl reductase, plant/cyanobacteria(IPR011774)|Geranylgeranyl reductase family(IPR011777)|FAD/NAD(P)-binding domain(IPR023753)|FAD/NAD(P)-binding domain superfamily(IPR036188)	2528	55	3.01343	14	0.489705	2	0.121751	39	1.5166	14	0.449212	152	6.80084	8	0.227079	21	0.574672	15	0.488906	9	0.181812	36	1.88217	18	0.485234	19	0.577618	8	0.254294	6	0.276224	3	0.0909524	193	6.05536	99	2.98446	3	0.138966	3	0.112485	147	7.74383	64	3.92959	114	9.40554	48
MsG0880047363.01	Photosystem II PsbX(IPR009518)	366	23	8.70406	9	2.17443	3	1.26142	8	2.14879	25	5.54064	47	14.5249	2	0.392115	2	0.37803	4	0.900513	4	0.558132	32	11.5558	8	1.48958	5	1.04991	10	2.19554	4	1.27194	2	0.418812	17	3.68407	5	1.04111	1	0.319951	2	0.517964	6	2.18316	2	0.84819	12	6.83843	1
MsG0080047945.01	Photosystem I PsaG/PsaK protein(IPR000549)|Photosystem I PsaG/PsaK domain, chloroplastic(IPR023618)	830	1	0.166877	1	0.106538	0	0	0	0	3	0.293187	0	0	0	0	0	0	0	0	0	0	0	0	0	0	0	0	0	0	0	0	0	0	0	0	0	0	0	0	0	0	0	0	0	0	0	0	0
MsG0080047946.01	Photosystem I PsaG/PsaK domain, chloroplastic(IPR023618)	3468	2	0.0798778	1	0.0254979	0	0	0	0	0	0	0	0	0	0	0	0	0	0	0	0	0	0	0	0	1	0.0221608	0	0	0	0	1	0.0220999	0	0	0	0	0	0	0	0	0	0	1	0.0447574	0	0	0
MsG0080047955.01	Photosystem I PsaG/PsaK protein(IPR000549)|Photosystem I PsaG/PsaK, plant(IPR016370)|Photosystem I reaction centre subunit psaK, chloroplastic(IPR017493)|Photosystem I PsaG/PsaK domain, chloroplastic(IPR023618)|Photosystem I reaction centre subunit PsaK superfamily(IPR035982)	1417	6	0.586485	13	0.811254	9	0.977444	7	0.485638	6	0.343465	13	1.03769	6	0.30384	6	0.292927	8	0.465191	7	0.252282	11	1.02602	3	0.14428	5	0.271184	6	0.340255	0	0	2	0.108176	23	1.28741	2	0.107564	2	0.165282	1	0.066893	5	0.469911	2	0.219081	1	0.147193	1
MsG0080047956.01	Photosystem I PsaG/PsaK protein(IPR000549)|Photosystem I PsaG/PsaK domain, chloroplastic(IPR023618)|Photosystem I reaction centre subunit PsaK superfamily(IPR035982)	156	0	0	NA	0	NA	0	NA	0	NA	0	NA	0	NA	0	NA	0	NA	0	NA	0	NA	0	NA	0	NA	0	NA	0	NA	0	NA	0	NA	0	NA	0	NA	0	NA	0	NA	0	NA	0	NA	0	NA
MsG0080049077.01	Photosystem II PsbZ, reaction centre(IPR002644)|Photosystem II PsbZ superfamily(IPR036512)	189	1	0.732847	0	0	0	0	0	0	0	0	0	0	0	0	0	0	0	0	1	0.270207	0	0	0	0	0	0	2	0.850337	0	0	0	0	0	0	0	0	0	0	0	0	0	0	0	0	0	0	0
GeneID: gene ID as in Chen et al. 2020
Length: transcript's length
X-X.49: normalized to RPKM values
A1.1-B10.5: number of sequencing reads in each sample
[truncated: 53 more columns]
